# Supplementary material for: [(1,2,5,6-η)-Cyclo­octa-1,5-diene](1-ethyl-4-iso­butyl-1,2,4-triazol-5-yl­idene)(tri­phenyl­phosphane)iridium(I) tetra­fluorido­borate di­chloro­methane hemisolvate
Source: IUCrdata. 2024 Sep 30;9(Pt 9):x240941. doi: 10.1107/S2414314624009416 (PMC11451034; doi:10.1107/S2414314624009416)
Supplement: Supplementary file 1 [file x-09-x240941-sup1.cif]

##############################################################################
#                                                                            #
# This CIF contains the data for a data article accepted for                 #
# publication in IUCrData. It conforms to the requirements of                #
# Notes for Authors for IUCrData, and has been                               #
# peer reviewed under the auspices of IUCrData.                              #
#                                                                            #
# Full details of the Crystallographic Information File format               #
# are given in the paper "The Crystallographic Information File (CIF):       #
# a New Standard Archive File for Crystallography" by S. R. Hall, F. H.      #
# Allen and I. D. Brown [Acta Cryst. (1991), A47, 655-685].                  #
#                                                                            #
# The current version of the core CIF dictionary is obtainable from          #
# ftp://ftp.iucr.org/pub/cif_core.dic.                                       #
#                                                                            #
# Software is freely available for graphical display of the structure(s)     #
# in this CIF. For information consult the CIF software page                 #
# http://www.iucr.org/resources/cif/software.                                #
#                                                                            #
# This file may be used for bona fide research purposes within the           #
# scientific community so long as proper attribution is given to the data    # 
# article from which it was obtained.                                        #
#                                                                            #
##############################################################################
data_I
_audit_creation_method
;
Olex2 1.3
(compiled 2020.11.12 svn.r5f609507 for OlexSys, GUI svn.r6408)
;
_journal_date_recd_electronic     2024-09-23
_journal_date_accepted     2024-09-24
_journal_name_full     'IUCrData'
_journal_year     2024
_journal_volume     9
_journal_issue      1
_journal_page_first     0
_journal_page_last     0
_journal_paper_category     HM
_journal_paper_doi     10.1107/S2414314624009416
_journal_coeditor_code     TK4109
_publ_contact_author_name     'Edward Rajaseelan'
_publ_contact_author_address
;
Department of Chemistry, Millersville University, Millersville, PA 17551, USA
;
_publ_contact_author_email     'edward.rajaseelan@millersville.edu'
_publ_contact_author_fax     ?
_publ_contact_author_phone     '717-871-7395'
_publ_section_title
;\
[(1,2,5,6-\h)-Cycloocta-1,5-diene](1-ethyl-4-isobutyl-1,2,4-triazol-5-ylidene)\
(triphenylphosphane)iridium(I) tetrafluoridoborate dichloromethane
hemisolvate
;
loop_
    _publ_author_name
    _publ_author_footnote
    _publ_author_address
    'Lerch, Timothy G.' .
;
Department of Chemistry, Millersville University, Millersville, PA 17551, USA
;
    'Gau, Michael' .
;
Department of Chemistry, University of Pennsylvania, Philadelphia, PA 19104, USA
;
    'Albert, Daniel R.' .
;
Department of Chemistry, Millersville University, Millersville, PA 17551, USA
;
    'Rajaseelan, Edward' .
;
Department of Chemistry, Millersville University, Millersville, PA 17551, USA
;
_publ_section_synopsis
;
A new triazole-based <i>N</i>-heterocyclic carbene cationic iridium(I) complex
with a tetrafluoridoborate counter-anion and hemi-solvating dichloromethane,
[Ir(C~8~H~12~)(C~18~H~15~P)(C~8~H~15~N~3~)][BF~4~]\\cdot0.5CH~2~Cl~2~, has
been structurally characterized.
;
_chemical_name_systematic
;\
[(1,2,5,6-\h)-Cycloocta-1,5-diene](1-ethyl-4-isobutyl-1,2,4-triazol-5-ylidene)\
(triphenylphosphane)iridium(I) tetrafluoridoborate dichloromethane hemisolvate
;
_chemical_name_common     ?
_chemical_formula_moiety     'C34 H42 Ir N3 P +, B F4 -, 0.5(C H2 Cl2)'
_chemical_formula_sum     'C34.5 H43 B1 Cl1 F4 Ir1 N3 P1'
_chemical_formula_iupac
                       '[Ir (C8 H12) (C8 H15 N3) (C18 H15 P)] B F4, 0.5C H2 Cl2'
_chemical_formula_weight     845.17
_chemical_melting_point     ?
_chemical_absolute_configuration     ?
_space_group_crystal_system     monoclinic
_space_group_name_H-M_alt     'C c'
_space_group_name_Hall     'C -2yc'
loop_
    _space_group_symop_operation_xyz
    'x, y, z'
    'x, -y, z+1/2'
    'x+1/2, y+1/2, z'
    'x+1/2, -y+1/2, z+1/2'
_cell_length_a     13.19118(17)
_cell_length_b     13.5580(2)
_cell_length_c     38.8216(7)
_cell_angle_alpha     90
_cell_angle_beta     91.4236(14)
_cell_angle_gamma     90
_cell_volume     6940.96(18)
_cell_formula_units_Z     8
_cell_measurement_reflns_used     42032
_cell_measurement_theta_min     2.0740
_cell_measurement_theta_max     28.2280
_cell_measurement_temperature     100
loop_
    _twin_individual_id
    _twin_individual_mass_fraction_refined
    1 0.822(16)
    2 0.011(8)
    3 0.026(12)
    4 0.141(8)
_exptl_crystal_description     plate
_exptl_crystal_colour     red
_exptl_crystal_size_max     0.17
_exptl_crystal_size_mid     0.11
_exptl_crystal_size_min     0.02
_exptl_crystal_size_rad     0.813
_exptl_crystal_density_diffrn     1.618
_exptl_crystal_density_meas     ?
_exptl_crystal_density_method     ?
_exptl_crystal_F_000     3368
_exptl_absorpt_coefficient_mu     4.021
_exptl_absorpt_correction_type     multi-scan
_exptl_absorpt_process_details
;
(CrysAlisPro; Rigaku OD, 2024)
;
_exptl_absorpt_correction_T_min     0.07178
_exptl_absorpt_correction_T_max     0.09721
_diffrn_ambient_temperature     100.0(4)
_diffrn_source     ?
_diffrn_radiation_type     MoK\a
_diffrn_radiation_wavelength     0.71073
_diffrn_measurement_device_type     'Rigaku XtaLAB Synergy-S'
_diffrn_measurement_device     '\k-geometry diffractometer'
_diffrn_measurement_method     '\w scans'
_diffrn_detector_area_resol_mean     10.0
_diffrn_reflns_number     71611
_diffrn_reflns_av_R_equivalents     0.0561
_diffrn_reflns_av_unetI/netI     0.0543
_diffrn_reflns_theta_min     2.099
_diffrn_reflns_theta_max     28.319
_diffrn_reflns_theta_full     25.242
_diffrn_measured_fraction_theta_max     0.987
_diffrn_measured_fraction_theta_full     1.000
_diffrn_reflns_limit_h_min     -16
_diffrn_reflns_limit_h_max     17
_diffrn_reflns_limit_k_min     -17
_diffrn_reflns_limit_k_max     18
_diffrn_reflns_limit_l_min     -51
_diffrn_reflns_limit_l_max     51
_refine_special_details
;
 Refined as a 4-component inversion twin.
;
_reflns_number_total     16962
_reflns_number_gt     16233
_reflns_threshold_expression     'I > 2\s(I)'
_refine_ls_structure_factor_coef     Fsqd
_refine_ls_matrix_type     full
_refine_ls_R_factor_all     0.0532
_refine_ls_R_factor_gt     0.0506
_refine_ls_wR_factor_gt     0.1316
_refine_ls_wR_factor_ref     0.1331
_refine_ls_goodness_of_fit_ref     1.078
_refine_ls_restrained_S_all     1.067
_refine_ls_number_reflns     16962
_refine_ls_number_parameters     889
_refine_ls_number_restraints     558
_refine_ls_hydrogen_treatment     constr
_refine_ls_weighting_scheme     calc
_refine_ls_weighting_details
             'w=1/[\s^2^(Fo^2^)+(0.0699P)^2^+71.6254P] where P=(Fo^2^+2Fc^2^)/3'
_atom_sites_solution_hydrogens     geom
_atom_sites_solution_primary     ?
_atom_sites_solution_secondary     ?
_refine_ls_shift/su_max     0.000
_refine_ls_shift/su_mean     0.000
_refine_diff_density_max     1.909
_refine_diff_density_min     -1.420
_refine_ls_extinction_method     none
_refine_ls_extinction_coef     .
_refine_ls_abs_structure_details
;
 Twinning involves inversion, so Flack parameter cannot be determined
;
_refine_ls_abs_structure_Flack     ?
loop_
    _atom_type_symbol
    _atom_type_description
    _atom_type_scat_dispersion_real
    _atom_type_scat_dispersion_imag
    _atom_type_scat_source
    'C' 'C' 0.0033 0.0016
                         'International Tables Vol C Tables 4.2.6.8 and 6.1.1.4'
    'H' 'H' 0.0000 0.0000
                         'International Tables Vol C Tables 4.2.6.8 and 6.1.1.4'
    'B' 'B' 0.0013 0.0007
                         'International Tables Vol C Tables 4.2.6.8 and 6.1.1.4'
    'Cl' 'Cl' 0.1484 0.1585
                         'International Tables Vol C Tables 4.2.6.8 and 6.1.1.4'
    'F' 'F' 0.0171 0.0103
                         'International Tables Vol C Tables 4.2.6.8 and 6.1.1.4'
    'Ir' 'Ir' -1.4442 7.9887
                         'International Tables Vol C Tables 4.2.6.8 and 6.1.1.4'
    'N' 'N' 0.0061 0.0033
                         'International Tables Vol C Tables 4.2.6.8 and 6.1.1.4'
    'P' 'P' 0.1023 0.0942
                         'International Tables Vol C Tables 4.2.6.8 and 6.1.1.4'
_computing_data_collection
;
CrysAlisPro (Rigaku OD, 2024)
;
_computing_cell_refinement
;
CrysAlisPro (Rigaku OD, 2024)
;
_computing_data_reduction
;
CrysAlisPro (Rigaku OD, 2024)
;
_computing_structure_solution
;
<i>SHELXT</i> (Sheldrick, 2015a)
;
_computing_structure_refinement
;
<i>SHELXL2018/3</i> (Sheldrick, 2015b)
;
_computing_molecular_graphics
;
Olex2 (Dolomanov <i>et al.</i>,  2009)
;
_computing_publication_material
;
publCIF (Westrip, 2010)
;
loop_
    _atom_site_type_symbol
    _atom_site_label
    _atom_site_fract_x
    _atom_site_fract_y
    _atom_site_fract_z
    _atom_site_U_iso_or_equiv
    _atom_site_adp_type
    _atom_site_calc_flag
    _atom_site_occupancy
    _atom_site_disorder_assembly
    _atom_site_disorder_group
    Ir Ir1 0.12659(3) 0.60645(4) 0.29374(2) 0.02226(12) Uani d 1 . .
    P P1 0.0178(3) 0.4738(3) 0.28445(10) 0.0200(7) Uani d 1 . .
    N N1 -0.0280(10) 0.7663(8) 0.2806(3) 0.025(2) Uani d 1 . .
    N N2 -0.0786(11) 0.8231(10) 0.2561(3) 0.033(3) Uani d 1 . .
    N N3 0.0287(10) 0.7215(9) 0.2317(3) 0.027(3) Uani d 1 . .
    C C1 0.0370(11) 0.7016(10) 0.2662(3) 0.026(3) Uani d 1 . .
    C C2 -0.0430(13) 0.7942(11) 0.2273(4) 0.036(4) Uani d 1 . .
    H H2 -0.063878 0.820010 0.205533 0.043 Uiso calc 1 . .
    C C3 -0.0482(11) 0.7760(11) 0.3170(3) 0.029(3) Uani d 1 . .
    H H3A -0.043268 0.846280 0.323848 0.035 Uiso calc 1 . .
    H H3B 0.003272 0.738623 0.330679 0.035 Uiso calc 1 . .
    C C4 -0.1546(13) 0.7367(14) 0.3248(5) 0.046(5) Uani d 1 . .
    H H4A -0.205463 0.774253 0.311413 0.068 Uiso calc 1 . .
    H H4B -0.167214 0.744030 0.349407 0.068 Uiso calc 1 . .
    H H4C -0.158926 0.666890 0.318403 0.068 Uiso calc 1 . .
    C C5 0.0804(15) 0.6657(12) 0.2052(4) 0.039(4) Uani d 1 . .
    H H5A 0.032635 0.616715 0.195117 0.047 Uiso calc 1 . .
    H H5B 0.137623 0.629090 0.216148 0.047 Uiso calc 1 . .
    C C6 0.1211(15) 0.7302(13) 0.1763(4) 0.049(5) Uani d 1 . .
    H H6 0.063574 0.768541 0.165669 0.059 Uiso calc 1 . .
    C C7 0.2020(17) 0.8026(18) 0.1900(6) 0.060(6) Uani d 1 . .
    H H7A 0.172294 0.846075 0.207149 0.090 Uiso calc 1 . .
    H H7B 0.226990 0.842240 0.170837 0.090 Uiso calc 1 . .
    H H7C 0.258462 0.765626 0.200583 0.090 Uiso calc 1 . .
    C C8 0.166(2) 0.6631(16) 0.1488(6) 0.067(8) Uani d 1 . .
    H H8A 0.225101 0.628311 0.158588 0.100 Uiso calc 1 . .
    H H8B 0.186795 0.703188 0.129176 0.100 Uiso calc 1 . .
    H H8C 0.114887 0.615061 0.141036 0.100 Uiso calc 1 . .
    C C9 0.0541(9) 0.4071(9) 0.2458(3) 0.021(3) Uani d 1 . .
    C C10 0.1512(11) 0.4195(11) 0.2325(4) 0.033(3) Uani d 1 . .
    H H10 0.197890 0.463963 0.243160 0.040 Uiso calc 1 . .
    C C11 0.1784(13) 0.3665(13) 0.2036(4) 0.037(4) Uani d 1 . .
    H H11 0.244340 0.374900 0.194700 0.045 Uiso calc 1 . .
    C C12 0.1115(12) 0.3014(13) 0.1873(4) 0.041(4) Uani d 1 . .
    H H12 0.130642 0.266107 0.167400 0.049 Uiso calc 1 . .
    C C13 0.0159(12) 0.2891(13) 0.2009(4) 0.040(4) Uani d 1 . .
    H H13 -0.029812 0.243165 0.190576 0.048 Uiso calc 1 . .
    C C14 -0.0142(12) 0.3431(12) 0.2296(4) 0.033(4) Uani d 1 . .
    H H14 -0.080860 0.336111 0.237949 0.040 Uiso calc 1 . .
    C C15 -0.1178(10) 0.4993(10) 0.2758(3) 0.021(3) Uani d 1 . .
    C C16 -0.1438(10) 0.5503(10) 0.2457(3) 0.024(3) Uani d 1 . .
    H H16 -0.091624 0.567276 0.230348 0.029 Uiso calc 1 . .
    C C17 -0.2428(10) 0.5776(12) 0.2372(4) 0.034(4) Uani d 1 . .
    H H17 -0.258423 0.611738 0.216376 0.041 Uiso calc 1 . .
    C C18 -0.3187(11) 0.5533(12) 0.2603(4) 0.034(4) Uani d 1 . .
    H H18 -0.386644 0.573259 0.255525 0.040 Uiso calc 1 . .
    C C19 -0.2954(10) 0.5002(12) 0.2900(4) 0.031(3) Uani d 1 . .
    H H19 -0.347643 0.482538 0.305264 0.037 Uiso calc 1 . .
    C C20 -0.1948(8) 0.4726(11) 0.2976(4) 0.024(3) Uani d 1 . .
    H H20 -0.179276 0.435424 0.317807 0.029 Uiso calc 1 . .
    C C21 0.0219(11) 0.3790(9) 0.3183(3) 0.024(2) Uani d 1 . .
    C C22 -0.0174(12) 0.4027(10) 0.3503(3) 0.026(2) Uani d 1 . .
    H H22 -0.048227 0.465012 0.353977 0.032 Uiso calc 1 . .
    C C23 -0.0107(11) 0.3333(9) 0.3770(4) 0.029(2) Uani d 1 . .
    H H23 -0.037786 0.348646 0.398802 0.035 Uiso calc 1 . .
    C C24 0.0347(11) 0.2427(10) 0.3720(4) 0.029(2) Uani d 1 . .
    H H24 0.039152 0.196453 0.390379 0.035 Uiso calc 1 . .
    C C25 0.0740(11) 0.2193(10) 0.3402(3) 0.027(2) Uani d 1 . .
    H H25 0.105186 0.157088 0.336635 0.032 Uiso calc 1 . .
    C C26 0.0673(11) 0.2875(8) 0.3135(4) 0.024(2) Uani d 1 . .
    H H26 0.094157 0.271452 0.291731 0.029 Uiso calc 1 . .
    C C27 0.2489(11) 0.5091(12) 0.3141(4) 0.031(3) Uani d 1 . .
    H H27 0.236442 0.437273 0.310055 0.037 Uiso calc 1 . .
    C C28 0.1966(12) 0.5479(10) 0.3413(4) 0.031(2) Uani d 1 . .
    H H28 0.153493 0.498441 0.353200 0.037 Uiso calc 1 . .
    C C29 0.2301(13) 0.6338(10) 0.3643(4) 0.035(3) Uani d 1 . .
    H H29E 0.280905 0.609749 0.381471 0.041 Uiso calc 1 . .
    H H29F 0.170805 0.658096 0.376937 0.041 Uiso calc 1 . .
    C C30 0.2759(13) 0.7200(12) 0.3442(4) 0.036(3) Uani d 1 . .
    H H30E 0.348691 0.706864 0.340667 0.043 Uiso calc 1 . .
    H H30F 0.270654 0.781127 0.358030 0.043 Uiso calc 1 . .
    C C31 0.2222(12) 0.7357(13) 0.3090(4) 0.038(3) Uani d 1 . .
    H H31 0.187367 0.800936 0.306441 0.045 Uiso calc 1 . .
    C C32 0.2560(12) 0.6968(12) 0.2788(4) 0.037(3) Uani d 1 . .
    H H32 0.242738 0.739168 0.258104 0.045 Uiso calc 1 . .
    C C33 0.3472(13) 0.6270(12) 0.2757(5) 0.040(3) Uani d 1 . .
    H H33E 0.344202 0.596074 0.252558 0.048 Uiso calc 1 . .
    H H33F 0.410206 0.666569 0.277279 0.048 Uiso calc 1 . .
    C C34 0.3535(11) 0.5449(11) 0.3029(4) 0.036(3) Uani d 1 . .
    H H34E 0.391385 0.488371 0.293545 0.043 Uiso calc 1 . .
    H H34F 0.391836 0.569651 0.323416 0.043 Uiso calc 1 . .
    Ir Ir1' -0.01715(3) 0.52789(4) 0.48110(2) 0.02538(13) Uani d 1 . .
    P P1' 0.1221(3) 0.4294(3) 0.49566(10) 0.0213(7) Uani d 1 . .
    N N1' -0.1804(9) 0.3761(9) 0.4955(3) 0.027(2) Uani d 1 . .
    N N2' -0.2398(10) 0.3379(10) 0.5211(3) 0.030(2) Uani d 1 . .
    N N3' -0.1352(9) 0.4473(10) 0.5432(3) 0.027(2) Uani d 1 . .
    C C1' -0.1142(10) 0.4454(10) 0.5088(3) 0.026(2) Uani d 1 . .
    C C2' -0.2114(12) 0.3794(12) 0.5492(4) 0.030(2) Uani d 1 . .
    H H2' -0.238496 0.365732 0.571106 0.037 Uiso calc 1 . .
    C C3' -0.1921(13) 0.3438(10) 0.4603(3) 0.030(3) Uani d 1 . .
    H H3'A -0.154780 0.389443 0.445232 0.036 Uiso calc 1 . .
    H H3'B -0.264699 0.346570 0.453304 0.036 Uiso calc 1 . .
    C C4' -0.1526(13) 0.2384(10) 0.4550(4) 0.034(4) Uani d 1 . .
    H H4'A -0.152985 0.223221 0.430292 0.051 Uiso calc 1 . .
    H H4'B -0.196430 0.191661 0.466804 0.051 Uiso calc 1 . .
    H H4'C -0.083257 0.233195 0.464439 0.051 Uiso calc 1 . .
    C C5' -0.0792(11) 0.5054(13) 0.5686(4) 0.032(3) Uani d 1 . .
    H H5'A -0.038642 0.555407 0.556500 0.038 Uiso calc 1 . .
    H H5'B -0.031256 0.461458 0.581277 0.038 Uiso calc 1 . .
    C C6' -0.1455(13) 0.5580(14) 0.5948(4) 0.044(4) Uani d 1 . .
    H H6' -0.190953 0.508128 0.605391 0.052 Uiso calc 1 . .
    C C7' -0.2117(18) 0.6360(17) 0.5766(6) 0.064(7) Uani d 1 . .
    H H7'A -0.170537 0.673526 0.560546 0.097 Uiso calc 1 . .
    H H7'B -0.239346 0.680841 0.593824 0.097 Uiso calc 1 . .
    H H7'C -0.267439 0.603502 0.563944 0.097 Uiso calc 1 . .
    C C8' -0.0759(17) 0.601(2) 0.6231(6) 0.061(6) Uani d 1 . .
    H H8'A -0.033369 0.548473 0.633063 0.092 Uiso calc 1 . .
    H H8'B -0.117160 0.630035 0.641178 0.092 Uiso calc 1 . .
    H H8'C -0.032677 0.652074 0.613316 0.092 Uiso calc 1 . .
    C C9' 0.0980(11) 0.3001(9) 0.5057(3) 0.027(2) Uani d 1 . .
    C C10' 0.0410(11) 0.2791(9) 0.5344(4) 0.028(2) Uani d 1 . .
    H H10' 0.020521 0.331859 0.548732 0.033 Uiso calc 1 . .
    C C11' 0.0132(12) 0.1838(9) 0.5428(4) 0.031(2) Uani d 1 . .
    H H11' -0.022872 0.171862 0.563307 0.037 Uiso calc 1 . .
    C C12' 0.0377(11) 0.1063(10) 0.5216(4) 0.031(2) Uani d 1 . .
    H H12' 0.014961 0.041275 0.526352 0.037 Uiso calc 1 . .
    C C13' 0.0965(12) 0.1254(10) 0.4930(4) 0.031(2) Uani d 1 . .
    H H13' 0.117328 0.072206 0.478898 0.037 Uiso calc 1 . .
    C C14' 0.1252(11) 0.2211(8) 0.4847(4) 0.030(2) Uani d 1 . .
    H H14' 0.163557 0.232828 0.464712 0.036 Uiso calc 1 . .
    C C15' 0.1889(8) 0.4708(7) 0.5348(2) 0.030(2) Uani d 1 . .
    C C16' 0.1769(8) 0.5668(7) 0.5466(3) 0.033(3) Uani d 1 . .
    H H16' 0.131411 0.610397 0.534945 0.040 Uiso calc 1 . .
    C C17' 0.2313(9) 0.5988(6) 0.5756(3) 0.038(3) Uani d 1 . .
    H H17' 0.223110 0.664352 0.583759 0.046 Uiso calc 1 . .
    C C18' 0.2978(9) 0.5349(9) 0.5928(3) 0.043(3) Uani d 1 . .
    H H18' 0.335059 0.556851 0.612587 0.052 Uiso calc 1 . .
    C C19' 0.3099(9) 0.4390(8) 0.5809(3) 0.042(3) Uani d 1 . .
    H H19' 0.355311 0.395393 0.592602 0.050 Uiso calc 1 . .
    C C20' 0.2554(9) 0.4070(6) 0.5519(3) 0.036(3) Uani d 1 . .
    H H20' 0.263613 0.341436 0.543788 0.043 Uiso calc 1 . .
    C C21' 0.2197(9) 0.4283(10) 0.4638(3) 0.023(2) Uani d 1 . .
    C C22' 0.3140(9) 0.4729(11) 0.4687(4) 0.026(2) Uani d 1 . .
    H H22' 0.331499 0.501210 0.490445 0.032 Uiso calc 1 . .
    C C23' 0.3829(11) 0.4764(12) 0.4422(3) 0.032(2) Uani d 1 . .
    H H23' 0.446755 0.507547 0.445894 0.038 Uiso calc 1 . .
    C C24' 0.3587(11) 0.4348(11) 0.4105(4) 0.031(2) Uani d 1 . .
    H H24' 0.406335 0.436642 0.392515 0.037 Uiso calc 1 . .
    C C25' 0.2650(10) 0.3904(11) 0.4048(4) 0.030(2) Uani d 1 . .
    H H25' 0.248114 0.360703 0.383286 0.037 Uiso calc 1 . .
    C C26' 0.1964(11) 0.3904(11) 0.4313(3) 0.027(2) Uani d 1 . .
    H H26' 0.130800 0.363305 0.427109 0.033 Uiso calc 1 . .
    C C27" 0.044(3) 0.593(3) 0.4333(10) 0.026(3) Uani d 0.5 A 2
    H H27" 0.094819 0.551053 0.421195 0.031 Uiso calc 0.5 A 2
    C C27' 0.058(3) 0.604(3) 0.4385(9) 0.026(3) Uani d 0.5 A 1
    H H27' 0.116910 0.566659 0.429058 0.031 Uiso calc 0.5 A 1
    C C28" 0.082(3) 0.642(3) 0.4619(10) 0.026(3) Uani d 0.5 A 2
    H H28" 0.155691 0.631468 0.467104 0.032 Uiso calc 0.5 A 2
    C C28' 0.083(3) 0.658(3) 0.4676(10) 0.026(3) Uani d 0.5 A 1
    H H28' 0.154870 0.650793 0.475742 0.031 Uiso calc 0.5 A 1
    C C29" 0.039(2) 0.740(3) 0.4755(13) 0.028(3) Uani d 0.5 A 2
    H H29A 0.065259 0.794456 0.461125 0.033 Uiso calc 0.5 A 2
    H H29B 0.066450 0.750435 0.499266 0.033 Uiso calc 0.5 A 2
    C C29' 0.033(3) 0.756(3) 0.4776(12) 0.028(3) Uani d 0.5 A 1
    H H29C 0.084566 0.798620 0.489027 0.034 Uiso calc 0.5 A 1
    H H29D 0.009357 0.790267 0.456242 0.034 Uiso calc 0.5 A 1
    C C30" -0.0776(19) 0.7476(18) 0.4760(9) 0.027(3) Uani d 0.5 A 2
    H H30A -0.097894 0.791605 0.494999 0.033 Uiso calc 0.5 A 2
    H H30B -0.103419 0.776278 0.454033 0.033 Uiso calc 0.5 A 2
    C C30' -0.058(2) 0.7451(18) 0.5016(8) 0.028(3) Uani d 0.5 A 1
    H H30C -0.033225 0.743225 0.525897 0.033 Uiso calc 0.5 A 1
    H H30D -0.103938 0.802277 0.498748 0.033 Uiso calc 0.5 A 1
    C C31" -0.124(2) 0.6450(18) 0.4810(8) 0.025(3) Uani d 0.5 A 2
    H H31" -0.170445 0.641916 0.500841 0.030 Uiso calc 0.5 A 2
    C C31' -0.116(3) 0.649(2) 0.4928(8) 0.026(3) Uani d 0.5 A 1
    H H31' -0.162071 0.631098 0.511784 0.031 Uiso calc 0.5 A 1
    C C32" -0.155(3) 0.588(2) 0.4535(6) 0.026(3) Uani d 0.5 A 2
    H H32" -0.218744 0.549300 0.457543 0.031 Uiso calc 0.5 A 2
    C C32' -0.150(3) 0.611(2) 0.4618(6) 0.026(3) Uani d 0.5 A 1
    H H32' -0.216670 0.575259 0.462433 0.031 Uiso calc 0.5 A 1
    C C33" -0.1362(18) 0.611(2) 0.4155(7) 0.026(3) Uani d 0.5 A 2
    H H33A -0.186797 0.659426 0.407114 0.031 Uiso calc 0.5 A 2
    H H33B -0.145913 0.549543 0.401763 0.031 Uiso calc 0.5 A 2
    C C33' -0.127(2) 0.661(2) 0.4274(7) 0.027(3) Uani d 0.5 A 1
    H H33C -0.183783 0.650139 0.410755 0.033 Uiso calc 0.5 A 1
    H H33D -0.120251 0.733366 0.431049 0.033 Uiso calc 0.5 A 1
    C C34" -0.0288(19) 0.651(2) 0.4095(9) 0.027(3) Uani d 0.5 A 2
    H H34A -0.010514 0.642505 0.385159 0.032 Uiso calc 0.5 A 2
    H H34B -0.025872 0.722383 0.415180 0.032 Uiso calc 0.5 A 2
    C C34' -0.0283(19) 0.622(2) 0.4120(8) 0.027(3) Uani d 0.5 A 1
    H H34C -0.043514 0.558716 0.400071 0.032 Uiso calc 0.5 A 1
    H H34D -0.004811 0.669095 0.394547 0.032 Uiso calc 0.5 A 1
    Cl Cl1 0.5771(7) 0.5278(8) 0.6159(3) 0.102(3) Uani d 1 . .
    Cl Cl2 0.4852(9) 0.4734(6) 0.6780(3) 0.106(3) Uani d 1 . .
    C C35 0.586(3) 0.462(3) 0.6547(11) 0.106(6) Uani d 1 . .
    H H35A 0.597467 0.391625 0.649642 0.127 Uiso calc 1 . .
    H H35B 0.645995 0.486389 0.668252 0.127 Uiso calc 1 . .
    F F1 0.5708(10) 0.4784(10) 0.3628(3) 0.053(3) Uani d 1 . .
    F F2 0.6253(10) 0.5096(16) 0.4169(4) 0.088(6) Uani d 1 . .
    F F3 0.7346(10) 0.4513(11) 0.3786(4) 0.062(4) Uani d 1 . .
    F F4 0.6099(13) 0.3549(12) 0.3985(4) 0.085(6) Uani d 1 . .
    B B1 0.635(2) 0.450(2) 0.3893(6) 0.052(7) Uani d 1 . .
    F F5 0.2490(9) 0.8110(9) 0.6258(3) 0.046(3) Uani d 1 . .
    F F6 0.4174(9) 0.8114(8) 0.6123(3) 0.046(3) Uani d 1 . .
    F F7 0.3683(15) 0.8643(12) 0.6646(4) 0.087(6) Uani d 1 . .
    F F8 0.3589(11) 0.7035(11) 0.6517(3) 0.057(3) Uani d 1 . .
    B B2 0.348(2) 0.7976(18) 0.6386(6) 0.051(6) Uani d 1 . .
loop_
    _atom_site_aniso_label
    _atom_site_aniso_U_11
    _atom_site_aniso_U_22
    _atom_site_aniso_U_33
    _atom_site_aniso_U_12
    _atom_site_aniso_U_13
    _atom_site_aniso_U_23
    Ir1 0.0198(2) 0.0156(2) 0.0313(2) -0.0022(2) -0.00146(19) 0.0036(2)
    P1 0.0198(18) 0.0155(16) 0.0247(17) -0.0010(13) 0.0018(13) 0.0004(13)
    N1 0.033(7) 0.016(6) 0.026(6) 0.001(5) 0.000(5) -0.003(4)
    N2 0.042(8) 0.023(6) 0.034(7) 0.012(6) -0.005(6) -0.003(5)
    N3 0.029(7) 0.025(6) 0.028(6) 0.005(5) 0.002(5) 0.006(5)
    C1 0.025(7) 0.023(7) 0.030(7) 0.001(6) 0.003(6) -0.001(6)
    C2 0.043(10) 0.026(8) 0.039(9) 0.006(7) -0.001(7) 0.011(6)
    C3 0.039(9) 0.021(7) 0.028(7) 0.007(6) -0.003(6) -0.004(5)
    C4 0.055(12) 0.038(10) 0.045(11) 0.013(9) 0.028(9) 0.006(8)
    C5 0.044(10) 0.042(10) 0.033(8) -0.006(8) 0.012(7) 0.003(7)
    C6 0.056(12) 0.051(11) 0.042(10) 0.008(10) 0.010(9) 0.017(9)
    C7 0.055(14) 0.062(15) 0.063(14) -0.009(12) 0.012(11) 0.019(11)
    C8 0.091(19) 0.053(14) 0.059(14) 0.002(13) 0.043(14) 0.019(11)
    C9 0.027(7) 0.016(6) 0.021(6) 0.004(5) 0.003(5) 0.004(5)
    C10 0.027(8) 0.031(8) 0.042(9) 0.007(6) 0.006(7) 0.007(6)
    C11 0.030(9) 0.039(10) 0.043(10) 0.012(8) 0.010(7) 0.000(8)
    C12 0.048(11) 0.046(10) 0.029(8) 0.019(9) 0.006(8) -0.006(7)
    C13 0.048(11) 0.030(8) 0.042(10) 0.007(8) -0.014(8) -0.012(7)
    C14 0.032(9) 0.036(9) 0.033(8) -0.001(7) -0.001(6) -0.005(6)
    C15 0.027(7) 0.014(6) 0.023(7) -0.007(5) -0.005(5) -0.003(5)
    C16 0.029(8) 0.017(6) 0.028(7) 0.001(5) 0.005(6) 0.005(5)
    C17 0.036(9) 0.031(8) 0.036(9) -0.004(7) 0.001(7) 0.007(7)
    C18 0.023(8) 0.032(8) 0.046(9) -0.002(6) -0.006(7) 0.000(7)
    C19 0.014(6) 0.035(8) 0.043(9) 0.003(6) 0.003(6) 0.004(7)
    C20 0.011(6) 0.030(7) 0.031(7) -0.007(5) -0.001(5) 0.001(6)
    C21 0.026(5) 0.015(4) 0.029(5) -0.005(4) -0.004(4) -0.003(4)
    C22 0.026(5) 0.022(5) 0.031(5) -0.003(4) 0.002(4) -0.001(4)
    C23 0.026(5) 0.029(5) 0.031(5) -0.005(4) 0.000(4) 0.001(4)
    C24 0.025(5) 0.028(5) 0.034(5) -0.005(4) -0.005(4) 0.005(4)
    C25 0.025(5) 0.022(5) 0.034(5) -0.003(4) -0.003(4) 0.006(4)
    C26 0.024(5) 0.017(5) 0.032(5) -0.004(4) 0.001(4) 0.000(4)
    C27 0.027(5) 0.020(5) 0.045(6) -0.004(4) -0.005(5) 0.000(5)
    C28 0.027(5) 0.020(5) 0.044(6) -0.008(4) -0.006(5) 0.001(5)
    C29 0.029(5) 0.028(5) 0.046(6) -0.006(5) -0.005(5) -0.002(5)
    C30 0.026(5) 0.030(5) 0.052(6) -0.005(5) -0.006(5) 0.002(5)
    C31 0.029(5) 0.028(5) 0.056(6) -0.009(5) -0.009(5) 0.005(5)
    C32 0.025(5) 0.033(6) 0.053(6) -0.008(5) -0.005(5) 0.009(5)
    C33 0.033(5) 0.033(6) 0.055(6) -0.004(5) -0.001(5) 0.003(5)
    C34 0.033(5) 0.024(5) 0.050(6) -0.002(5) 0.001(5) 0.000(5)
    Ir1' 0.0153(2) 0.0190(2) 0.0422(3) 0.0032(2) 0.0069(2) 0.0088(2)
    P1' 0.0140(17) 0.0199(17) 0.0301(18) 0.0021(14) 0.0028(13) 0.0029(14)
    N1' 0.022(4) 0.025(5) 0.036(5) -0.007(4) 0.008(4) 0.006(4)
    N2' 0.024(5) 0.032(5) 0.036(5) -0.007(4) 0.006(4) 0.008(4)
    N3' 0.020(4) 0.028(5) 0.034(5) 0.000(4) 0.004(4) -0.001(4)
    C1' 0.020(5) 0.024(5) 0.033(5) 0.001(4) 0.009(4) 0.002(4)
    C2' 0.023(5) 0.033(5) 0.036(5) -0.002(4) 0.005(4) 0.006(4)
    C3' 0.034(9) 0.023(7) 0.033(8) 0.004(7) 0.000(7) 0.009(6)
    C4' 0.038(9) 0.029(8) 0.034(8) -0.007(7) -0.004(7) 0.001(7)
    C5' 0.026(8) 0.036(9) 0.032(8) 0.000(7) -0.004(6) -0.005(7)
    C6' 0.038(10) 0.043(11) 0.049(11) 0.011(8) 0.008(8) -0.006(8)
    C7' 0.048(13) 0.064(15) 0.081(17) 0.029(12) -0.006(12) -0.020(12)
    C8' 0.050(13) 0.066(16) 0.068(15) 0.008(12) 0.002(11) -0.010(12)
    C9' 0.019(5) 0.017(5) 0.045(5) 0.000(4) -0.001(4) 0.005(4)
    C10' 0.022(5) 0.016(5) 0.044(6) 0.003(4) 0.001(4) 0.004(4)
    C11' 0.023(5) 0.022(5) 0.049(6) 0.002(4) 0.006(5) 0.008(5)
    C12' 0.024(5) 0.018(5) 0.051(6) 0.000(4) 0.003(5) 0.008(5)
    C13' 0.024(5) 0.018(5) 0.052(6) 0.004(4) 0.002(5) 0.002(4)
    C14' 0.021(5) 0.019(5) 0.050(6) -0.004(4) 0.000(5) 0.000(4)
    C15' 0.031(5) 0.029(5) 0.031(5) 0.000(5) 0.004(5) 0.002(4)
    C16' 0.034(5) 0.029(5) 0.037(5) 0.000(5) 0.003(5) 0.001(5)
    C17' 0.040(6) 0.036(6) 0.039(6) -0.004(5) 0.002(5) -0.003(5)
    C18' 0.046(6) 0.046(6) 0.038(6) 0.000(5) 0.001(5) -0.009(5)
    C19' 0.044(6) 0.043(6) 0.038(6) 0.001(5) 0.000(5) 0.001(5)
    C20' 0.042(6) 0.034(6) 0.032(5) 0.000(5) -0.001(5) 0.004(5)
    C21' 0.019(5) 0.017(4) 0.034(5) 0.009(4) -0.003(4) -0.001(4)
    C22' 0.020(5) 0.024(5) 0.035(5) 0.006(4) 0.003(4) 0.006(4)
    C23' 0.025(5) 0.029(5) 0.041(5) 0.007(4) 0.006(5) 0.007(5)
    C24' 0.029(5) 0.026(5) 0.037(5) 0.012(4) 0.005(5) 0.007(5)
    C25' 0.032(5) 0.025(5) 0.035(5) 0.010(4) 0.001(4) 0.004(4)
    C26' 0.028(5) 0.021(5) 0.033(5) 0.010(4) -0.004(4) 0.002(4)
    C27" 0.022(5) 0.017(6) 0.040(6) 0.005(5) 0.003(4) 0.006(5)
    C27' 0.022(5) 0.017(6) 0.040(6) 0.005(5) 0.003(5) 0.006(5)
    C28" 0.022(5) 0.017(6) 0.040(6) 0.003(5) 0.003(5) 0.006(5)
    C28' 0.022(5) 0.016(6) 0.039(6) 0.004(5) 0.002(5) 0.005(5)
    C29" 0.023(4) 0.018(6) 0.041(6) 0.004(5) 0.000(5) 0.004(5)
    C29' 0.024(4) 0.020(6) 0.041(6) 0.003(5) 0.000(5) 0.003(5)
    C30" 0.021(5) 0.020(5) 0.041(6) 0.003(5) -0.001(5) 0.003(5)
    C30' 0.022(5) 0.020(5) 0.041(6) 0.004(4) 0.000(5) 0.004(5)
    C31" 0.018(5) 0.017(5) 0.041(6) 0.006(4) 0.001(5) 0.004(5)
    C31' 0.019(5) 0.017(5) 0.042(6) 0.004(4) 0.001(5) 0.003(5)
    C32" 0.019(5) 0.017(6) 0.041(6) 0.006(5) 0.001(5) 0.004(5)
    C32' 0.019(5) 0.017(6) 0.041(6) 0.006(5) 0.001(5) 0.004(5)
    C33" 0.021(5) 0.017(6) 0.040(6) 0.007(5) 0.003(5) 0.005(5)
    C33' 0.022(5) 0.018(6) 0.042(6) 0.005(5) 0.001(5) 0.005(5)
    C34" 0.022(5) 0.018(6) 0.040(6) 0.005(5) 0.003(5) 0.006(5)
    C34' 0.023(5) 0.017(6) 0.041(6) 0.006(5) 0.003(4) 0.005(5)
    Cl1 0.076(5) 0.133(8) 0.097(6) 0.013(5) 0.004(4) 0.030(5)
    Cl2 0.152(8) 0.063(4) 0.104(6) 0.023(5) 0.019(6) 0.012(4)
    C35 0.111(11) 0.095(10) 0.110(10) 0.015(10) 0.004(10) 0.026(10)
    F1 0.064(8) 0.057(8) 0.040(6) 0.002(6) 0.003(5) 0.021(5)
    F2 0.031(7) 0.159(17) 0.073(9) 0.009(9) 0.010(6) -0.052(10)
    F3 0.057(8) 0.062(8) 0.070(9) 0.015(6) 0.044(7) 0.005(7)
    F4 0.078(10) 0.071(10) 0.108(12) 0.031(8) 0.041(9) 0.064(9)
    B1 0.055(14) 0.064(15) 0.039(11) 0.035(13) 0.017(10) 0.020(10)
    F5 0.049(7) 0.051(7) 0.039(6) -0.012(6) 0.012(5) 0.001(5)
    F6 0.053(7) 0.040(6) 0.045(6) -0.009(5) 0.011(5) 0.005(5)
    F7 0.128(15) 0.065(10) 0.069(9) -0.057(10) 0.009(9) -0.023(8)
    F8 0.078(9) 0.062(8) 0.032(6) -0.009(7) 0.004(6) 0.002(5)
    B2 0.087(19) 0.039(12) 0.027(10) -0.022(12) 0.014(11) 0.007(8)
_geom_special_details
;
 All esds (except the esd in the dihedral angle between two l.s. planes)
 are estimated using the full covariance matrix.  The cell esds are taken
 into account individually in the estimation of esds in distances, angles
 and torsion angles; correlations between esds in cell parameters are only
 used when they are defined by crystal symmetry.  An approximate (isotropic)
 treatment of cell esds is used for estimating esds involving l.s. planes.
;
loop_
    _geom_bond_atom_site_label_1
    _geom_bond_atom_site_label_2
    _geom_bond_site_symmetry_2
    _geom_bond_distance
    _geom_bond_publ_flag
    Ir1 P1 . 2.323(4) ?
    Ir1 C1 . 2.035(13) ?
    Ir1 C27 . 2.215(17) ?
    Ir1 C28 . 2.192(16) ?
    Ir1 C31 . 2.231(17) ?
    Ir1 C32 . 2.191(17) ?
    P1 C9 . 1.828(13) ?
    P1 C15 . 1.845(14) ?
    P1 C21 . 1.839(14) ?
    N1 N2 . 1.384(11) ?
    N1 C1 . 1.357(12) ?
    N1 C3 . 1.450(11) ?
    N2 C2 . 1.284(12) ?
    N3 C1 . 1.370(12) ?
    N3 C2 . 1.373(12) ?
    N3 C5 . 1.459(12) ?
    C2 H2 . 0.9500 ?
    C3 H3A . 0.9900 ?
    C3 H3B . 0.9900 ?
    C3 C4 . 1.538(13) ?
    C4 H4A . 0.9800 ?
    C4 H4B . 0.9800 ?
    C4 H4C . 0.9800 ?
    C5 H5A . 0.9900 ?
    C5 H5B . 0.9900 ?
    C5 C6 . 1.531(13) ?
    C6 H6 . 1.0000 ?
    C6 C7 . 1.535(14) ?
    C6 C8 . 1.533(13) ?
    C7 H7A . 0.9800 ?
    C7 H7B . 0.9800 ?
    C7 H7C . 0.9800 ?
    C8 H8A . 0.9800 ?
    C8 H8B . 0.9800 ?
    C8 H8C . 0.9800 ?
    C9 C10 . 1.402(12) ?
    C9 C14 . 1.389(12) ?
    C10 H10 . 0.9500 ?
    C10 C11 . 1.387(12) ?
    C11 H11 . 0.9500 ?
    C11 C12 . 1.388(13) ?
    C12 H12 . 0.9500 ?
    C12 C13 . 1.389(13) ?
    C13 H13 . 0.9500 ?
    C13 C14 . 1.397(12) ?
    C14 H14 . 0.9500 ?
    C15 C16 . 1.392(12) ?
    C15 C20 . 1.387(12) ?
    C16 H16 . 0.9500 ?
    C16 C17 . 1.388(12) ?
    C17 H17 . 0.9500 ?
    C17 C18 . 1.399(12) ?
    C18 H18 . 0.9500 ?
    C18 C19 . 1.390(12) ?
    C19 H19 . 0.9500 ?
    C19 C20 . 1.403(12) ?
    C20 H20 . 0.9500 ?
    C21 C22 . 1.396(12) ?
    C21 C26 . 1.393(12) ?
    C22 H22 . 0.9500 ?
    C22 C23 . 1.400(12) ?
    C23 H23 . 0.9500 ?
    C23 C24 . 1.382(12) ?
    C24 H24 . 0.9500 ?
    C24 C25 . 1.389(12) ?
    C25 H25 . 0.9500 ?
    C25 C26 . 1.388(12) ?
    C26 H26 . 0.9500 ?
    C27 H27 . 1.0000 ?
    C27 C28 . 1.378(13) ?
    C27 C34 . 1.535(12) ?
    C28 H28 . 1.0000 ?
    C28 C29 . 1.527(12) ?
    C29 H29E . 0.9900 ?
    C29 H29F . 0.9900 ?
    C29 C30 . 1.537(13) ?
    C30 H30E . 0.9900 ?
    C30 H30F . 0.9900 ?
    C30 C31 . 1.537(13) ?
    C31 H31 . 1.0000 ?
    C31 C32 . 1.372(13) ?
    C32 H32 . 1.0000 ?
    C32 C33 . 1.538(13) ?
    C33 H33E . 0.9900 ?
    C33 H33F . 0.9900 ?
    C33 C34 . 1.537(13) ?
    C34 H34E . 0.9900 ?
    C34 H34F . 0.9900 ?
    Ir1' P1' . 2.329(4) ?
    Ir1' C1' . 2.029(12) ?
    Ir1' C27" . 2.23(5) ?
    Ir1' C27' . 2.21(5) ?
    Ir1' C28" . 2.17(5) ?
    Ir1' C28' . 2.27(5) ?
    Ir1' C31" . 2.12(3) ?
    Ir1' C31' . 2.15(3) ?
    Ir1' C32" . 2.24(3) ?
    Ir1' C32' . 2.20(3) ?
    P1' C9' . 1.824(14) ?
    P1' C15' . 1.825(9) ?
    P1' C21' . 1.807(14) ?
    N1' N2' . 1.379(9) ?
    N1' C1' . 1.374(12) ?
    N1' C3' . 1.442(12) ?
    N2' C2' . 1.276(12) ?
    N3' C1' . 1.370(12) ?
    N3' C2' . 1.387(19) ?
    N3' C5' . 1.451(12) ?
    C2' H2' . 0.9500 ?
    C3' H3'A . 0.9900 ?
    C3' H3'B . 0.9900 ?
    C3' C4' . 1.536(12) ?
    C4' H4'A . 0.9800 ?
    C4' H4'B . 0.9800 ?
    C4' H4'C . 0.9800 ?
    C5' H5'A . 0.9900 ?
    C5' H5'B . 0.9900 ?
    C5' C6' . 1.533(13) ?
    C6' H6' . 1.0000 ?
    C6' C7' . 1.531(13) ?
    C6' C8' . 1.531(13) ?
    C7' H7'A . 0.9800 ?
    C7' H7'B . 0.9800 ?
    C7' H7'C . 0.9800 ?
    C8' H8'A . 0.9800 ?
    C8' H8'B . 0.9800 ?
    C8' H8'C . 0.9800 ?
    C9' C10' . 1.390(12) ?
    C9' C14' . 1.397(12) ?
    C10' H10' . 0.9500 ?
    C10' C11' . 1.384(12) ?
    C11' H11' . 0.9500 ?
    C11' C12' . 1.380(12) ?
    C12' H12' . 0.9500 ?
    C12' C13' . 1.396(12) ?
    C13' H13' . 0.9500 ?
    C13' C14' . 1.392(12) ?
    C14' H14' . 0.9500 ?
    C15' C16' . 1.3900 ?
    C15' C20' . 1.3900 ?
    C16' H16' . 0.9500 ?
    C16' C17' . 1.3900 ?
    C17' H17' . 0.9500 ?
    C17' C18' . 1.3900 ?
    C18' H18' . 0.9500 ?
    C18' C19' . 1.3900 ?
    C19' H19' . 0.9500 ?
    C19' C20' . 1.3900 ?
    C20' H20' . 0.9500 ?
    C21' C22' . 1.391(12) ?
    C21' C26' . 1.390(12) ?
    C22' H22' . 0.9500 ?
    C22' C23' . 1.390(12) ?
    C23' H23' . 0.9500 ?
    C23' C24' . 1.386(13) ?
    C24' H24' . 0.9500 ?
    C24' C25' . 1.387(12) ?
    C25' H25' . 0.9500 ?
    C25' C26' . 1.387(12) ?
    C26' H26' . 0.9500 ?
    C27" H27" . 1.0000 ?
    C27" C28" . 1.378(14) ?
    C27" C34" . 1.537(14) ?
    C27' H27' . 1.0000 ?
    C27' C28' . 1.376(14) ?
    C27' C34' . 1.536(14) ?
    C28" H28" . 1.0000 ?
    C28" C29" . 1.539(14) ?
    C28' H28' . 1.0000 ?
    C28' C29' . 1.544(14) ?
    C29" H29A . 0.9900 ?
    C29" H29B . 0.9900 ?
    C29" C30" . 1.548(14) ?
    C29' H29C . 0.9900 ?
    C29' H29D . 0.9900 ?
    C29' C30' . 1.543(14) ?
    C30" H30A . 0.9900 ?
    C30" H30B . 0.9900 ?
    C30" C31" . 1.532(14) ?
    C30' H30C . 0.9900 ?
    C30' H30D . 0.9900 ?
    C30' C31' . 1.540(14) ?
    C31" H31" . 1.0000 ?
    C31" C32" . 1.378(14) ?
    C31' H31' . 1.0000 ?
    C31' C32' . 1.380(14) ?
    C32" H32" . 1.0000 ?
    C32" C33" . 1.537(14) ?
    C32' H32' . 1.0000 ?
    C32' C33' . 1.540(14) ?
    C33" H33A . 0.9900 ?
    C33" H33B . 0.9900 ?
    C33" C34" . 1.542(14) ?
    C33' H33C . 0.9900 ?
    C33' H33D . 0.9900 ?
    C33' C34' . 1.540(14) ?
    C34" H34A . 0.9900 ?
    C34" H34B . 0.9900 ?
    C34' H34C . 0.9900 ?
    C34' H34D . 0.9900 ?
    Cl1 C35 . 1.75(4) ?
    Cl2 C35 . 1.64(4) ?
    C35 H35A . 0.9900 ?
    C35 H35B . 0.9900 ?
    F1 B1 . 1.37(3) ?
    F2 B1 . 1.35(3) ?
    F3 B1 . 1.39(3) ?
    F4 B1 . 1.38(3) ?
    F5 B2 . 1.40(3) ?
    F6 B2 . 1.40(3) ?
    F7 B2 . 1.38(3) ?
    F8 B2 . 1.38(3) ?
loop_
    _geom_angle_atom_site_label_1
    _geom_angle_atom_site_label_2
    _geom_angle_atom_site_label_3
    _geom_angle_site_symmetry_1
    _geom_angle_site_symmetry_3
    _geom_angle
    _geom_angle_publ_flag
    C1 Ir1 P1 . . 93.5(5) ?
    C1 Ir1 C27 . . 166.9(5) ?
    C1 Ir1 C28 . . 154.0(5) ?
    C1 Ir1 C31 . . 87.6(6) ?
    C1 Ir1 C32 . . 87.3(6) ?
    C27 Ir1 P1 . . 92.1(4) ?
    C27 Ir1 C31 . . 88.3(6) ?
    C28 Ir1 P1 . . 95.5(4) ?
    C28 Ir1 C27 . . 36.4(4) ?
    C28 Ir1 C31 . . 80.6(5) ?
    C31 Ir1 P1 . . 172.9(4) ?
    C32 Ir1 P1 . . 150.9(4) ?
    C32 Ir1 C27 . . 82.1(6) ?
    C32 Ir1 C28 . . 96.3(6) ?
    C32 Ir1 C31 . . 36.1(4) ?
    C9 P1 Ir1 . . 109.7(4) ?
    C9 P1 C15 . . 102.4(6) ?
    C9 P1 C21 . . 103.7(6) ?
    C15 P1 Ir1 . . 118.4(4) ?
    C21 P1 Ir1 . . 115.0(5) ?
    C21 P1 C15 . . 105.8(6) ?
    N2 N1 C3 . . 121.6(11) ?
    C1 N1 N2 . . 112.0(10) ?
    C1 N1 C3 . . 126.4(11) ?
    C2 N2 N1 . . 104.4(11) ?
    C1 N3 C2 . . 107.4(11) ?
    C1 N3 C5 . . 124.1(11) ?
    C2 N3 C5 . . 128.2(12) ?
    N1 C1 Ir1 . . 124.0(9) ?
    N1 C1 N3 . . 103.9(10) ?
    N3 C1 Ir1 . . 132.0(9) ?
    N2 C2 N3 . . 112.2(12) ?
    N2 C2 H2 . . 123.9 ?
    N3 C2 H2 . . 123.9 ?
    N1 C3 H3A . . 109.6 ?
    N1 C3 H3B . . 109.6 ?
    N1 C3 C4 . . 110.4(12) ?
    H3A C3 H3B . . 108.1 ?
    C4 C3 H3A . . 109.6 ?
    C4 C3 H3B . . 109.6 ?
    C3 C4 H4A . . 109.5 ?
    C3 C4 H4B . . 109.5 ?
    C3 C4 H4C . . 109.5 ?
    H4A C4 H4B . . 109.5 ?
    H4A C4 H4C . . 109.5 ?
    H4B C4 H4C . . 109.5 ?
    N3 C5 H5A . . 108.9 ?
    N3 C5 H5B . . 108.9 ?
    N3 C5 C6 . . 113.5(13) ?
    H5A C5 H5B . . 107.7 ?
    C6 C5 H5A . . 108.9 ?
    C6 C5 H5B . . 108.9 ?
    C5 C6 H6 . . 108.9 ?
    C5 C6 C7 . . 111.4(16) ?
    C5 C6 C8 . . 108.7(13) ?
    C7 C6 H6 . . 108.9 ?
    C8 C6 H6 . . 108.9 ?
    C8 C6 C7 . . 110(2) ?
    C6 C7 H7A . . 109.5 ?
    C6 C7 H7B . . 109.5 ?
    C6 C7 H7C . . 109.5 ?
    H7A C7 H7B . . 109.5 ?
    H7A C7 H7C . . 109.5 ?
    H7B C7 H7C . . 109.5 ?
    C6 C8 H8A . . 109.5 ?
    C6 C8 H8B . . 109.5 ?
    C6 C8 H8C . . 109.5 ?
    H8A C8 H8B . . 109.5 ?
    H8A C8 H8C . . 109.5 ?
    H8B C8 H8C . . 109.5 ?
    C10 C9 P1 . . 120.2(10) ?
    C14 C9 P1 . . 120.0(10) ?
    C14 C9 C10 . . 119.8(13) ?
    C9 C10 H10 . . 120.3 ?
    C11 C10 C9 . . 119.5(14) ?
    C11 C10 H10 . . 120.3 ?
    C10 C11 H11 . . 119.3 ?
    C10 C11 C12 . . 121.4(15) ?
    C12 C11 H11 . . 119.3 ?
    C11 C12 H12 . . 120.8 ?
    C11 C12 C13 . . 118.5(15) ?
    C13 C12 H12 . . 120.8 ?
    C12 C13 H13 . . 119.4 ?
    C12 C13 C14 . . 121.2(15) ?
    C14 C13 H13 . . 119.4 ?
    C9 C14 C13 . . 119.5(14) ?
    C9 C14 H14 . . 120.2 ?
    C13 C14 H14 . . 120.2 ?
    C16 C15 P1 . . 117.6(9) ?
    C20 C15 P1 . . 124.1(9) ?
    C20 C15 C16 . . 118.2(13) ?
    C15 C16 H16 . . 118.6 ?
    C17 C16 C15 . . 122.8(13) ?
    C17 C16 H16 . . 118.6 ?
    C16 C17 H17 . . 121.0 ?
    C16 C17 C18 . . 118.0(14) ?
    C18 C17 H17 . . 121.0 ?
    C17 C18 H18 . . 119.8 ?
    C19 C18 C17 . . 120.5(14) ?
    C19 C18 H18 . . 119.8 ?
    C18 C19 H19 . . 120.0 ?
    C18 C19 C20 . . 120.1(13) ?
    C20 C19 H19 . . 120.0 ?
    C15 C20 C19 . . 120.3(13) ?
    C15 C20 H20 . . 119.8 ?
    C19 C20 H20 . . 119.8 ?
    C22 C21 P1 . . 118.1(9) ?
    C26 C21 P1 . . 122.2(9) ?
    C26 C21 C22 . . 119.6(13) ?
    C21 C22 H22 . . 120.5 ?
    C21 C22 C23 . . 119.1(13) ?
    C23 C22 H22 . . 120.5 ?
    C22 C23 H23 . . 119.6 ?
    C24 C23 C22 . . 120.9(13) ?
    C24 C23 H23 . . 119.6 ?
    C23 C24 H24 . . 120.0 ?
    C23 C24 C25 . . 120.0(13) ?
    C25 C24 H24 . . 120.0 ?
    C24 C25 H25 . . 120.2 ?
    C26 C25 C24 . . 119.6(13) ?
    C26 C25 H25 . . 120.2 ?
    C21 C26 H26 . . 119.6 ?
    C25 C26 C21 . . 120.9(13) ?
    C25 C26 H26 . . 119.6 ?
    Ir1 C27 H27 . . 114.1 ?
    C28 C27 Ir1 . . 70.9(10) ?
    C28 C27 H27 . . 114.1 ?
    C28 C27 C34 . . 124.5(15) ?
    C34 C27 Ir1 . . 111.3(11) ?
    C34 C27 H27 . . 114.1 ?
    Ir1 C28 H28 . . 113.6 ?
    C27 C28 Ir1 . . 72.7(10) ?
    C27 C28 H28 . . 113.6 ?
    C27 C28 C29 . . 126.5(14) ?
    C29 C28 Ir1 . . 109.0(10) ?
    C29 C28 H28 . . 113.6 ?
    C28 C29 H29E . . 108.9 ?
    C28 C29 H29F . . 108.9 ?
    C28 C29 C30 . . 113.3(13) ?
    H29E C29 H29F . . 107.7 ?
    C30 C29 H29E . . 108.9 ?
    C30 C29 H29F . . 108.9 ?
    C29 C30 H30E . . 109.2 ?
    C29 C30 H30F . . 109.2 ?
    C29 C30 C31 . . 112.2(13) ?
    H30E C30 H30F . . 107.9 ?
    C31 C30 H30E . . 109.2 ?
    C31 C30 H30F . . 109.2 ?
    Ir1 C31 H31 . . 114.4 ?
    C30 C31 Ir1 . . 111.9(11) ?
    C30 C31 H31 . . 114.4 ?
    C32 C31 Ir1 . . 70.3(10) ?
    C32 C31 C30 . . 123.6(16) ?
    C32 C31 H31 . . 114.4 ?
    Ir1 C32 H32 . . 114.3 ?
    C31 C32 Ir1 . . 73.5(10) ?
    C31 C32 H32 . . 114.3 ?
    C31 C32 C33 . . 125.2(16) ?
    C33 C32 Ir1 . . 107.1(11) ?
    C33 C32 H32 . . 114.3 ?
    C32 C33 H33E . . 108.6 ?
    C32 C33 H33F . . 108.6 ?
    H33E C33 H33F . . 107.5 ?
    C34 C33 C32 . . 114.8(14) ?
    C34 C33 H33E . . 108.6 ?
    C34 C33 H33F . . 108.6 ?
    C27 C34 C33 . . 113.0(14) ?
    C27 C34 H34E . . 109.0 ?
    C27 C34 H34F . . 109.0 ?
    C33 C34 H34E . . 109.0 ?
    C33 C34 H34F . . 109.0 ?
    H34E C34 H34F . . 107.8 ?
    C1' Ir1' P1' . . 93.4(4) ?
    C1' Ir1' C27" . . 155.3(9) ?
    C1' Ir1' C27' . . 163.2(8) ?
    C1' Ir1' C28" . . 165.6(9) ?
    C1' Ir1' C28' . . 158.2(9) ?
    C1' Ir1' C31" . . 89.3(9) ?
    C1' Ir1' C31' . . 85.3(9) ?
    C1' Ir1' C32" . . 86.3(9) ?
    C1' Ir1' C32' . . 87.4(9) ?
    C27" Ir1' P1' . . 97.3(9) ?
    C27" Ir1' C32" . . 76.6(11) ?
    C27' Ir1' P1' . . 94.7(10) ?
    C27' Ir1' C28' . . 35.8(7) ?
    C28" Ir1' P1' . . 90.9(10) ?
    C28" Ir1' C27" . . 36.5(7) ?
    C28" Ir1' C32" . . 93.9(13) ?
    C28' Ir1' P1' . . 92.4(10) ?
    C31" Ir1' P1' . . 161.5(7) ?
    C31" Ir1' C27" . . 87.6(12) ?
    C31" Ir1' C28" . . 82.4(12) ?
    C31" Ir1' C32" . . 36.7(5) ?
    C31' Ir1' P1' . . 149.7(7) ?
    C31' Ir1' C27' . . 95.0(13) ?
    C31' Ir1' C28' . . 79.2(11) ?
    C31' Ir1' C32' . . 36.9(5) ?
    C32" Ir1' P1' . . 161.8(7) ?
    C32' Ir1' P1' . . 173.4(7) ?
    C32' Ir1' C27' . . 82.9(11) ?
    C32' Ir1' C28' . . 89.3(12) ?
    C9' P1' Ir1' . . 117.5(5) ?
    C9' P1' C15' . . 101.7(6) ?
    C15' P1' Ir1' . . 112.7(4) ?
    C21' P1' Ir1' . . 114.2(5) ?
    C21' P1' C9' . . 105.6(6) ?
    C21' P1' C15' . . 103.5(6) ?
    N2' N1' C3' . . 121.2(11) ?
    C1' N1' N2' . . 110.8(10) ?
    C1' N1' C3' . . 128.0(11) ?
    C2' N2' N1' . . 106.7(12) ?
    C1' N3' C2' . . 108.4(11) ?
    C1' N3' C5' . . 124.2(12) ?
    C2' N3' C5' . . 127.2(12) ?
    N1' C1' Ir1' . . 125.6(9) ?
    N3' C1' Ir1' . . 130.6(9) ?
    N3' C1' N1' . . 103.7(10) ?
    N2' C2' N3' . . 110.4(13) ?
    N2' C2' H2' . . 124.8 ?
    N3' C2' H2' . . 124.8 ?
    N1' C3' H3'A . . 109.1 ?
    N1' C3' H3'B . . 109.1 ?
    N1' C3' C4' . . 112.4(12) ?
    H3'A C3' H3'B . . 107.9 ?
    C4' C3' H3'A . . 109.1 ?
    C4' C3' H3'B . . 109.1 ?
    C3' C4' H4'A . . 109.5 ?
    C3' C4' H4'B . . 109.5 ?
    C3' C4' H4'C . . 109.5 ?
    H4'A C4' H4'B . . 109.5 ?
    H4'A C4' H4'C . . 109.5 ?
    H4'B C4' H4'C . . 109.5 ?
    N3' C5' H5'A . . 108.6 ?
    N3' C5' H5'B . . 108.6 ?
    N3' C5' C6' . . 114.5(13) ?
    H5'A C5' H5'B . . 107.6 ?
    C6' C5' H5'A . . 108.6 ?
    C6' C5' H5'B . . 108.6 ?
    C5' C6' H6' . . 108.4 ?
    C7' C6' C5' . . 110.2(15) ?
    C7' C6' H6' . . 108.4 ?
    C7' C6' C8' . . 113.1(18) ?
    C8' C6' C5' . . 108.2(14) ?
    C8' C6' H6' . . 108.4 ?
    C6' C7' H7'A . . 109.5 ?
    C6' C7' H7'B . . 109.5 ?
    C6' C7' H7'C . . 109.5 ?
    H7'A C7' H7'B . . 109.5 ?
    H7'A C7' H7'C . . 109.5 ?
    H7'B C7' H7'C . . 109.5 ?
    C6' C8' H8'A . . 109.5 ?
    C6' C8' H8'B . . 109.5 ?
    C6' C8' H8'C . . 109.5 ?
    H8'A C8' H8'B . . 109.5 ?
    H8'A C8' H8'C . . 109.5 ?
    H8'B C8' H8'C . . 109.5 ?
    C10' C9' P1' . . 117.9(9) ?
    C10' C9' C14' . . 117.5(13) ?
    C14' C9' P1' . . 124.3(10) ?
    C9' C10' H10' . . 118.9 ?
    C11' C10' C9' . . 122.2(13) ?
    C11' C10' H10' . . 118.9 ?
    C10' C11' H11' . . 119.9 ?
    C12' C11' C10' . . 120.2(14) ?
    C12' C11' H11' . . 119.9 ?
    C11' C12' H12' . . 120.8 ?
    C11' C12' C13' . . 118.5(13) ?
    C13' C12' H12' . . 120.8 ?
    C12' C13' H13' . . 119.4 ?
    C14' C13' C12' . . 121.2(14) ?
    C14' C13' H13' . . 119.4 ?
    C9' C14' H14' . . 119.8 ?
    C13' C14' C9' . . 120.3(14) ?
    C13' C14' H14' . . 119.8 ?
    C16' C15' P1' . . 120.5(6) ?
    C16' C15' C20' . . 120.0 ?
    C20' C15' P1' . . 119.5(6) ?
    C15' C16' H16' . . 120.0 ?
    C17' C16' C15' . . 120.0 ?
    C17' C16' H16' . . 120.0 ?
    C16' C17' H17' . . 120.0 ?
    C18' C17' C16' . . 120.0 ?
    C18' C17' H17' . . 120.0 ?
    C17' C18' H18' . . 120.0 ?
    C17' C18' C19' . . 120.0 ?
    C19' C18' H18' . . 120.0 ?
    C18' C19' H19' . . 120.0 ?
    C18' C19' C20' . . 120.0 ?
    C20' C19' H19' . . 120.0 ?
    C15' C20' H20' . . 120.0 ?
    C19' C20' C15' . . 120.0 ?
    C19' C20' H20' . . 120.0 ?
    C22' C21' P1' . . 123.6(10) ?
    C26' C21' P1' . . 118.5(10) ?
    C26' C21' C22' . . 117.5(13) ?
    C21' C22' H22' . . 119.6 ?
    C23' C22' C21' . . 120.8(14) ?
    C23' C22' H22' . . 119.6 ?
    C22' C23' H23' . . 119.9 ?
    C24' C23' C22' . . 120.3(14) ?
    C24' C23' H23' . . 119.9 ?
    C23' C24' H24' . . 120.0 ?
    C23' C24' C25' . . 120.1(14) ?
    C25' C24' H24' . . 120.0 ?
    C24' C25' H25' . . 120.7 ?
    C26' C25' C24' . . 118.6(14) ?
    C26' C25' H25' . . 120.7 ?
    C21' C26' H26' . . 118.7 ?
    C25' C26' C21' . . 122.6(14) ?
    C25' C26' H26' . . 118.7 ?
    Ir1' C27" H27" . . 115.2 ?
    C28" C27" Ir1' . . 70(3) ?
    C28" C27" H27" . . 115.2 ?
    C28" C27" C34" . . 116(3) ?
    C34" C27" Ir1' . . 118(3) ?
    C34" C27" H27" . . 115.2 ?
    Ir1' C27' H27' . . 113.8 ?
    C28' C27' Ir1' . . 74(3) ?
    C28' C27' H27' . . 113.8 ?
    C28' C27' C34' . . 128(4) ?
    C34' C27' Ir1' . . 103(2) ?
    C34' C27' H27' . . 113.8 ?
    Ir1' C28" H28" . . 114.7 ?
    C27" C28" Ir1' . . 74(3) ?
    C27" C28" H28" . . 114.7 ?
    C27" C28" C29" . . 125(4) ?
    C29" C28" Ir1' . . 106(3) ?
    C29" C28" H28" . . 114.7 ?
    Ir1' C28' H28' . . 114.2 ?
    C27' C28' Ir1' . . 70(2) ?
    C27' C28' H28' . . 114.2 ?
    C27' C28' C29' . . 125(4) ?
    C29' C28' Ir1' . . 111(3) ?
    C29' C28' H28' . . 114.2 ?
    C28" C29" H29A . . 108.4 ?
    C28" C29" H29B . . 108.4 ?
    C28" C29" C30" . . 116(3) ?
    H29A C29" H29B . . 107.4 ?
    C30" C29" H29A . . 108.4 ?
    C30" C29" H29B . . 108.4 ?
    C28' C29' H29C . . 108.7 ?
    C28' C29' H29D . . 108.7 ?
    H29C C29' H29D . . 107.6 ?
    C30' C29' C28' . . 114(3) ?
    C30' C29' H29C . . 108.7 ?
    C30' C29' H29D . . 108.7 ?
    C29" C30" H30A . . 109.7 ?
    C29" C30" H30B . . 109.7 ?
    H30A C30" H30B . . 108.2 ?
    C31" C30" C29" . . 110(3) ?
    C31" C30" H30A . . 109.7 ?
    C31" C30" H30B . . 109.7 ?
    C29' C30' H30C . . 109.8 ?
    C29' C30' H30D . . 109.8 ?
    H30C C30' H30D . . 108.2 ?
    C31' C30' C29' . . 110(3) ?
    C31' C30' H30C . . 109.8 ?
    C31' C30' H30D . . 109.8 ?
    Ir1' C31" H31" . . 113.0 ?
    C30" C31" Ir1' . . 115(2) ?
    C30" C31" H31" . . 113.0 ?
    C32" C31" Ir1' . . 76.5(19) ?
    C32" C31" C30" . . 122(3) ?
    C32" C31" H31" . . 113.0 ?
    Ir1' C31' H31' . . 110.7 ?
    C30' C31' Ir1' . . 113(2) ?
    C30' C31' H31' . . 110.7 ?
    C32' C31' Ir1' . . 73.7(19) ?
    C32' C31' C30' . . 131(3) ?
    C32' C31' H31' . . 110.7 ?
    Ir1' C32" H32" . . 114.4 ?
    C31" C32" Ir1' . . 66.8(18) ?
    C31" C32" H32" . . 114.4 ?
    C31" C32" C33" . . 125(3) ?
    C33" C32" Ir1' . . 112(2) ?
    C33" C32" H32" . . 114.4 ?
    Ir1' C32' H32' . . 115.6 ?
    C31' C32' Ir1' . . 69.4(19) ?
    C31' C32' H32' . . 115.6 ?
    C31' C32' C33' . . 121(3) ?
    C33' C32' Ir1' . . 110(2) ?
    C33' C32' H32' . . 115.6 ?
    C32" C33" H33A . . 109.0 ?
    C32" C33" H33B . . 109.0 ?
    C32" C33" C34" . . 113(3) ?
    H33A C33" H33B . . 107.8 ?
    C34" C33" H33A . . 109.0 ?
    C34" C33" H33B . . 109.0 ?
    C32' C33' H33C . . 109.2 ?
    C32' C33' H33D . . 109.2 ?
    H33C C33' H33D . . 107.9 ?
    C34' C33' C32' . . 112(2) ?
    C34' C33' H33C . . 109.2 ?
    C34' C33' H33D . . 109.2 ?
    C27" C34" C33" . . 107(2) ?
    C27" C34" H34A . . 110.3 ?
    C27" C34" H34B . . 110.3 ?
    C33" C34" H34A . . 110.3 ?
    C33" C34" H34B . . 110.3 ?
    H34A C34" H34B . . 108.6 ?
    C27' C34' C33' . . 115(3) ?
    C27' C34' H34C . . 108.6 ?
    C27' C34' H34D . . 108.6 ?
    C33' C34' H34C . . 108.6 ?
    C33' C34' H34D . . 108.6 ?
    H34C C34' H34D . . 107.6 ?
    Cl1 C35 H35A . . 109.0 ?
    Cl1 C35 H35B . . 109.0 ?
    Cl2 C35 Cl1 . . 113(2) ?
    Cl2 C35 H35A . . 109.0 ?
    Cl2 C35 H35B . . 109.0 ?
    H35A C35 H35B . . 107.8 ?
    F1 B1 F3 . . 110.0(17) ?
    F1 B1 F4 . . 108(2) ?
    F2 B1 F1 . . 110.9(18) ?
    F2 B1 F3 . . 110(2) ?
    F2 B1 F4 . . 109.1(19) ?
    F4 B1 F3 . . 109.1(18) ?
    F6 B2 F5 . . 110.2(18) ?
    F7 B2 F5 . . 109(2) ?
    F7 B2 F6 . . 109.4(19) ?
    F7 B2 F8 . . 108.7(19) ?
    F8 B2 F5 . . 109.6(19) ?
    F8 B2 F6 . . 109(2) ?
loop_
    _geom_torsion_atom_site_label_1
    _geom_torsion_atom_site_label_2
    _geom_torsion_atom_site_label_3
    _geom_torsion_atom_site_label_4
    _geom_torsion_site_symmetry_1
    _geom_torsion_site_symmetry_2
    _geom_torsion_site_symmetry_3
    _geom_torsion_site_symmetry_4
    _geom_torsion
    _geom_torsion_publ_flag
    Ir1 P1 C9 C10 . . . . 18.4(13) ?
    Ir1 P1 C9 C14 . . . . -162.1(11) ?
    Ir1 P1 C15 C16 . . . . 64.3(12) ?
    Ir1 P1 C15 C20 . . . . -114.2(12) ?
    Ir1 P1 C21 C22 . . . . 69.9(12) ?
    Ir1 P1 C21 C26 . . . . -106.6(11) ?
    Ir1 C27 C28 C29 . . . . -101.2(17) ?
    Ir1 C27 C34 C33 . . . . -10.0(18) ?
    Ir1 C28 C29 C30 . . . . -39.7(16) ?
    Ir1 C31 C32 C33 . . . . -99.5(17) ?
    Ir1 C32 C33 C34 . . . . -38.3(18) ?
    P1 C9 C10 C11 . . . . 178.4(13) ?
    P1 C9 C14 C13 . . . . -177.1(13) ?
    P1 C15 C16 C17 . . . . -177.0(13) ?
    P1 C15 C20 C19 . . . . 176.0(12) ?
    P1 C21 C22 C23 . . . . -177.0(11) ?
    P1 C21 C26 C25 . . . . 176.6(11) ?
    N1 N2 C2 N3 . . . . 0(2) ?
    N2 N1 C1 Ir1 . . . . 179.2(11) ?
    N2 N1 C1 N3 . . . . 2.1(17) ?
    N2 N1 C3 C4 . . . . 69.3(18) ?
    N3 C5 C6 C7 . . . . 63(2) ?
    N3 C5 C6 C8 . . . . -175.6(19) ?
    C1 N1 N2 C2 . . . . -1.2(19) ?
    C1 N1 C3 C4 . . . . -108.4(17) ?
    C1 N3 C2 N2 . . . . 2(2) ?
    C1 N3 C5 C6 . . . . -140.6(17) ?
    C2 N3 C1 Ir1 . . . . -178.9(13) ?
    C2 N3 C1 N1 . . . . -2.1(17) ?
    C2 N3 C5 C6 . . . . 47(3) ?
    C3 N1 N2 C2 . . . . -179.2(15) ?
    C3 N1 C1 Ir1 . . . . -3(2) ?
    C3 N1 C1 N3 . . . . 180.0(14) ?
    C5 N3 C1 Ir1 . . . . 7(2) ?
    C5 N3 C1 N1 . . . . -176.0(14) ?
    C5 N3 C2 N2 . . . . 175.2(16) ?
    C9 P1 C15 C16 . . . . -56.5(12) ?
    C9 P1 C15 C20 . . . . 125.0(13) ?
    C9 P1 C21 C22 . . . . -170.2(11) ?
    C9 P1 C21 C26 . . . . 13.3(13) ?
    C9 C10 C11 C12 . . . . 0(3) ?
    C10 C9 C14 C13 . . . . 2(2) ?
    C10 C11 C12 C13 . . . . -1(3) ?
    C11 C12 C13 C14 . . . . 2(3) ?
    C12 C13 C14 C9 . . . . -3(3) ?
    C14 C9 C10 C11 . . . . -1(2) ?
    C15 P1 C9 C10 . . . . 145.1(12) ?
    C15 P1 C9 C14 . . . . -35.5(14) ?
    C15 P1 C21 C22 . . . . -62.8(13) ?
    C15 P1 C21 C26 . . . . 120.7(12) ?
    C15 C16 C17 C18 . . . . 1(2) ?
    C16 C15 C20 C19 . . . . -2(2) ?
    C16 C17 C18 C19 . . . . -2(3) ?
    C17 C18 C19 C20 . . . . 2(3) ?
    C18 C19 C20 C15 . . . . 1(2) ?
    C20 C15 C16 C17 . . . . 2(2) ?
    C21 P1 C9 C10 . . . . -105.0(12) ?
    C21 P1 C9 C14 . . . . 74.5(14) ?
    C21 P1 C15 C16 . . . . -164.8(11) ?
    C21 P1 C15 C20 . . . . 16.6(14) ?
    C21 C22 C23 C24 . . . . 1(2) ?
    C22 C21 C26 C25 . . . . 0(2) ?
    C22 C23 C24 C25 . . . . 0(2) ?
    C23 C24 C25 C26 . . . . 0(2) ?
    C24 C25 C26 C21 . . . . 0(2) ?
    C26 C21 C22 C23 . . . . 0(2) ?
    C27 C28 C29 C30 . . . . 42(2) ?
    C28 C27 C34 C33 . . . . -91(2) ?
    C28 C29 C30 C31 . . . . 37(2) ?
    C29 C30 C31 Ir1 . . . . -15.1(18) ?
    C29 C30 C31 C32 . . . . -95(2) ?
    C30 C31 C32 Ir1 . . . . 103.7(16) ?
    C30 C31 C32 C33 . . . . 4(3) ?
    C31 C32 C33 C34 . . . . 43(2) ?
    C32 C33 C34 C27 . . . . 33(2) ?
    C34 C27 C28 Ir1 . . . . 103.1(16) ?
    C34 C27 C28 C29 . . . . 2(3) ?
    Ir1' P1' C9' C10' . . . . -64.1(13) ?
    Ir1' P1' C9' C14' . . . . 110.0(13) ?
    Ir1' P1' C15' C16' . . . . -19.7(8) ?
    Ir1' P1' C15' C20' . . . . 162.9(5) ?
    Ir1' P1' C21' C22' . . . . 109.6(12) ?
    Ir1' P1' C21' C26' . . . . -63.4(12) ?
    Ir1' C27" C28" C29" . . . . -98(4) ?
    Ir1' C27" C34" C33" . . . . -26(4) ?
    Ir1' C27' C28' C29' . . . . -102(4) ?
    Ir1' C27' C34' C33' . . . . 45(3) ?
    Ir1' C28" C29" C30" . . . . -38(4) ?
    Ir1' C28' C29' C30' . . . . 14(4) ?
    Ir1' C31" C32" C33" . . . . -102(3) ?
    Ir1' C31' C32' C33' . . . . -102(3) ?
    Ir1' C32" C33" C34" . . . . -36(3) ?
    Ir1' C32' C33' C34' . . . . 13(3) ?
    P1' C9' C10' C11' . . . . 175.7(13) ?
    P1' C9' C14' C13' . . . . -174.7(13) ?
    P1' C15' C16' C17' . . . . -177.3(9) ?
    P1' C15' C20' C19' . . . . 177.3(9) ?
    P1' C21' C22' C23' . . . . -174.8(12) ?
    P1' C21' C26' C25' . . . . 177.1(12) ?
    N1' N2' C2' N3' . . . . 1.5(18) ?
    N2' N1' C1' Ir1' . . . . -176.2(11) ?
    N2' N1' C1' N3' . . . . 0.3(17) ?
    N2' N1' C3' C4' . . . . -71.5(19) ?
    N3' C5' C6' C7' . . . . -65(2) ?
    N3' C5' C6' C8' . . . . 170.5(17) ?
    C1' N1' N2' C2' . . . . -1.2(18) ?
    C1' N1' C3' C4' . . . . 109.0(18) ?
    C1' N3' C2' N2' . . . . -1.4(19) ?
    C1' N3' C5' C6' . . . . 137.4(16) ?
    C2' N3' C1' Ir1' . . . . 176.9(12) ?
    C2' N3' C1' N1' . . . . 0.6(17) ?
    C2' N3' C5' C6' . . . . -49(2) ?
    C3' N1' N2' C2' . . . . 179.2(14) ?
    C3' N1' C1' Ir1' . . . . 3(2) ?
    C3' N1' C1' N3' . . . . 179.9(14) ?
    C5' N3' C1' Ir1' . . . . -8(2) ?
    C5' N3' C1' N1' . . . . 175.7(14) ?
    C5' N3' C2' N2' . . . . -176.3(15) ?
    C9' P1' C15' C16' . . . . -146.5(7) ?
    C9' P1' C15' C20' . . . . 36.2(8) ?
    C9' P1' C21' C22' . . . . -119.8(13) ?
    C9' P1' C21' C26' . . . . 67.3(13) ?
    C9' C10' C11' C12' . . . . -3(3) ?
    C10' C9' C14' C13' . . . . -1(2) ?
    C10' C11' C12' C13' . . . . 4(2) ?
    C11' C12' C13' C14' . . . . -4(2) ?
    C12' C13' C14' C9' . . . . 2(2) ?
    C14' C9' C10' C11' . . . . 1(2) ?
    C15' P1' C9' C10' . . . . 59.5(13) ?
    C15' P1' C9' C14' . . . . -126.5(14) ?
    C15' P1' C21' C22' . . . . -13.4(14) ?
    C15' P1' C21' C26' . . . . 173.7(11) ?
    C15' C16' C17' C18' . . . . 0.0 ?
    C16' C15' C20' C19' . . . . 0.0 ?
    C16' C17' C18' C19' . . . . 0.0 ?
    C17' C18' C19' C20' . . . . 0.0 ?
    C18' C19' C20' C15' . . . . 0.0 ?
    C20' C15' C16' C17' . . . . 0.0 ?
    C21' P1' C9' C10' . . . . 167.3(12) ?
    C21' P1' C9' C14' . . . . -18.7(15) ?
    C21' P1' C15' C16' . . . . 104.1(8) ?
    C21' P1' C15' C20' . . . . -73.2(8) ?
    C21' C22' C23' C24' . . . . 0(2) ?
    C22' C21' C26' C25' . . . . 4(2) ?
    C22' C23' C24' C25' . . . . 1(2) ?
    C23' C24' C25' C26' . . . . 1(2) ?
    C24' C25' C26' C21' . . . . -3(2) ?
    C26' C21' C22' C23' . . . . -2(2) ?
    C27" C28" C29" C30" . . . . 43(6) ?
    C27' C28' C29' C30' . . . . 94(5) ?
    C28" C27" C34" C33" . . . . -106(4) ?
    C28" C29" C30" C31" . . . . 29(5) ?
    C28' C27' C34' C33' . . . . -35(6) ?
    C28' C29' C30' C31' . . . . -34(4) ?
    C29" C30" C31" Ir1' . . . . -5(4) ?
    C29" C30" C31" C32" . . . . -94(4) ?
    C29' C30' C31' Ir1' . . . . 40(3) ?
    C29' C30' C31' C32' . . . . -49(5) ?
    C30" C31" C32" Ir1' . . . . 111(3) ?
    C30" C31" C32" C33" . . . . 9(5) ?
    C30' C31' C32' Ir1' . . . . 107(4) ?
    C30' C31' C32' C33' . . . . 5(6) ?
    C31" C32" C33" C34" . . . . 40(4) ?
    C31' C32' C33' C34' . . . . 91(4) ?
    C32" C33" C34" C27" . . . . 40(4) ?
    C32' C33' C34' C27' . . . . -41(4) ?
    C34" C27" C28" Ir1' . . . . 112(3) ?
    C34" C27" C28" C29" . . . . 13(6) ?
    C34' C27' C28' Ir1' . . . . 95(4) ?
    C34' C27' C28' C29' . . . . -8(7) ?
loop_
    _geom_hbond_atom_site_label_D
    _geom_hbond_atom_site_label_H
    _geom_hbond_atom_site_label_A
    _geom_hbond_site_symmetry_A
    _geom_hbond_distance_DH
    _geom_hbond_distance_HA
    _geom_hbond_distance_DA
    _geom_hbond_angle_DHA
    _geom_hbond_publ_flag
    C2 H2 F8 4_464 0.95 2.32 3.18(2) 149 yes
    C19 H19 F1 1_455 0.95 2.50 3.380(19) 154 yes
    C2' H2' F5 3_445 0.95 2.26 3.171(18) 161 yes
    C13' H13' F2 3_445 0.95 2.56 3.38(2) 144 yes
    C18' H18' F8 . 0.95 2.52 3.319(16) 142 yes
    C33" H33B F3 1_455 0.99 2.24 3.08(3) 143 yes
_shelx_space_group_comment
;
The symmetry employed for this shelxl refinement is uniquely defined
by the following loop, which should always be used as a source of
symmetry information in preference to the above space-group names.
They are only intended as comments.
;
_shelx_estimated_absorpt_T_min     ?
_shelx_estimated_absorpt_T_max     ?
_shelx_hkl_file
;
   0 -16  15 488.766 67.6887   4
   0 -16  16 414.747 63.9993   4
   0 -16  17 196.547 53.6548   4
   0 -16  18 222.921 53.9283   4
   0 -16  19 611.724 74.5611   4
   0 -16  20 373.497 61.1820   4
   0 -16  21 304.624 58.8488   4
   0 -16  22 451.021 66.8944   4
   0 -16  23 294.843 56.8607   4
   0 -16  24 154.830 51.6987   4
   0 -14  16 1286.00 103.805   4
   0 -14  17 210.320 51.5328   4
   0 -14  18 242.989 51.2451   4
   0 -14  19 222.021 49.9183   4
   0 -14  20 617.848 72.0090   4
   0 -14  21 293.960 58.9604   4
   0 -14  22 1089.23 96.9959   4
   0 -14  23 181.583 49.9501   4
   0 -14  24 24.3684 38.9011   4
   0 -14  25 79.8780 39.4405   9
   0 -14  25 155.686 50.0367   4
   0 -14  26 854.345 79.3200   9
   0 -14  26 864.208 87.5019   4
   0 -14  27 137.862 49.5107   4
   0 -14  27 137.031 41.4340   9
   0 -14  28 475.490 67.7942   4
   0 -14  28 450.364 59.5956   9
   0 -14  29 29.7409 41.2602   4
   0 -14  29 21.9519 38.9771   7
   0 -14  29 93.4220 42.3534   9
   0 -14  30 124.458 49.7483   4
   0 -14  30 221.072 52.7815   7
   0 -14  31 125.754 50.0494   4
   0 -14  31 227.041 54.0343   7
   0 -14  32 609.109 73.8306   4
   0 -14  32 538.452 73.4362   7
   0 -12  16 361.384 56.7325   4
   0 -12  17 1004.77 88.6659   4
   0 -12  18 165.191 43.3954   4
   0 -12  19 39.1461 38.6772   4
   0 -12  20 205.408 47.6657   4
   0 -12  21 1032.35 92.1499   4
   0 -12  22 297.878 52.9347   4
   0 -12  23 383.049 58.0224   4
   0 -12  24 66.1125 33.8745   9
   0 -12  24 52.5282 38.5056   4
   0 -12  25 356.611 50.5659   9
   0 -12  25 288.709 53.1435   4
   0 -12  26 66.8097 37.4818   9
   0 -12  26 150.057 46.6011   4
   0 -12  27 790.842 73.3699   9
   0 -12  27 780.803 81.6661   4
   0 -12  28 204.578 49.2056   4
   0 -12  28 112.998 40.3984   9
   0 -12  28 125.884 46.7334   7
   0 -12  29 124.952 38.3751   9
   0 -12  29 115.549 44.8179   4
   0 -12  29 69.7509 43.6809   7
   0 -12  30 42.5715 33.4507   9
   0 -12  30 72.7082 43.7116   4
   0 -12  30 66.3245 41.7843   7
   0 -12  31 406.001 55.4250   9
   0 -12  31 461.884 65.0429   4
   0 -12  31 485.695 67.5572   7
   0 -12  32 116.102 39.6456   9
   0 -12  32 29.0213 42.3812   4
   0 -12  32 114.155 48.9832   7
   0 -12  33 672.719 78.3578   4
   0 -12  33 584.377 75.2746   7
   0 -12  34-4.26625 42.1511   4
   0 -12  34 8.59538 42.4617   7
   0 -12  35 60.6066 46.8191   4
   0 -12  35 43.3543 41.5764   7
   0 -12  36 96.6882 49.4994   4
   0 -12  36 61.2799 43.3949   7
   0 -12  37 427.114 68.3334   4
   0 -12  37 433.009 67.5604   7
   0 -12  38 63.0140 42.8634   4
   0 -12  38 26.7977 42.2536   7
   0 -10   0 615.327 43.8833  14
   0 -10   1 1938.02 103.619  14
   0 -10  -1 1846.36 104.050  14
   0 -10  -2 1765.88 97.7530   1
   0 -10  -2 1783.75 97.0835  14
   0 -10   2 1622.02 93.9902  14
   0 -10  -3 875.751 55.6047   1
   0 -10  -3 756.895 54.2453  14
   0 -10   3 853.747 52.7982  14
   0 -10  -4 1176.36 68.1756   1
   0 -10  -4 999.277 66.9932  14
   0 -10  -5 1456.14 79.3761   1
   0 -10  -5 1213.35 78.6994  14
   0 -10  -6 1217.59 68.8576   1
   0 -10  -6 1012.15 69.3739  14
   0 -10  -7 1936.38 105.660   1
   0 -10  -8 1932.39 104.955   1
   0 -10  -9 1773.72 97.2159   1
   0 -10  10 438.754 35.6881  11
   0 -10 -10 356.424 31.8963   1
   0 -10  11 1136.96 67.4280  11
   0 -10 -11 1059.35 64.4660   1
   0 -10  12 919.934 61.9642  11
   0 -10 -12 1140.35 62.5400   1
   0 -10  13 1029.21 64.0062  11
   0 -10 -13 1087.07 62.8265   1
   0 -10  14 927.246 63.1550  11
   0 -10 -14 1245.87 64.6326   1
   0 -10  15 786.165 71.1297   4
   0 -10  16 425.434 54.2769   4
   0 -10  17 1007.86 83.0776   4
   0 -10  18 1254.95 96.2899   4
   0 -10  19 54.0638 33.9144   4
   0 -10  20 522.076 60.5137   4
   0 -10 -21 579.131 45.8099   5
   0 -10  21 676.445 68.2713   4
   0 -10 -22 360.903 36.3117   5
   0 -10  22 473.135 57.6849   4
   0 -10  23 665.207 70.8306   4
   0 -10 -23 652.897 51.7247   5
   0 -10  24 238.517 48.5131   4
   0 -10  24 354.463 45.5472   9
   0 -10  25 211.246 47.7760   4
   0 -10  25 212.444 37.9632   9
   0 -10  26 116.063 46.0541   4
   0 -10  26 216.100 40.2532   9
   0 -10  26 210.221 46.2437   7
   0 -10  27 1016.77 89.5331   4
   0 -10  27 1039.79 81.9429   9
   0 -10  27 962.763 90.2426   7
   0 -10  28 640.247 62.8763   9
   0 -10  28 595.925 70.1573   7
   0 -10  29 276.179 44.5866   9
   0 -10  29 286.985 52.6237   7
   0 -10  30 371.118 48.9072   9
   0 -10  30 309.854 55.5145   7
   0 -10  31 389.849 50.0645   9
   0 -10  31 363.541 56.8628   7
   0 -10  32 277.876 45.3923   9
   0 -10  32 238.950 50.5939   7
   0 -10  33 324.846 48.2373   9
   0 -10  33 384.881 60.9277   7
   0 -10  34 405.567 52.4721   9
   0 -10  34 309.251 58.7968   7
   0 -10  35-4.07027 39.4727   7
   0 -10  36 231.162 54.1882   7
   0 -10  37 288.976 58.4718   7
   0 -10  38 327.106 58.0556   7
   0 -10  39 86.1762 46.2384   7
   0 -10  40 244.670 55.7473   7
   0 -10  41 79.9774 42.7038   7
   0 -10  42 121.533 47.7013   7
   0 -10  43 177.919 54.2509   7
   0  -8   0 856.203 55.3269  14
   0  -8   0 902.097 61.7387  10
   0  -8  -1 1136.44 70.8069  14
   0  -8   1 1267.66 71.2838  14
   0  -8   1 1325.49 78.6534  10
   0  -8  -1 1214.37 83.2488   2
   0  -8   2 1521.03 84.9838  14
   0  -8  -2 1572.74 87.0541  14
   0  -8  -2 1705.92 99.9143   2
   0  -8   2 1530.29 91.9968  10
   0  -8  -3 5346.27 271.581   1
   0  -8   3 5640.86 270.511  14
   0  -8  -3 5171.83 271.973  14
   0  -8  -3 6100.28 286.207   2
   0  -8   3 5774.81 278.862  10
   0  -8  -4 480.191 36.3120   1
   0  -8  -4 427.646 35.8359  14
   0  -8   4 541.259 35.3037  14
   0  -8  -4 444.846 44.6114   2
   0  -8   4 539.367 42.2671  10
   0  -8  -5 188.744 21.8535   1
   0  -8  -5 243.875 31.5855   2
   0  -8  -6 1621.44 88.7695   1
   0  -8  -6 1670.28 99.9472   2
   0  -8   6 1595.51 94.3625  10
   0  -8  -7 4211.86 209.832   1
   0  -8  -7 4627.06 223.065   2
   0  -8   7 3977.33 215.789  10
   0  -8  -8 1248.84 72.0470   1
   0  -8   8 1380.80 80.1745  10
   0  -8  -9 2084.45 113.189   1
   0  -8   9 2385.13 122.385  10
   0  -8 -10 1292.90 70.9391   1
   0  -8  10 1257.14 72.5664  11
   0  -8 -11 581.807 40.2021   1
   0  -8  11 631.106 42.2910  11
   0  -8 -12 740.772 45.5179   1
   0  -8  12 688.872 45.7336  11
   0  -8  12 752.849 52.4364  10
   0  -8 -13 5760.62 277.154   1
   0  -8  13 5902.95 285.622  10
   0  -8  13 5508.17 277.799  11
   0  -8  14 528.242 41.0242  10
   0  -8 -14 393.134 35.0066   5
   0  -8  14 510.146 53.1373   4
   0  -8 -15 891.934 59.8843   5
   0  -8  15 1085.08 65.2648  10
   0  -8 -16 909.374 61.6482   5
   0  -8  16 1125.91 66.9953  10
   0  -8 -17 1939.76 110.768   5
   0  -8  17 2136.79 114.229  10
   0  -8 -18 354.989 35.4450   5
   0  -8  18 484.816 38.8752  10
   0  -8 -19 2467.83 134.218   5
   0  -8  19 2510.55 135.144  10
   0  -8 -20 109.766 23.0974   5
   0  -8  20 74.7724 29.4602   9
   0  -8  20 71.1192 20.0886  10
   0  -8 -21 45.9318 20.7110   5
   0  -8  21 37.9544 26.4048   9
   0  -8  21 29.6715 17.5935  10
   0  -8  22 488.505 50.3227   9
   0  -8 -22 447.213 41.5718   5
   0  -8  23 1754.60 107.951   9
   0  -8 -23 1584.26 98.0107   5
   0  -8  24 46.9514 32.6090   7
   0  -8  24 32.2697 29.0374   9
   0  -8 -24 20.3818 22.8907   5
   0  -8  25 1420.78 102.781   7
   0  -8  25 1436.38 94.7423   9
   0  -8 -25 1276.73 85.8496   5
   0  -8  26 662.095 67.8811   7
   0  -8  26 679.862 59.9624   9
   0  -8 -26 678.987 55.4926   5
   0  -8  27 102.367 34.9371   7
   0  -8  27 110.928 31.4307   9
   0  -8 -27 113.542 27.7748   5
   0  -8  28 157.652 42.0204   7
   0  -8  28 133.612 33.2936   9
   0  -8 -28 168.095 31.4710   5
   0  -8  29 1610.63 114.457   7
   0  -8  29 1683.48 105.142   9
   0  -8 -29 1404.39 97.0440   5
   0  -8  30 38.1392 38.2925   7
   0  -8  30 72.9756 33.8783   9
   0  -8 -30 51.6676 27.7125   5
   0  -8  31 469.500 62.1757   7
   0  -8  31 512.747 52.1428   9
   0  -8 -31 436.259 48.0200   5
   0  -8  32 258.812 50.9891   7
   0  -8  32 258.859 42.1581   9
   0  -8 -32 309.773 41.3415   5
   0  -8  33 355.284 54.8080   7
   0  -8  33 384.655 46.5027   9
   0  -8 -33 349.907 44.2909   5
   0  -8  34 104.501 42.6519   7
   0  -8 -34 64.0145 30.5852   5
   0  -8  34 66.1796 31.8499   9
   0  -8  35 776.085 67.6310   9
   0  -8  35 832.861 81.2205   7
   0  -8 -35 722.189 66.3198   5
   0  -8  35 696.577 79.2767   4
   0  -8  36 65.4576 32.9301   9
   0  -8  36 81.5313 41.5903   7
   0  -8 -36 57.3027 31.6309   5
   0  -8  36 15.6768 43.2694   4
   0  -8  37-3.95519 38.8544   7
   0  -8  37 18.5630 31.3161   9
   0  -8  37 83.7463 47.0775   4
   0  -8  38 149.046 45.6181   7
   0  -8  38 227.033 53.7547   4
   0  -8  39 549.456 69.7062   7
   0  -8  39 494.257 70.1248   4
   0  -8  40 83.4034 43.2802   7
   0  -8  40 50.1597 45.2586   4
   0  -8  41 254.509 55.2878   7
   0  -8  41 258.318 56.1582   4
   0  -8  42 90.3560 44.7356   7
   0  -8  42 90.0459 48.8022   4
   0  -8  43 34.8607 38.9248   7
   0  -8  43-4.33693 42.0656   4
   0  -8  44 105.672 47.9420   7
   0  -8  44 56.9699 43.7174   4
   0  -8  45 195.361 52.4872   7
   0  -8  45 185.740 54.6791   4
   0  -8  46 58.1325 42.2614   7
   0  -8  46-17.8143 45.5906   4
   0  -6   0 90.6589 22.8280   2
   0  -6   0 89.0615 18.7782   3
   0  -6   0 86.1301 13.6855  14
   0  -6   0 69.4429 21.8011   4
   0  -6  -1 931.763 61.0689   3
   0  -6   1 1075.39 67.1814   2
   0  -6  -1 946.151 64.3408   2
   0  -6   1 1076.26 62.8595   3
   0  -6   1 980.498 60.0688  10
   0  -6  -1 837.602 62.7964   4
   0  -6   1 1088.79 67.1569   4
   0  -6  -1 832.897 54.4136  14
   0  -6   1 1045.10 55.1891  14
   0  -6  -2 1282.59 81.1062   3
   0  -6  -2 1368.44 84.7182   2
   0  -6   2 1540.86 88.2589   2
   0  -6   2 1417.25 80.7379  10
   0  -6  -2 1357.68 85.0075   4
   0  -6   2 1568.16 88.1504   4
   0  -6   2 1494.51 83.2323   3
   0  -6  -2 1253.35 75.3128  14
   0  -6   2 1474.72 75.0580  14
   0  -6  -3 4316.15 203.746   3
   0  -6   3 4095.58 208.719   2
   0  -6  -3 4112.75 205.561   2
   0  -6   3 4010.48 202.689   3
   0  -6   3 3676.02 199.220  10
   0  -6   3 3754.26 205.595   4
   0  -6  -3 4238.79 206.755   4
   0  -6   3 3836.71 193.778  14
   0  -6  -4 1879.81 96.9801   1
   0  -6  -4 1902.51 107.304   4
   0  -6   4 1767.74 107.706   4
   0  -6   4 1741.42 103.312   3
   0  -6   4 1776.43 101.283  10
   0  -6  -4 2039.53 107.193   2
   0  -6   4 1864.84 109.850   2
   0  -6  -4 1968.93 104.929   3
   0  -6  -5 395.777 35.2286   2
   0  -6   5 339.801 37.0937   2
   0  -6  -5 386.738 27.2992   1
   0  -6   5 319.044 35.1843   8
   0  -6   5 374.347 33.2187   3
   0  -6   5 333.006 30.2543  10
   0  -6   5 370.241 37.5918   4
   0  -6  -5 344.968 35.0606   4
   0  -6   6 196.446 27.7048   8
   0  -6   6 154.435 23.7482   3
   0  -6  -6 167.913 18.0206   1
   0  -6   6 173.555 22.7006  10
   0  -6  -6 184.074 25.4314   2
   0  -6  -6 168.142 26.1678   4
   0  -6   6 131.204 26.6701   4
   0  -6   7 3387.78 175.694   8
   0  -6   7 3006.49 171.228   6
   0  -6   7 3534.48 174.133   3
   0  -6  -7 3280.81 163.774   1
   0  -6   7 3421.89 169.724  10
   0  -6  -7 3345.20 172.899   2
   0  -6  -7 3386.87 175.667   4
   0  -6   7 3212.94 176.687   4
   0  -6   8 1139.70 72.2042   8
   0  -6   8 1121.71 69.3143   6
   0  -6   8 1194.10 70.3653   3
   0  -6  -8 1036.44 59.5266   1
   0  -6   8 1169.13 66.0784  10
   0  -6  -8 1040.70 67.6272   2
   0  -6  -8 993.874 69.6606   4
   0  -6   9 4544.83 238.227   8
   0  -6   9 4623.19 236.016   6
   0  -6  -9 4359.81 228.245   5
   0  -6   9 4474.98 235.953   3
   0  -6  -9 4975.19 226.857   1
   0  -6   9 4449.05 227.057  11
   0  -6   9 4478.41 231.434  10
   0  -6  -9 5207.78 237.084   2
   0  -6  -9 5036.09 239.730   4
   0  -6 -10 431.554 40.1988   4
   0  -6  10 499.517 42.0673   8
   0  -6 -10 399.345 41.6524   7
   0  -6 -10 409.698 29.5369   1
   0  -6  10 506.311 31.5373  11
   0  -6  10 529.790 36.3361  10
   0  -6  10 515.841 40.7604   3
   0  -6  10 507.517 40.3163   6
   0  -6 -10 336.113 31.0466   5
   0  -6 -10 408.042 36.5365   2
   0  -6 -11 632.492 51.1738   4
   0  -6  11 701.839 53.2138   8
   0  -6 -11 624.118 54.4226   7
   0  -6  11 791.409 46.9824  10
   0  -6  11 725.217 41.5643  11
   0  -6 -11 625.640 39.9609   1
   0  -6  11 661.142 49.6426   3
   0  -6 -11 668.881 47.9274   2
   0  -6 -11 601.730 43.1621   5
   0  -6  11 760.651 50.9086   6
   0  -6 -12 90.2416 22.7706   2
   0  -6  12 160.174 24.9344   6
   0  -6 -12 112.951 19.0683   5
   0  -6  12 144.667 23.6816   3
   0  -6 -12 67.8848 23.3840   4
   0  -6  12 111.200 18.9686  10
   0  -6 -13 7882.93 368.894   2
   0  -6  13 7689.62 370.607   6
   0  -6 -13 7009.52 363.034   5
   0  -6 -13 7804.08 373.454   4
   0  -6  13 7568.00 365.297  10
   0  -6  13 7306.26 370.669   3
   0  -6  14 1803.87 103.190   3
   0  -6 -14 1706.98 102.954   4
   0  -6 -14 1621.71 94.4576   5
   0  -6 -14 1780.20 99.3618   2
   0  -6  14 1800.54 96.7114  10
   0  -6 -15 1849.50 102.636   5
   0  -6 -15 2041.15 106.990   2
   0  -6  15 1839.36 109.708   3
   0  -6  15 1830.62 102.815  10
   0  -6 -16 126.113 21.4355   5
   0  -6 -16 155.031 23.4565   2
   0  -6  16 212.141 23.6211  10
   0  -6  16 181.347 27.9981   3
   0  -6  17 1246.87 83.9302   9
   0  -6  17 1349.34 78.0694  10
   0  -6 -17 1415.79 79.7428   5
   0  -6  18 1087.23 74.3635   9
   0  -6  18 1075.52 66.9531  10
   0  -6 -18 1187.30 70.4000   5
   0  -6  19 2337.57 126.336   9
   0  -6 -19 2048.18 118.698   5
   0  -6  20 1505.55 93.4337   9
   0  -6 -20 1417.51 87.4072   5
   0  -6  20 1562.39 100.383   7
   0  -6  21 33.2106 21.0524   9
   0  -6 -21 31.8534 20.5739   5
   0  -6  21 10.1815 24.0822   7
   0  -6  22 52.3806 24.6701   9
   0  -6 -22 68.2329 24.3557   5
   0  -6  22 70.4425 29.0398   7
   0  -6 -23 2318.93 126.965   5
   0  -6  23 2216.03 137.597   4
   0  -6  23 2280.44 129.318   9
   0  -6  23 2039.67 135.015   7
   0  -6 -24 1315.40 86.0369   5
   0  -6  24 1381.03 97.2886   4
   0  -6  24 1358.75 88.6147   9
   0  -6  24 1371.66 96.8088   7
   0  -6 -25 1346.68 86.4269   5
   0  -6  25 1323.43 95.8565   4
   0  -6  25 1378.71 87.8119   9
   0  -6  25 1242.64 95.1583   7
   0  -6 -26 170.544 31.4828   5
   0  -6  26 229.663 42.3718   4
   0  -6  26 211.847 33.2846   9
   0  -6  26 251.978 41.4163   7
   0  -6 -27 197.426 31.3828   5
   0  -6  27 143.692 38.7546   4
   0  -6  27 197.295 33.3274   9
   0  -6  27 117.420 35.2337   7
   0  -6 -28 143.708 31.1922   5
   0  -6  28 218.337 42.3284   4
   0  -6  28 190.296 34.3452   9
   0  -6  28 183.618 40.5476   7
   0  -6 -29 2217.46 136.542   5
   0  -6  29 2144.02 146.665   4
   0  -6  29 2509.85 139.033   9
   0  -6  29 2478.38 149.788   7
   0  -6 -30 544.735 55.3777   5
   0  -6  30 685.128 68.6114   4
   0  -6  30 671.868 57.8230   9
   0  -6  30 630.315 64.6022   7
   0  -6 -31 137.228 32.4421   5
   0  -6  31 148.948 40.0807   4
   0  -6  31 129.294 32.3663   9
   0  -6  31 139.716 39.0438   7
   0  -6 -32 4.81770 25.2186   5
   0  -6  32 3.38818 33.0721   4
   0  -6  32 24.5954 24.7686   9
   0  -6  32 26.6393 33.8951   7
   0  -6 -33 420.962 50.9577   5
   0  -6  33 436.856 59.7353   4
   0  -6  33 546.118 51.8242   9
   0  -6  33 489.485 60.8252   7
   0  -6 -34 439.423 52.2633   5
   0  -6  34 528.054 64.1225   4
   0  -6  34 547.277 52.6471   9
   0  -6  34 476.754 62.2389   7
   0  -6 -35 656.768 64.5322   5
   0  -6  35 680.434 75.2217   4
   0  -6  35 803.305 66.5391   9
   0  -6  35 799.970 78.9806   7
   0  -6 -36 465.760 54.1940   5
   0  -6  36 575.589 66.2933   4
   0  -6  36 558.193 55.7614   9
   0  -6  36 454.542 62.8115   7
   0  -6 -37 55.9635 31.9612   5
   0  -6  37 41.3392 37.2050   4
   0  -6  37 61.7714 30.1123   9
   0  -6  37 33.6836 37.7214   7
   0  -6 -38 106.190 36.2879   5
   0  -6  38 99.3946 42.3913   4
   0  -6  38 110.337 32.8327   9
   0  -6  38 83.9447 39.9962   7
   0  -6 -39 323.411 48.7758   5
   0  -6  39 380.626 59.7812   4
   0  -6  39 372.175 47.8717   9
   0  -6  39 333.692 55.8502   7
   0  -6 -40 237.461 45.0181   5
   0  -6  40 322.637 55.4080   7
   0  -6  40 323.177 58.2589   4
   0  -6 -41 304.026 48.5497   5
   0  -6  41 270.802 56.0276   7
   0  -6  41 375.494 61.5139   4
   0  -6 -42 107.210 39.1560   5
   0  -6  42 20.1296 38.8752   7
   0  -6  42 32.3218 40.7188   4
   0  -6 -43 48.2072 36.2956   5
   0  -6  43 44.7545 43.0593   7
   0  -6  43-8.16208 38.8404   4
   0  -6 -44 78.5225 38.3493   5
   0  -6  44 78.0769 43.4452   7
   0  -6  44 123.441 46.8477   4
   0  -6 -45 296.039 53.4718   5
   0  -6  45 323.455 59.6079   4
   0  -6 -46 118.913 44.3183   5
   0  -6  46 179.836 51.8145   7
   0  -6  46 117.070 49.3309   4
   0  -6  47 63.2477 41.4428   7
   0  -6  47 12.6390 41.4084   4
   0  -6  48 29.7188 37.6325   7
   0  -6  48-29.7221 43.2114   4
   0  -4   0 301.318 21.4416  14
   0  -4   0 309.333 26.1526   3
   0  -4   0 321.937 29.4528   2
   0  -4   1 715.556 42.0447  14
   0  -4  -1 901.704 51.7608   2
   0  -4  -1 866.656 48.9783   3
   0  -4   1 716.517 50.5040   2
   0  -4   1 742.401 47.8530   3
   0  -4   2 1595.87 83.6077   3
   0  -4  -2 1652.98 85.4842   2
   0  -4  -2 1617.67 83.4779   3
   0  -4   2 1542.66 86.9670   2
   0  -4   2 1457.55 80.6082  10
   0  -4   2 1440.21 76.5910  14
   0  -4   2 1433.35 84.0990   8
   0  -4   3 1754.67 91.3625   8
   0  -4  -3 1640.49 90.3380   2
   0  -4  -3 1551.49 88.4943   3
   0  -4   3 1784.19 94.1260   2
   0  -4   3 1757.00 89.9095   3
   0  -4   3 1788.75 87.6844  10
   0  -4   3 1662.97 82.7418  14
   0  -4  -3 1464.83 82.9195   1
   0  -4  -4 1094.57 65.7165   2
   0  -4  -4 1044.57 59.2536   1
   0  -4   4 1156.13 66.9749   8
   0  -4   4 1203.06 65.9577   3
   0  -4   4 1236.80 63.7009  10
   0  -4   4 1165.04 65.3620   6
   0  -4   5 1128.51 70.9129   8
   0  -4  -5 1436.08 65.2816   1
   0  -4  -5 1273.20 66.2390   5
   0  -4   5 1073.94 68.9856   6
   0  -4   5 1145.53 70.2922   3
   0  -4   5 1106.78 67.0104  10
   0  -4  -5 1486.34 72.7321   2
   0  -4  -6 3048.06 148.085   4
   0  -4   6 2600.46 146.488   8
   0  -4  -6 2986.90 138.916   1
   0  -4   6 2758.13 144.911   6
   0  -4  -6 2819.51 140.459   5
   0  -4   6 2654.62 145.226   3
   0  -4   6 2649.69 141.914  10
   0  -4  -6 3143.14 146.171   2
   0  -4  -7 2607.63 136.924   4
   0  -4   7 2590.85 136.809   8
   0  -4  -7 2489.89 128.116   1
   0  -4   7 2610.14 135.085   6
   0  -4  -7 2479.85 130.091   5
   0  -4   7 2901.71 137.468   3
   0  -4   7 2591.78 131.988  10
   0  -4   7 2724.56 129.042  11
   0  -4  -7 2730.92 135.212   2
   0  -4   8 5278.51 256.114  10
   0  -4   8 5337.40 252.693  11
   0  -4  -8 5559.10 261.866   4
   0  -4   8 5309.48 261.933   8
   0  -4  -8 5720.58 265.860   7
   0  -4   8 5326.34 259.523   6
   0  -4  -8 4948.81 254.365   5
   0  -4   8 5459.17 261.123   3
   0  -4  -8 5034.19 252.068   1
   0  -4  -8 5302.51 258.522   2
   0  -4  -9 1200.81 77.2511   4
   0  -4   9 1504.56 81.0426   8
   0  -4  -9 1311.26 81.2805   7
   0  -4   9 1541.83 78.6308   6
   0  -4   9 1525.49 74.8531  10
   0  -4   9 1457.97 79.4988   3
   0  -4  -9 1229.34 71.9641   5
   0  -4  -9 1243.98 75.1982   2
   0  -4  10 1550.59 79.1391  10
   0  -4  10 1563.26 85.5895   8
   0  -4 -10 1335.12 85.8785   7
   0  -4  10 1576.63 83.1530   6
   0  -4 -10 1418.26 80.6382   2
   0  -4  10 1503.34 84.1714   3
   0  -4 -10 1343.53 77.5690   5
   0  -4 -10 1455.37 84.0191   4
   0  -4  11 445.186 31.3603  10
   0  -4 -11 372.631 31.6567   2
   0  -4  11 478.285 37.4911   8
   0  -4 -11 445.417 38.4367   7
   0  -4  11 491.094 35.4540   6
   0  -4  11 469.391 36.9415   3
   0  -4  11 470.648 40.5104   4
   0  -4 -11 431.530 36.0061   4
   0  -4 -11 396.409 30.3915   5
   0  -4  12 857.303 48.7478  10
   0  -4 -12 771.326 49.6925   2
   0  -4  12 878.619 55.2803   8
   0  -4 -12 791.835 55.7411   7
   0  -4  12 827.379 52.0735   6
   0  -4  12 819.079 54.0554   3
   0  -4 -12 772.045 47.8478   5
   0  -4 -12 715.781 52.1648   4
   0  -4  12 872.682 59.1845   4
   0  -4 -12 718.551 46.7351  12
   0  -4 -13 939.867 55.7222  12
   0  -4 -13 971.742 56.6970   5
   0  -4  13 943.647 61.5189   3
   0  -4  13 895.722 55.1801  10
   0  -4  13 831.620 58.9688   9
   0  -4  13 937.780 62.0323   8
   0  -4 -13 966.374 64.0128   7
   0  -4  13 994.900 60.1720   6
   0  -4  13 1021.85 66.2358   4
   0  -4 -13 1056.12 62.6159   4
   0  -4 -13 955.829 57.9793   2
   0  -4 -14 4183.77 206.298  12
   0  -4 -14 4245.26 207.241   5
   0  -4  14 4043.40 212.015   3
   0  -4  14 4015.25 204.941  10
   0  -4  14 3839.60 209.379   9
   0  -4  14 4253.08 213.480   8
   0  -4 -14 4118.77 214.608   7
   0  -4  14 4273.56 210.361   6
   0  -4  14 4191.56 216.045   4
   0  -4 -14 4254.94 212.349   4
   0  -4 -14 4259.60 208.380   2
   0  -4 -15 427.688 34.1174   2
   0  -4  15 408.675 35.8608   9
   0  -4  15 483.988 40.0496   8
   0  -4 -15 393.808 38.5139   7
   0  -4  15 491.924 37.1710   6
   0  -4  15 481.695 39.5634   3
   0  -4 -15 440.168 34.1023   5
   0  -4  15 511.999 43.8754   4
   0  -4 -15 406.423 37.3451   4
   0  -4 -15 338.276 31.2556  12
   0  -4 -16 54.3691 16.5711   2
   0  -4  16 45.1655 17.3001   9
   0  -4  16 49.8069 19.5749   8
   0  -4 -16 49.0741 19.7586   7
   0  -4  16 72.8074 18.0874   6
   0  -4  16 29.9969 17.5457   3
   0  -4  16 31.2493 20.6773   4
   0  -4 -16 49.2234 16.9112   5
   0  -4 -16 50.5311 17.3875   4
   0  -4 -16 50.6542 15.3660  12
   0  -4  17 835.792 56.0120   9
   0  -4  17 811.727 57.6416   8
   0  -4 -17 751.830 57.6210   7
   0  -4  17 846.583 55.0028   6
   0  -4  17 766.381 56.5702   3
   0  -4 -17 817.373 53.3266   5
   0  -4 -17 717.611 55.1658   4
   0  -4  17 896.221 62.0714   4
   0  -4 -17 736.810 51.1364  12
   0  -4 -18 2629.38 145.251  12
   0  -4  18 2851.91 148.481   6
   0  -4  18 2960.63 156.387   4
   0  -4 -18 2684.10 150.268   4
   0  -4  18 2617.37 150.674   3
   0  -4  18 2821.15 148.552   9
   0  -4 -18 2928.75 147.666   5
   0  -4  19 107.631 22.0763   9
   0  -4  19 95.7268 26.2400   4
   0  -4  19 104.193 27.2824   7
   0  -4  19 123.845 22.8274   6
   0  -4  19 131.683 25.6411   3
   0  -4 -19 168.178 24.3442   5
   0  -4 -19 132.404 20.9523  12
   0  -4  20 3799.72 190.727   4
   0  -4  20 3330.12 186.238   7
   0  -4  20 3425.20 179.051   6
   0  -4  20 3398.29 183.961   3
   0  -4 -20 3496.33 179.898   5
   0  -4  20 3583.30 180.416   9
   0  -4 -20 3115.25 176.631  12
   0  -4  21 1890.94 112.468   4
   0  -4  21 1867.96 111.723   7
   0  -4  21 1792.77 102.159   6
   0  -4  21 1669.47 106.105   3
   0  -4 -21 1795.46 103.170   5
   0  -4  21 1775.83 103.110   9
   0  -4 -21 1678.76 100.703  12
   0  -4 -22 216.916 28.3739  12
   0  -4  22 239.178 29.3182   9
   0  -4  22 227.295 35.9095   7
   0  -4  22 264.218 29.7493   6
   0  -4  22 234.808 25.1247  13
   0  -4  22 239.899 35.8742   4
   0  -4 -22 188.523 28.2176   5
   0  -4  23 692.906 59.7869   4
   0  -4 -23 621.536 50.4924   5
   0  -4  23 598.933 56.2441   7
   0  -4  23 718.667 51.4520   9
   0  -4 -23 537.154 47.1309  12
   0  -4  23 625.069 43.8141  13
   0  -4  24 3492.73 182.081   4
   0  -4  24 3281.63 180.265   7
   0  -4 -24 3016.95 170.191   5
   0  -4  24 3153.86 169.342   9
   0  -4  24 3051.09 162.594  13
   0  -4  25 242.602 38.9560   4
   0  -4 -25 213.515 32.4277   5
   0  -4  25 180.014 36.5022   7
   0  -4  25 264.980 32.6842   9
   0  -4  25 214.239 25.4516  13
   0  -4  26 256.119 40.1853   4
   0  -4 -26 306.102 37.2697   5
   0  -4  26 328.153 44.2693   7
   0  -4  26 335.621 36.8071   9
   0  -4  26 284.314 29.2376  13
   0  -4  27 1535.66 107.405   4
   0  -4 -27 1513.58 98.5196   5
   0  -4  27 1645.39 107.535   7
   0  -4  27 1712.09 98.7105   9
   0  -4  27 1484.12 89.0941  13
   0  -4  28 696.723 64.6886   4
   0  -4  28 754.215 65.9520   7
   0  -4 -28 582.705 54.8477   5
   0  -4  28 645.927 54.4224   9
   0  -4  28 681.962 48.4130  13
   0  -4  29 64.9472 31.7739   4
   0  -4 -29 55.6266 28.0551   5
   0  -4  29 29.0601 28.7677   7
   0  -4  29 19.4843 23.4533   9
   0  -4  29 38.0518 17.9446  13
   0  -4  30 2284.25 144.190   4
   0  -4 -30 2241.71 134.535   5
   0  -4  30 2345.38 144.008   7
   0  -4  30 2395.23 132.810   9
   0  -4  30 2100.03 122.207  13
   0  -4  31 603.658 63.2046   4
   0  -4  31 697.222 66.3704   7
   0  -4 -31 620.646 58.1357   5
   0  -4  31 627.975 55.1191   9
   0  -4  31 554.584 45.5528  13
   0  -4 -32 109.028 33.5568   5
   0  -4  32 163.604 32.4011   9
   0  -4  32 153.025 39.6075   4
   0  -4  32 145.716 36.6926   7
   0  -4 -33 255.630 43.2551   5
   0  -4  33 334.075 50.6798   7
   0  -4  33 331.195 42.2469   9
   0  -4  33 345.724 50.5648   4
   0  -4  34 1176.17 95.2064   4
   0  -4  34 1186.57 96.3250   7
   0  -4 -34 1332.22 92.5309   5
   0  -4  34 1246.58 85.3622   9
   0  -4 -34 1190.38 84.2472  13
   0  -4  35 57.7821 37.9072   4
   0  -4 -35 132.695 36.1585   5
   0  -4 -35 32.7702 27.4035  13
   0  -4  35 48.2172 28.1078   9
   0  -4  35 30.4191 33.0846   7
   0  -4  36 1389.18 105.205   7
   0  -4 -36 1400.09 99.3605   5
   0  -4 -36 1163.89 88.4625  13
   0  -4  36 1455.60 108.177   4
   0  -4  36 1384.92 91.7417   9
   0  -4 -37 645.142 66.2913   5
   0  -4  37 703.031 72.3614   7
   0  -4  37 653.804 72.1471   4
   0  -4  37 666.350 59.5062   9
   0  -4 -38 52.8766 31.6779   5
   0  -4  38 53.3616 37.7251   7
   0  -4  38 46.3387 38.1978   4
   0  -4  38 67.4085 28.6079   9
   0  -4 -39 93.6539 37.5418   5
   0  -4  39 101.182 42.5012   7
   0  -4  39 101.193 41.0166   4
   0  -4  39 81.4889 31.4401   9
   0  -4  40 897.411 83.3430   4
   0  -4  40 776.852 79.3419   7
   0  -4 -40 796.820 75.2175   5
   0  -4  41-3.71157 39.7283   4
   0  -4  41 44.5900 39.1490   7
   0  -4 -41 94.6189 37.4346   5
   0  -4  42 93.9951 42.3022   4
   0  -4  42 79.0661 40.9424   7
   0  -4 -42 129.305 39.8740   5
   0  -4  43 278.718 55.4362   4
   0  -4  43 351.049 57.2509   7
   0  -4 -43 237.149 49.2166   5
   0  -4  44 270.476 54.9623   4
   0  -4  44 197.258 49.0241   7
   0  -4 -44 204.468 47.8139   5
   0  -4  45-23.4587 40.0225   4
   0  -4  45 27.4387 40.5784   7
   0  -4 -45-34.2707 37.9540   5
   0  -4  46 534.074 68.9775   4
   0  -4  46 508.318 67.5722   7
   0  -4 -46 306.426 55.9126   5
   0  -4  47 204.004 54.3024   4
   0  -4  47 188.896 51.0938   7
   0  -4 -47 220.258 49.9542   5
   0  -4  48 48.5541 40.7669   4
   0  -4  48 69.1564 39.2680   7
   0  -4 -48 32.4289 37.1604   5
   0  -4  49 143.222 48.5562   4
   0  -4  49 115.107 44.6883   7
   0  -4 -49 73.4430 43.0749   5
   0  -4  50 285.175 58.5363   4
   0  -4  50 215.998 50.5592   7
   0  -4 -50 193.242 50.6118   5
   0  -2   0 7817.31 374.343   3
   0  -2   0 8007.41 375.936   2
   0  -2   0 7819.19 375.270   8
   0  -2   1 3028.20 145.165   3
   0  -2   1 2769.08 145.283   8
   0  -2  -1 2939.14 145.755   8
   0  -2  -1 3301.63 145.767   3
   0  -2  -1 3159.63 146.350   2
   0  -2   1 2926.07 146.805   2
   0  -2   1 2678.05 145.527   4
   0  -2   2 4396.23 222.606   6
   0  -2   2 4616.33 223.137   3
   0  -2  -2 4707.68 223.123   3
   0  -2  -2 4718.57 223.567   2
   0  -2   2 4763.67 223.867   8
   0  -2   3 1536.12 80.2006   8
   0  -2   3 1602.64 79.1630   6
   0  -2   3 1586.48 79.8107   3
   0  -2  -3 1593.41 79.2755   2
   0  -2  -3 1495.80 75.5548   1
   0  -2   4 2308.40 106.066   8
   0  -2  -4 1933.07 101.149   5
   0  -2   4 2437.75 106.265   3
   0  -2   4 2478.96 105.212   6
   0  -2  -4 1849.84 100.200   1
   0  -2  -4 2094.89 103.995   2
   0  -2  -5 5902.51 279.599   2
   0  -2   5 6001.99 281.794   8
   0  -2  -5 5931.59 282.857   7
   0  -2   5 5997.66 280.155   6
   0  -2   5 6208.60 281.783   3
   0  -2  -5 5676.76 277.246   5
   0  -2   5 5874.98 277.903  10
   0  -2  -5 5527.51 276.905  12
   0  -2  -6 3145.58 137.715   2
   0  -2   6 2488.89 138.471   8
   0  -2  -6 3224.95 141.863   7
   0  -2   6 2480.43 136.922   6
   0  -2   6 2475.41 139.208   4
   0  -2   6 2495.94 138.134   3
   0  -2  -6 3180.40 135.983   5
   0  -2   6 2448.96 134.737  10
   0  -2  -6 3105.04 135.717  12
   0  -2   7 7285.46 367.573  10
   0  -2  -7 7789.71 369.451   2
   0  -2   7 7603.38 371.773   8
   0  -2  -7 7876.21 373.176   7
   0  -2   7 8001.04 370.430   6
   0  -2   7 7731.09 371.980   3
   0  -2  -7 8034.88 368.502   5
   0  -2   7 7750.84 373.149   4
   0  -2  -7 7735.26 367.932  12
   0  -2  -8 327.202 25.8351  12
   0  -2  -8 386.683 26.7432   5
   0  -2   8 450.860 31.5196   3
   0  -2   8 423.431 26.2302  10
   0  -2   8 441.327 28.7699   9
   0  -2   8 492.407 31.9798   8
   0  -2  -8 328.235 29.4415   7
   0  -2   8 487.758 29.6901   6
   0  -2   8 490.388 32.4140   4
   0  -2  -8 358.994 26.7345   2
   0  -2  -9 1768.62 82.7532   2
   0  -2   9 1342.41 81.0932   9
   0  -2   9 1420.74 83.8516   8
   0  -2  -9 1717.64 86.5696   7
   0  -2   9 1497.25 82.1683   6
   0  -2   9 1392.60 83.9504   3
   0  -2  -9 1777.34 82.0262   5
   0  -2   9 1478.51 85.3166   4
   0  -2  -9 1603.37 81.2021  12
   0  -2  10 5425.76 274.229   9
   0  -2  10 5770.01 277.731   8
   0  -2 -10 5790.96 278.289   7
   0  -2  10 5874.90 275.225   6
   0  -2  10 5366.89 277.167   3
   0  -2 -10 5742.96 273.844   5
   0  -2  10 5901.91 279.117   4
   0  -2 -10 5493.03 273.422  12
   0  -2  11 2598.48 139.230   9
   0  -2  11 2716.60 142.655   8
   0  -2 -11 3007.31 144.383   7
   0  -2  11 2744.56 140.255   6
   0  -2  11 2627.57 143.083   3
   0  -2 -11 2928.65 140.008   5
   0  -2  11 2756.67 144.353   4
   0  -2 -11 2742.61 139.185  12
   0  -2  12 1105.69 61.0261   9
   0  -2  12 1077.39 64.3784   8
   0  -2 -12 1109.30 65.4135   7
   0  -2  12 1070.89 61.5335   6
   0  -2  12 1029.75 64.4541   3
   0  -2 -12 1009.65 60.3805   5
   0  -2  12 1112.01 65.9395   4
   0  -2 -12 961.047 59.5529  12
   0  -2  13 619.838 43.0356   9
   0  -2  13 701.169 48.0905   8
   0  -2 -13 686.176 47.7214   7
   0  -2  13 640.615 43.7095   6
   0  -2  13 567.085 45.9819   3
   0  -2 -13 838.752 46.6219   5
   0  -2 -13 746.439 44.5210  12
   0  -2  13 689.837 48.9596   4
   0  -2  14 898.854 55.9007   8
   0  -2 -14 710.981 53.6885   7
   0  -2  14 914.936 52.3858   6
   0  -2  14 871.908 48.1306  13
   0  -2 -14 697.081 49.7399  12
   0  -2 -14 726.197 50.9025   5
   0  -2  14 865.978 51.8715   9
   0  -2  14 927.223 59.2715   4
   0  -2  15 3294.87 168.253   8
   0  -2 -15 3273.07 168.985   7
   0  -2  15 3270.42 164.038   6
   0  -2  15 3107.59 159.301  13
   0  -2 -15 3080.29 163.312  12
   0  -2 -15 3265.16 164.784   5
   0  -2  15 3111.33 162.866   9
   0  -2  15 3397.90 171.489   4
   0  -2  16 5627.99 269.421   8
   0  -2 -16 5366.53 269.263   7
   0  -2  16 5385.47 264.060   6
   0  -2  16 5732.66 264.763   9
   0  -2 -16 4868.65 263.135  12
   0  -2  16 5152.94 259.388  13
   0  -2 -16 5130.27 264.416   5
   0  -2  16 5653.48 272.833   4
   0  -2 -16 5427.15 268.165   4
   0  -2  17 3643.90 190.180   8
   0  -2 -17 3770.37 192.022   7
   0  -2  17 3562.41 185.291   6
   0  -2  17 3622.14 185.709   9
   0  -2  17 3442.38 180.747  13
   0  -2 -17 3561.51 185.863  12
   0  -2 -17 3774.37 187.434   5
   0  -2 -17 3779.63 190.847   4
   0  -2  17 3875.51 194.627   4
   0  -2  18 603.542 47.0819   8
   0  -2 -18 640.386 49.2998   7
   0  -2  18 544.662 41.9589   6
   0  -2  18 538.562 42.3022   9
   0  -2 -18 682.222 44.9230   9
   0  -2 -18 596.551 43.2235  12
   0  -2  18 468.674 37.4060  13
   0  -2 -18 607.834 44.7559   5
   0  -2  18 607.197 50.2303   4
   0  -2 -18 593.867 46.7334   4
   0  -2 -19 108.167 20.8862  12
   0  -2  19 84.1631 19.9443   9
   0  -2 -19 111.178 20.8552   9
   0  -2 -19 79.2268 23.0225   7
   0  -2  19 83.1313 17.8597   6
   0  -2 -19 107.448 23.6070   4
   0  -2  19 85.9326 24.4382   4
   0  -2 -19 116.500 21.9670   5
   0  -2  19 97.0673 16.4661  13
   0  -2  19 102.760 23.0366   8
   0  -2  20 1583.93 91.0912   8
   0  -2  20 1351.30 79.6354  13
   0  -2 -20 1421.94 85.6576  12
   0  -2  20 1502.36 84.7326   6
   0  -2 -20 1352.20 86.0372   5
   0  -2  20 1516.43 85.5740   9
   0  -2 -20 1365.63 84.4635   9
   0  -2 -20 1376.15 89.2030   4
   0  -2  20 1580.83 94.6612   4
   0  -2 -21 2501.12 134.054  12
   0  -2  21 2222.34 127.022  13
   0  -2 -21 2549.04 136.480   5
   0  -2  21 2401.82 131.712   6
   0  -2  21 2372.69 133.949   9
   0  -2 -21 2779.48 135.749   9
   0  -2  21 2507.92 142.312   4
   0  -2  22 1262.46 76.8414  13
   0  -2 -22 1339.96 83.5094  12
   0  -2 -22 1467.77 86.2888   5
   0  -2  22 1334.31 80.7861   6
   0  -2  22 1339.81 82.9999   9
   0  -2 -22 1398.08 83.8011   9
   0  -2  22 1425.53 91.7298   4
   0  -2  23 1347.31 78.9844  13
   0  -2  23 1392.05 83.1317   6
   0  -2 -23 1309.73 85.7238   5
   0  -2 -23 1485.18 86.3887   9
   0  -2  23 1327.08 84.4918   9
   0  -2  23 1490.58 94.5065   4
   0  -2  24 105.208 30.7270   7
   0  -2  24 89.4139 20.2433   6
   0  -2 -24 73.1153 22.3537   5
   0  -2  24 86.9585 22.9758   9
   0  -2  24 132.015 31.1747   4
   0  -2  25 1315.91 90.2947   4
   0  -2  25 1256.73 78.9253   6
   0  -2  25 1354.07 91.2698   7
   0  -2 -25 1310.95 84.8792   5
   0  -2  25 1261.92 81.2277   9
   0  -2 -25 1231.96 79.9888  13
   0  -2  26 1548.16 100.523   4
   0  -2  26 1435.54 88.1880   6
   0  -2  26 1441.16 99.3834   7
   0  -2 -26 1520.13 95.0811   5
   0  -2  26 1474.86 90.6131   9
   0  -2 -26 1416.90 89.6782  13
   0  -2  27 1796.05 116.670   4
   0  -2  27 1763.61 104.742   6
   0  -2 -27 1893.41 112.742   5
   0  -2 -27 1651.42 104.027  13
   0  -2  27 1934.68 108.436   9
   0  -2  27 1826.20 117.284   7
   0  -2  28 273.335 41.9889   7
   0  -2  28 379.428 45.4422   4
   0  -2 -28 347.962 41.7585   5
   0  -2  28 206.207 31.9605   9
   0  -2 -28 262.699 34.1581  13
   0  -2  29 241.997 41.3620   7
   0  -2 -29 246.410 37.6237   5
   0  -2  29 294.342 43.1444   4
   0  -2  29 295.824 35.0483   9
   0  -2 -29 176.439 29.5064  13
   0  -2  30 570.898 58.3152   7
   0  -2 -30 470.813 50.5489   5
   0  -2  30 440.194 53.6964   4
   0  -2  30 524.406 46.8312   9
   0  -2 -30 472.203 44.1248  13
   0  -2  31 844.875 73.0913   7
   0  -2 -31 838.136 69.5145   5
   0  -2  31 911.739 74.6526   4
   0  -2  31 872.793 63.9448   9
   0  -2 -31 759.516 60.3056  13
   0  -2  32 568.596 60.4165   7
   0  -2  32 630.097 61.9628   4
   0  -2 -32 594.693 49.7540  13
   0  -2 -32 501.606 56.6279   5
   0  -2  33 1282.94 93.1231   7
   0  -2 -33 1078.79 84.9168   5
   0  -2  33 1177.11 90.9687   4
   0  -2 -33 1056.12 74.7545  13
   0  -2 -34 259.986 43.6653   5
   0  -2  34 264.556 45.5999   4
   0  -2 -34 246.828 33.8746  13
   0  -2  34 310.351 47.6550   7
   0  -2 -35 27.6510 28.1496   5
   0  -2  35 95.2452 35.9661   4
   0  -2 -35 70.4407 24.8868  13
   0  -2  35 92.8283 36.0914   7
   0  -2  36 139.508 41.6466   4
   0  -2 -36 96.5187 35.7412   5
   0  -2  36 124.252 39.7877   7
   0  -2  37 707.696 73.3479   7
   0  -2  37 949.043 79.5846   4
   0  -2 -37 774.295 72.2603   5
   0  -2  38 168.376 42.6568   4
   0  -2 -38 128.674 39.4231   5
   0  -2  38 166.842 43.9104   7
   0  -2  39 270.917 51.5678   4
   0  -2 -39 307.161 49.7797   5
   0  -2  39 357.546 55.6109   7
   0  -2  40 45.4008 35.8221   4
   0  -2 -40 31.3981 36.1690   5
   0  -2  40 77.8057 39.0418   7
   0  -2  41 308.879 53.3003   4
   0  -2 -41 366.957 54.1508   5
   0  -2  41 467.656 60.5261   7
   0  -2  42 194.829 46.9714   4
   0  -2 -42 233.043 44.9436   5
   0  -2  42 157.335 45.2066   7
   0  -2  43 490.359 63.7923   7
   0  -2  43 575.139 66.5990   4
   0  -2 -43 440.307 59.1277   5
   0  -2 -44 99.2259 41.7367   5
   0  -2  44 86.9125 40.3568   7
   0  -2  44 52.0763 41.3564   4
   0  -2 -45 49.0137 40.6900   5
   0  -2  45 99.9235 42.8431   7
   0  -2  45 26.4097 38.9228   4
   0  -2 -46 71.1456 38.9521   5
   0  -2  46 35.1572 37.3021   7
   0  -2  46 122.493 45.6795   4
   0  -2 -47 178.009 48.7266   5
   0  -2  47 166.147 46.5507   7
   0  -2  47 244.825 54.3780   4
   0  -2 -48 77.3904 42.0487   5
   0  -2  48 36.1665 39.5341   7
   0  -2  48 43.2543 42.1058   4
   0  -2 -49 176.536 48.1386   5
   0  -2  49 138.721 47.2213   7
   0  -2  49 139.398 47.3340   4
   0  -2 -50 49.6851 39.3698   5
   0  -2  50 44.3007 41.7145   4
   0  -2  50 4.14281 40.4583   7
   0  -2  51 96.2324 46.2471   7
   0  -2  51 85.4316 48.1482   4
   0  -2 -51 77.3620 43.1918   5
   0  -2  51 60.2130 37.7514   2
   0   0   4 1.29988 4.13942   7
   0   0  -4 12272.2 79.8513   4
   0   0   5-1.27091 8.28137   6
   0   0  -5-4.17445 8.80169   4
   0   0   5 5.77693 7.44915   4
   0   0  -5-2.19455 6.09028  13
   0   0  -5 3.76712 8.64966   7
   0   0   5 5.39028 7.95599   7
   0   0   5-0.38176 5.84636   9
   0   0   6 16468.6 811.061   6
   0   0   6 18053.4 813.393   4
   0   0  -6 17887.4 813.389   4
   0   0  -6 16534.7 809.488  13
   0   0  -6 17786.2 813.613   7
   0   0   6 16750.4 813.308   7
   0   0   6 17699.3 811.063   9
   0   0   7-2.32382 9.88106   6
   0   0  -7-8.70623 11.9267   4
   0   0   7-2.92755 11.1797   4
   0   0  -7 4.82772 8.33548  13
   0   0  -7 8.22077 12.1494   7
   0   0   7-6.00509 11.8119   7
   0   0   7 10.5680 10.1672   9
   0   0   8 178.532 17.6911   6
   0   0   8 201.478 20.4984   4
   0   0  -8 188.139 20.4598   4
   0   0  -8 198.402 16.9220  13
   0   0  -8 204.265 22.0303   7
   0   0   8 166.263 19.6057   7
   0   0   8 173.687 17.2191   9
   0   0  -9 1.69668 13.8262   6
   0   0   9-4.33914 12.4054   6
   0   0  -9-22.1967 17.4521   4
   0   0   9-5.61096 14.6483   4
   0   0  -9-2.78616 10.5883  13
   0   0   9-15.3486 15.3148   7
   0   0  -9-12.3747 14.5811   7
   0   0   9-2.00453 11.6692   9
   0   0  -9-4.81701 13.3510   9
   0   0  10 13678.9 663.433   6
   0   0 -10 13835.2 665.400   6
   0   0  10 15052.7 667.902   4
   0   0 -10 13429.9 666.303   4
   0   0 -10 13777.1 661.590  13
   0   0 -10 14335.2 667.209   7
   0   0  10 13436.9 666.954   7
   0   0 -10 14851.0 663.986   9
   0   0  10 13622.7 662.743   9
   0   0  11-8.62333 14.1458   6
   0   0 -11 9.35195 15.0421   6
   0   0  11 18.1284 16.5868   4
   0   0 -11 4.70158 11.6350  13
   0   0 -11 20.7058 17.6171   7
   0   0 -11 9.90418 13.5691   9
   0   0  11-8.04957 13.0579   9
   0   0  12 6327.61 318.595   6
   0   0 -12 6295.60 320.972   6
   0   0  12 6912.96 323.940   4
   0   0 -12 6306.27 316.002  13
   0   0 -12 6499.24 322.924   7
   0   0 -12 7345.14 319.869   9
   0   0  12 6446.35 318.292   9
   0   0  13-8.85955 14.1679   6
   0   0  13 9.27895 16.4904   4
   0   0 -13-3.12020 13.4303  13
   0   0 -13 17.4473 18.7528   7
   0   0 -13 6.72746 12.8000   9
   0   0  13 0.93676 13.3264   9
   0   0  14 1054.46 68.3478   6
   0   0  14 1164.62 73.7317   4
   0   0 -14 1192.01 67.1915  13
   0   0 -14 1289.87 75.6391   7
   0   0 -14 1345.13 70.7946   9
   0   0  15-9.87286 16.1033   6
   0   0  15-3.02678 18.4619   4
   0   0 -15-5.29386 14.2470  13
   0   0 -15 22.8793 18.8290   7
   0   0 -15-9.79084 15.6126   9
   0   0  16 12790.6 637.999   6
   0   0  16 13171.2 643.737   4
   0   0 -16 13427.7 635.476  13
   0   0 -16 13379.3 644.564   7
   0   0 -16 13870.1 638.880   9
   0   0  17-3.62769 15.8876   6
   0   0  17 6.78345 19.0505   4
   0   0 -17 1.95622 14.9029  13
   0   0 -17 3.40617 19.9272   7
   0   0 -17 6.06118 17.1947   9
   0   0  18 924.890 59.0850   6
   0   0  18 908.721 64.7546   4
   0   0 -18 869.372 56.1633  13
   0   0 -18 991.114 60.4064   9
   0   0  18 885.205 62.8178   8
   0   0 -18 962.946 65.4921   7
   0   0 -19-10.6377 16.2214   9
   0   0 -19-1.87271 19.8108   7
   0   0  19-6.51489 14.8433   6
   0   0  19-3.48164 18.8991   8
   0   0 -19-3.18006 18.6855   5
   0   0  19-1.87294 19.8133   4
   0   0 -19 3.20293 14.0762  13
   0   0 -20 3605.63 188.992   7
   0   0  20 3537.28 181.135   6
   0   0 -20 3647.19 182.299   9
   0   0  20 3322.30 186.049   8
   0   0 -20 3182.39 183.604   5
   0   0 -20 3513.33 178.399  13
   0   0  20 3679.92 189.945   4
   0   0  21-4.08970 21.9767   4
   0   0  21 5.59846 16.3802   6
   0   0  21 5.65524 18.8541   8
   0   0 -21 21.6216 17.7274   9
   0   0 -21 5.26114 19.0419   5
   0   0 -21 8.08031 16.9482  13
   0   0  22 2095.80 124.865   6
   0   0 -22 2510.24 124.719  13
   0   0  22 2095.44 130.695   8
   0   0 -22 2441.74 128.235   9
   0   0 -22 2309.21 131.480   5
   0   0  22 2382.39 135.608   4
   0   0  23 7.40519 16.6427   6
   0   0 -23 19.8517 16.3630  13
   0   0 -23-1.54882 16.9887   9
   0   0 -23 1.91582 21.1155   5
   0   0  23 24.3427 25.2121   4
   0   0  24 568.730 47.3788   6
   0   0 -24 733.972 48.3626  13
   0   0 -24 655.370 49.8131   9
   0   0 -24 666.462 54.5828   5
   0   0  24 649.006 58.4034   4
   0   0  25-7.82562 17.4984   6
   0   0 -25 3.95399 15.5547  13
   0   0 -25-4.95260 18.1021   9
   0   0  25 9.49462 24.8409   4
   0   0 -25 2.07589 22.9868   5
   0   0  26 1445.85 97.4411   4
   0   0  26 1336.15 86.2078   6
   0   0 -26 1541.16 86.0106  13
   0   0 -26 1447.68 93.9513   5
   0   0  27 5.06663 23.2907   4
   0   0  27-3.26726 17.0038   6
   0   0 -27-4.18588 19.2572  13
   0   0 -27-8.93697 24.6203   5
   0   0  28 1319.20 82.8836   6
   0   0  28 1339.99 93.2778   4
   0   0 -28 1357.69 91.5415   5
   0   0  28 1280.91 94.6135   7
   0   0  29 23.7235 18.6084   6
   0   0  29 10.7511 25.2471   4
   0   0 -29 38.1841 27.4520   5
   0   0  29 13.8821 27.2824   7
   0   0  30 436.680 52.2135   4
   0   0 -30 490.369 52.1614   5
   0   0  30 425.218 51.8019   7
   0   0  31-2.83880 29.2223   4
   0   0 -31-2.54339 27.7523   5
   0   0  31 29.3596 29.5354   7
   0   0  32 1715.29 113.517   4
   0   0 -32 1569.77 108.249   5
   0   0  32 1613.44 112.895   7
   0   0  33 5.96956 32.5689   4
   0   0 -33-13.4895 28.9942   5
   0   0  33-15.4650 30.5620   7
   0   0  34 192.706 42.1803   4
   0   0 -34 246.788 41.1962   5
   0   0  34 161.925 38.2910   7
   0   0  35 56.2753 32.0046   4
   0   0 -35 5.69986 31.4096   5
   0   0  35-12.9831 34.7032   7
   0   0  36 1130.12 91.4224   4
   0   0 -36 1190.08 91.1071   5
   0   0  36 1144.33 92.5613   7
   0   0  37 42.4785 35.4870   4
   0   0  37 13.5723 32.7112   7
   0   0 -37 8.98956 35.6792   5
   0   0  38 468.973 60.9648   7
   0   0  38 446.735 59.4026   4
   0   0 -38 515.973 58.8489   5
   0   0  39 17.6837 32.7457   7
   0   0 -39-3.14181 33.0602   5
   0   0  39 10.1862 34.1572   4
   0   0  40 43.3926 33.0313   7
   0   0 -40-12.8609 32.3650   5
   0   0  40 62.2836 37.9607   4
   0   0  41 14.7700 33.4718   7
   0   0  41-56.3558 41.2168   4
   0   0 -41-26.3266 38.3418   5
   0   0  41 11.5061 29.2811   2
   0   0  42 676.284 72.0523   4
   0   0  42 664.677 66.1351   2
   0   0 -42 671.194 71.8622   5
   0   0  42 629.877 72.0275   7
   0   0  43 26.7584 36.6200   7
   0   0  43 43.6783 38.7285   4
   0   0 -43 20.5884 35.5402   5
   0   0  43 20.7065 31.8119   2
   0   0  44 624.265 73.6837   4
   0   0  44 685.929 67.3445   2
   0   0 -44 792.751 76.2456   5
   0   0  44 585.578 71.5137   7
   0   0  45 35.5322 38.5291   7
   0   0 -45-10.7045 38.5410   5
   0   0  45 6.07680 32.1423   2
   0   0  45-7.50394 38.8369   4
   0   0  46 28.1297 40.6991   7
   0   0 -46 18.2000 37.7188   5
   0   0  46 21.5624 31.0366   2
   0   0  46 102.649 41.9309   4
   0   0  47 8.13538 39.9471   7
   0   0 -47 18.4864 39.1149   5
   0   0  47 6.22782 33.6381   2
   0   0  47 15.4381 40.1744   4
   0   0  48 372.603 61.8025   7
   0   0 -48 376.578 58.9942   5
   0   0  48 362.608 54.6640   2
   0   0  48 344.466 60.3813   4
   0   0  49 20.9230 38.2006   7
   0   0 -49-38.3583 40.7932   5
   0   0  49-6.38788 35.7102   2
   0   0  49 3.95999 40.7620   4
   0   0  50 136.095 46.0161   7
   0   0 -50 116.610 43.9929   5
   0   0  50 122.593 37.4719   2
   0   0  50 80.2810 45.8302   4
   0   0  51 21.5817 42.3870   7
   0   0  51-3.26253 32.0395   2
   0   0  51 44.5733 42.1772   4
   0   0 -51-15.8178 39.7808   5
   0   2   0 7426.34 368.426   3
   0   2   0 7790.09 369.256   4
   0   2   0 8047.76 369.162   8
   0   2  -1 3234.12 144.080   6
   0   2   1 2810.84 143.572   3
   0   2  -1 2589.04 143.112   3
   0   2  -1 3190.74 144.640   8
   0   2   1 2892.74 144.284   8
   0   2   1 2964.78 144.445   4
   0   2  -2 4782.88 228.067   6
   0   2   2 4845.53 228.316   3
   0   2  -2 4753.99 228.855   8
   0   2   2 4609.48 228.941   4
   0   2  -2 4708.35 226.421  10
   0   2  -3 1527.13 76.4143  10
   0   2   3 1459.67 74.4808   1
   0   2  -3 1633.41 78.7076   6
   0   2   3 1464.27 79.2829   4
   0   2   3 1564.40 78.5856   3
   0   2  -3 1646.01 79.8198   8
   0   2   4 2423.82 109.089  12
   0   2   4 2372.68 109.308   5
   0   2  -4 1943.67 109.675  10
   0   2  -4 2063.49 113.201   8
   0   2   4 2276.79 108.799   1
   0   2   4 2394.22 114.211   4
   0   2   5 6122.44 280.748  12
   0   2   5 5627.26 279.772   1
   0   2  -5 5797.56 281.389  10
   0   2   5 5833.33 285.078   4
   0   2   5 6138.33 280.706   5
   0   2  -5 6101.84 285.999   8
   0   2  -6 3317.99 137.413   8
   0   2   6 2246.15 128.418   1
   0   2  -6 3063.67 131.264  10
   0   2  -6 3054.01 129.212  11
   0   2   6 2542.01 129.658   5
   0   2   6 2450.27 133.661   4
   0   2   6 2444.96 135.378   7
   0   2  -7 7728.22 368.567  10
   0   2   7 7566.33 374.976   7
   0   2   7 7860.35 368.445   5
   0   2   7 7575.99 373.120   4
   0   2  -7 8007.35 374.176   8
   0   2   8 514.794 27.5513   5
   0   2  -8 345.511 30.2653   8
   0   2  -8 345.832 25.6718  10
   0   2   8 488.209 34.9303   7
   0   2  -8 371.888 31.3385   4
   0   2   8 500.258 32.8239   4
   0   2   9 1356.40 82.2854   4
   0   2   9 1391.77 84.3712   7
   0   2   9 1475.00 78.3032   5
   0   2  -9 1611.15 78.9865  10
   0   2  10 5765.40 281.768   4
   0   2 -10 5907.48 279.789   6
   0   2  10 5693.50 284.209   7
   0   2  10 5657.60 276.487   5
   0   2 -10 5682.83 276.153  10
   0   2 -10 5768.34 282.739   4
   0   2 -11 2958.92 147.300  10
   0   2  11 2918.16 154.304   7
   0   2 -11 3038.75 154.440   4
   0   2  11 2997.35 152.928   4
   0   2 -11 2882.02 150.135   6
   0   2 -12 1128.77 64.6561   6
   0   2  12 1128.96 69.4403   7
   0   2 -12 1049.69 61.1243  10
   0   2  12 1116.52 63.8792   2
   0   2  12 1190.22 67.8171   4
   0   2 -12 1005.36 67.2100   4
   0   2  13 671.847 49.8102   4
   0   2 -13 771.979 52.6102   4
   0   2 -13 797.621 49.3432   6
   0   2  13 712.218 52.5009   7
   0   2 -13 727.205 47.0071   9
   0   2 -13 809.882 46.4113  10
   0   2  13 678.765 46.9178   2
   0   2 -14 719.864 53.8471   4
   0   2  14 930.458 56.1768   4
   0   2 -14 717.482 50.0503   6
   0   2  14 904.808 58.8156   7
   0   2 -14 686.630 48.5159   9
   0   2 -14 728.934 47.7183  10
   0   2  14 855.562 51.2297   2
   0   2  15 3465.15 177.627   4
   0   2 -15 3610.34 180.101   4
   0   2 -15 3480.52 175.515   6
   0   2  15 3374.18 179.960   7
   0   2 -15 3121.66 171.319   9
   0   2 -15 3617.97 171.454  10
   0   2  15 3127.12 172.441   2
   0   2 -16 5151.38 271.396   6
   0   2  16 6137.22 278.178   4
   0   2 -16 5271.90 276.243   4
   0   2  16 5481.21 271.250   2
   0   2 -16 5380.16 269.871   9
   0   2 -17 3779.34 195.889   6
   0   2 -17 3886.89 200.641   4
   0   2  17 4095.61 200.481   4
   0   2  17 3583.65 193.758   2
   0   2 -17 3726.75 193.267   9
   0   2 -18 636.436 48.0441   6
   0   2 -18 578.750 44.4157   9
   0   2 -18 623.927 51.1261   4
   0   2  18 576.363 48.7724   4
   0   2  18 611.125 45.7826   2
   0   2 -19 113.957 24.9913   7
   0   2 -19 144.626 24.9930   6
   0   2  19 81.3053 21.7822   6
   0   2 -19 87.0599 19.4938   9
   0   2  19 80.4595 20.4889   2
   0   2  19 144.037 26.3443   4
   0   2 -19 107.512 26.6057   4
   0   2  20 1582.04 90.6348   6
   0   2 -20 1353.84 89.0748   6
   0   2  20 1622.09 95.0957   4
   0   2  20 1488.90 88.4811   2
   0   2 -20 1371.03 85.9605   9
   0   2 -20 1437.91 93.1125   7
   0   2  21 2379.55 135.158   2
   0   2  21 2655.75 141.785   4
   0   2 -21 2420.45 133.475   9
   0   2 -21 2519.52 139.013   6
   0   2  21 2325.39 135.264   6
   0   2  22 1382.32 84.7784   2
   0   2  22 1278.88 88.4070   4
   0   2 -22 1303.82 81.9890   9
   0   2  22 1393.04 85.1213   6
   0   2 -22 1345.22 88.6074   6
   0   2  23 1410.92 85.9817   2
   0   2  23 1433.80 91.5286   4
   0   2 -23 1273.98 81.8309   9
   0   2  23 1260.35 83.7668   6
   0   2 -23 1385.95 89.5971   6
   0   2  24 130.233 25.2662   2
   0   2  24 102.668 28.0621   4
   0   2 -24 68.8529 20.7868   9
   0   2 -24 39.4633 25.2960   6
   0   2  24 98.1993 23.0629   6
   0   2  25 1274.33 82.7171   2
   0   2  25 1305.12 89.0716   4
   0   2 -25 1166.85 78.4200   9
   0   2 -25 1276.67 86.6463   6
   0   2  25 1232.00 81.0554   6
   0   2  26 1522.34 96.7073   2
   0   2  26 1519.42 95.1929   6
   0   2 -26 1585.19 101.960   6
   0   2  26 1491.53 101.918   4
   0   2  27 1867.65 112.240   2
   0   2  27 1826.54 110.297   6
   0   2 -27 1794.14 116.548   6
   0   2  27 1899.60 119.092   4
   0   2  28 241.440 35.8458   2
   0   2 -28 348.080 43.6578   6
   0   2  28 205.259 32.2236   6
   0   2  28 318.208 44.5835   4
   0   2  29 316.975 39.3180   2
   0   2 -29 234.400 38.5694   6
   0   2  29 264.458 43.4402   4
   0   2  30 500.286 48.6877   2
   0   2 -30 393.384 50.0315   6
   0   2  30 498.812 55.5625   4
   0   2  31 857.841 68.5050   2
   0   2  31 858.905 75.1027   4
   0   2 -31 870.578 75.2738   6
   0   2  32 564.152 63.6683   7
   0   2  32 581.204 59.9280   4
   0   2  32 471.261 51.4513   2
   0   2  33 1108.07 90.4223   4
   0   2  33 1101.80 92.1832   7
   0   2 -33 1134.05 89.4059   5
   0   2  33 1222.84 85.2930   2
   0   2  34 295.338 47.5334   4
   0   2  34 191.221 45.1003   7
   0   2 -34 264.146 44.6995   5
   0   2  34 240.727 38.8551   2
   0   2  35 112.796 37.8513   4
   0   2 -35 74.2809 35.0970   5
   0   2  35 89.9280 31.7108   2
   0   2  35 150.797 40.0547   7
   0   2  36 132.439 42.7888   7
   0   2  36 78.9915 38.2432   4
   0   2 -36 139.050 32.2395  10
   0   2  36 136.439 36.4144   2
   0   2 -36 103.430 36.7842   5
   0   2  37 787.933 77.5773   7
   0   2  37 862.836 77.4610   4
   0   2 -37 714.744 64.1989  10
   0   2 -37 688.250 72.0219   5
   0   2  37 765.083 67.1783   2
   0   2  38 95.6761 32.3318   2
   0   2 -38 114.728 41.0808   5
   0   2  38 171.118 44.5341   4
   0   2  38 119.608 44.6515   7
   0   2  39 242.241 42.5339   2
   0   2 -39 260.802 48.4692   5
   0   2  39 318.286 53.8548   4
   0   2  39 235.759 49.1937   7
   0   2  40 36.8150 33.1606   2
   0   2 -40 19.9644 37.4006   5
   0   2  40 60.4939 39.6160   4
   0   2  40-3.86730 37.9982   7
   0   2  41 314.435 49.5298   2
   0   2 -41 438.297 59.4901   5
   0   2  41 468.236 61.5590   4
   0   2  41 359.606 59.1795   7
   0   2  42 202.179 41.8230   2
   0   2  42 212.527 48.5908   7
   0   2  42 154.840 48.7927   4
   0   2 -42 207.889 48.6805   5
   0   2 -43 525.801 65.4123   5
   0   2  43 482.991 56.2409   2
   0   2  43 437.771 63.4669   4
   0   2  43 532.829 69.7204   7
   0   2  44 96.7878 35.4774   2
   0   2 -44 100.764 43.0321   5
   0   2  44 87.5668 43.9603   4
   0   2  44 66.3700 41.6867   7
   0   2  45 98.4051 36.2560   2
   0   2 -45 40.3233 38.8887   5
   0   2  45 38.5908 40.2733   4
   0   2  45 67.2023 40.8374   7
   0   2  46 99.6840 37.8026   2
   0   2 -46 85.6646 45.0494   5
   0   2  46 188.148 48.8949   4
   0   2  46 124.066 47.0110   7
   0   2  47 179.793 43.1307   2
   0   2 -47 136.492 46.4709   5
   0   2  47 194.266 49.4788   4
   0   2  47 229.337 54.2877   7
   0   2  48 38.4707 35.0534   2
   0   2 -48 54.0586 40.9105   5
   0   2  48 100.542 48.1222   4
   0   2  48 21.9997 39.9428   7
   0   2  49 149.107 40.0479   2
   0   2 -49 70.4573 42.8200   5
   0   2  49 93.4528 46.5838   4
   0   2  49 133.368 46.8224   7
   0   2  50 3.29527 33.7525   2
   0   2 -50-3.98543 38.1790   5
   0   2  50 98.7400 48.1551   4
   0   2  50 54.1828 44.3569   7
   0   2  51 19.9701 34.6325   2
   0   2 -51 93.1343 43.2075   5
   0   2  51 63.7360 45.6624   7
   0   4   0 298.281 26.8063   8
   0   4   0 282.002 27.2469   4
   0   4   0 252.518 24.5387   6
   0   4  -1 826.918 50.8559   8
   0   4   1 753.858 49.4977   8
   0   4  -1 834.116 49.1555   6
   0   4  -1 798.566 50.8424   4
   0   4   1 694.533 49.5108   4
   0   4   2 1469.60 84.2332   2
   0   4  -2 1576.04 84.0770   8
   0   4   2 1398.67 82.4428   8
   0   4  -2 1690.00 82.8823   6
   0   4   2 1407.07 77.4644   5
   0   4   2 1395.30 82.7660   4
   0   4   3 1672.39 92.8863   2
   0   4  -3 1705.66 91.1378   6
   0   4   3 1773.15 93.3562   8
   0   4  -3 1626.34 92.0468   8
   0   4   3 1637.97 85.9142   5
   0   4   3 1715.99 92.9171   4
   0   4   4 1206.42 68.3794   2
   0   4   4 1225.64 68.0118   3
   0   4  -4 1110.54 65.7658   6
   0   4   4 1203.36 60.6407   5
   0   4   4 1258.86 69.3341   4
   0   4  -4 1099.37 67.7721   8
   0   4   4 1235.49 68.9037   8
   0   4  -4 1053.75 57.8923  14
   0   4  -5 1501.89 76.9669   8
   0   4   5 1122.21 72.2095   2
   0   4   5 1261.95 73.2363   3
   0   4  -5 1470.21 70.7648  10
   0   4   5 1130.31 65.5674   5
   0   4  -5 1390.75 64.6980  14
   0   4   5 1101.03 72.6069   4
   0   4  -6 3092.99 148.323   8
   0   4   6 2588.70 144.722   2
   0   4   6 2648.30 144.654   3
   0   4  -6 3032.37 147.887   3
   0   4  -6 2980.13 141.727  10
   0   4   6 2759.33 137.679   5
   0   4   6 2665.13 136.533  12
   0   4  -6 3004.40 136.729  14
   0   4   6 2629.88 146.118   4
   0   4   7 2721.77 139.137   4
   0   4  -7 2743.67 139.427   8
   0   4   7 2714.16 137.486   3
   0   4   7 2580.59 136.963   2
   0   4  -7 2642.17 139.341   3
   0   4  -7 2547.74 132.213  10
   0   4   7 2692.14 129.259   5
   0   4   7 2651.59 128.504  12
   0   4   7 2514.24 128.541   1
   0   4   8 5242.10 263.075   4
   0   4  -8 5823.34 265.194   8
   0   4   8 5382.06 261.520   2
   0   4   8 5100.69 261.133   3
   0   4  -8 5485.82 264.260   3
   0   4  -8 5494.15 256.692  10
   0   4   8 5284.11 253.250   5
   0   4   8 5227.88 253.185  12
   0   4   8 5003.51 252.629   1
   0   4  -9 1277.26 75.1658  10
   0   4  -9 1325.18 83.1918   8
   0   4   9 1517.49 73.7300   5
   0   4  -9 1423.44 83.7014   3
   0   4   9 1408.19 72.5833   1
   0   4   9 1517.77 81.7980   2
   0   4   9 1482.41 83.5075   4
   0   4 -10 1449.76 87.5500   8
   0   4 -10 1393.62 78.7502  10
   0   4 -10 1374.58 83.5260   6
   0   4 -10 1386.86 87.0018   3
   0   4  10 1501.24 76.3790   1
   0   4  10 1623.44 85.5244   2
   0   4  10 1566.39 77.6127   5
   0   4  10 1599.31 87.6732   4
   0   4 -11 437.104 37.8033   8
   0   4  11 450.748 28.6879   5
   0   4  11 447.491 37.7368   4
   0   4 -11 361.391 33.1358   6
   0   4 -11 382.424 37.1063   3
   0   4  11 412.067 27.1877   1
   0   4 -11 385.042 29.1733  10
   0   4  11 510.491 36.3518   2
   0   4  12 845.107 57.2286   4
   0   4  12 902.941 48.2203   5
   0   4 -12 768.050 53.3304   6
   0   4 -12 785.241 57.1473   3
   0   4  12 791.816 46.0423   1
   0   4 -12 770.027 44.5590  11
   0   4 -12 846.534 48.7454  10
   0   4  12 872.139 54.4865   2
   0   4  13 944.326 53.9830   5
   0   4  13 943.961 63.6502   4
   0   4 -13 924.797 60.3472   6
   0   4 -13 1010.62 65.2629   3
   0   4  13 900.855 52.0873   1
   0   4 -13 918.809 50.7852  11
   0   4 -13 976.982 54.8265  10
   0   4  13 941.167 59.8975   2
   0   4  14 4357.60 219.198   7
   0   4 -14 4385.93 212.928   6
   0   4 -14 4116.22 201.288  11
   0   4 -14 4197.31 205.257  10
   0   4  14 4020.84 202.523   1
   0   4  14 4335.37 215.689   4
   0   4  14 4038.65 204.439   5
   0   4  14 4084.29 210.959   2
   0   4  15 470.460 44.2066   7
   0   4 -15 399.104 37.1448   6
   0   4 -15 417.234 31.4440  10
   0   4 -15 386.781 27.9507  11
   0   4  15 451.079 30.1629   1
   0   4  15 432.677 40.4679   4
   0   4  15 482.716 38.2122   2
   0   4 -16 58.0547 19.4744   6
   0   4 -16 37.6191 10.9207  11
   0   4 -16 37.1727 13.3763  10
   0   4  16 42.3787 16.8460   2
   0   4  16 52.0516 13.3964   1
   0   4  16 41.2728 24.4396   7
   0   4  16 47.4357 20.5679   4
   0   4  17 825.231 64.7554   7
   0   4 -17 743.336 56.7938   6
   0   4 -17 820.279 51.3450  10
   0   4  17 886.350 62.6633   4
   0   4  17 881.718 58.0081   2
   0   4 -18 3111.46 162.709   6
   0   4  18 2809.20 159.749   2
   0   4 -18 3035.26 154.336  10
   0   4  18 3037.28 169.336   7
   0   4  18 3082.18 165.961   4
   0   4 -19 117.047 24.1040   6
   0   4  19 105.928 24.2912   2
   0   4 -19 144.052 21.3615  10
   0   4  19 152.926 32.9654   7
   0   4  19 90.8608 26.7717   4
   0   4 -20 3368.48 187.566   6
   0   4 -20 3503.54 179.970  10
   0   4  20 3475.33 186.755   2
   0   4  20 3847.10 194.022   4
   0   4 -21 1902.42 112.006   6
   0   4 -21 1870.50 117.427   8
   0   4 -21 2022.62 104.513  10
   0   4  21 1679.78 108.009   2
   0   4  21 1860.74 115.023   4
   0   4  22 257.036 36.1068   4
   0   4 -22 186.792 30.9352   6
   0   4 -22 214.130 26.1610  10
   0   4 -22 190.133 35.6155   8
   0   4  22 259.388 30.9858   2
   0   4 -23 666.617 55.3394   6
   0   4  23 658.127 58.6865   4
   0   4 -23 609.391 46.0793  10
   0   4  23 644.141 52.6261   2
   0   4 -23 594.503 57.7274   8
   0   4 -24 3369.31 186.044   6
   0   4  24 3465.49 191.042   4
   0   4 -24 3439.65 177.287  10
   0   4  24 3482.38 184.681   2
   0   4 -24 3131.33 191.018   8
   0   4  25 166.065 31.5782   2
   0   4 -25 256.256 29.6078  10
   0   4  25 224.072 38.6224   4
   0   4 -25 253.166 36.7504   6
   0   4 -26 262.803 39.2903   6
   0   4 -26 330.844 33.7960  10
   0   4 -26 369.990 45.3111   5
   0   4  26 277.126 37.2870   2
   0   4  26 319.463 43.1598   4
   0   4 -27 1658.92 108.421   6
   0   4 -27 1694.15 98.7537  10
   0   4 -27 1615.63 109.508   5
   0   4  27 1618.22 104.502   2
   0   4  27 1688.96 112.531   4
   0   4 -28 635.779 60.9133   6
   0   4 -28 673.429 52.3044  10
   0   4 -28 734.497 64.2103   5
   0   4  28 678.662 59.3610   2
   0   4  28 628.834 64.1393   4
   0   4 -29 42.7358 28.4614   6
   0   4 -29 41.2882 22.2026  10
   0   4 -29 37.5279 33.2668   5
   0   4  29 37.6885 26.8923   2
   0   4  29 29.3545 31.2688   4
   0   4 -30 2350.40 144.422   6
   0   4 -30 2242.27 130.915  10
   0   4 -30 2462.37 145.898   5
   0   4  30 2206.12 137.843   2
   0   4  30 2447.08 147.999   4
   0   4 -31 699.598 65.8659   6
   0   4 -31 655.382 53.8914  10
   0   4 -31 770.654 68.9344   5
   0   4  31 595.741 58.2449   2
   0   4  31 576.441 64.1831   4
   0   4 -32 102.338 35.8974   6
   0   4 -32 136.144 27.8192  10
   0   4 -32 154.040 38.8037   5
   0   4  32 122.830 31.6888   2
   0   4  32 143.205 37.2534   4
   0   4 -33 316.552 50.2718   6
   0   4 -33 260.272 36.1251  10
   0   4 -33 390.024 53.6830   5
   0   4  33 330.613 44.3671   2
   0   4  33 375.199 52.1440   4
   0   4 -34 1464.43 100.448   5
   0   4  34 1179.55 96.5678   4
   0   4  34 1037.72 87.7090   2
   0   4 -34 1369.69 100.066   6
   0   4 -35 74.9126 42.0824   5
   0   4  35 34.1732 35.8744   4
   0   4  35 107.234 33.2563   2
   0   4 -35 19.8196 36.6867   6
   0   4 -36 1305.71 106.619   6
   0   4  36 1470.03 110.549   4
   0   4 -36 1477.36 110.490   5
   0   4  36 1514.17 117.088   7
   0   4  36 1435.46 101.559   2
   0   4 -37 629.407 69.4035   6
   0   4  37 552.196 72.3119   7
   0   4  37 699.832 64.1815   2
   0   4  37 601.885 69.9268   4
   0   4 -38 70.9214 37.2268   6
   0   4  38 24.6229 37.3096   7
   0   4  38 90.6657 33.7485   2
   0   4  38 58.2631 41.5845   4
   0   4 -39 159.067 44.1882   6
   0   4  39 79.3413 44.2032   7
   0   4  39 77.4398 33.8052   2
   0   4  39 114.933 41.7315   4
   0   4 -40 704.002 78.0703   6
   0   4  40 885.612 75.7641   2
   0   4  40 875.123 84.2204   4
   0   4  40 819.505 86.8450   7
   0   4  41 102.077 37.6292   2
   0   4  41 19.1640 39.9369   4
   0   4  41-4.33369 39.8866   7
   0   4  42 91.1318 36.9949   2
   0   4  42 85.5601 42.4176   4
   0   4  42 83.5307 47.4190   7
   0   4  43 331.783 50.9144   2
   0   4  43 352.145 61.2998   4
   0   4  43 343.156 61.0698   7
   0   4  44 356.019 52.1445   2
   0   4  44 252.611 57.7838   4
   0   4  44 285.872 57.7716   7
   0   4  45 46.0457 36.6239   2
   0   4  45-18.3644 40.7205   7
   0   4  45 69.0133 43.8716   4
   0   4  46 406.420 57.9709   2
   0   4  46 413.174 67.7003   7
   0   4 -46 407.330 65.0655   5
   0   4  46 501.119 68.9911   4
   0   4  47 212.399 46.5135   2
   0   4  47 173.593 53.3277   7
   0   4 -47 152.111 50.4694   5
   0   4  47 149.950 51.4579   4
   0   4  48 30.7856 34.6641   2
   0   4  48 4.75204 40.2077   7
   0   4 -48 51.5015 42.3951   5
   0   4  48 105.193 50.1181   4
   0   4  49 103.719 42.8131   2
   0   4  49 143.940 50.1966   7
   0   4 -49 92.5315 43.9701   5
   0   4  49 101.943 49.3094   4
   0   4  50 216.502 48.7805   2
   0   4  50 270.734 57.4697   4
   0   4 -50 240.993 52.5036   5
   0   4  50 193.402 56.6052   7
   0   6   0 83.5797 21.7491   4
   0   6   0 76.9375 19.9247   6
   0   6   0 67.4392 21.5985   8
   0   6   1 1147.59 68.0227   8
   0   6  -1 835.488 63.8155   8
   0   6   1 991.038 67.5029   2
   0   6  -1 849.933 62.1370   3
   0   6   1 1053.38 64.5584   6
   0   6  -1 980.922 63.2581   6
   0   6   1 1047.39 67.2840   4
   0   6   2 1689.86 89.7221   8
   0   6  -2 1323.96 84.8281   8
   0   6  -2 1324.92 82.9122   6
   0   6   2 1449.28 88.7008   2
   0   6  -2 1174.41 82.2486   3
   0   6   2 1449.17 78.9495   5
   0   6   2 1632.94 89.6420   4
   0   6   3 4372.37 211.026   8
   0   6  -3 4180.81 209.989   8
   0   6  -3 3923.04 206.117   6
   0   6   3 4040.66 211.002   2
   0   6  -3 3995.84 207.622   3
   0   6   3 3857.33 199.432   5
   0   6   3 4062.84 210.048   4
   0   6  -4 1998.83 109.098   8
   0   6   4 1880.10 108.349   8
   0   6  -4 2042.06 106.621   6
   0   6   4 1665.03 106.122   2
   0   6  -4 1894.79 106.125   3
   0   6   4 1786.57 96.7623   5
   0   6   4 1813.05 107.274   4
   0   6  -5 387.902 36.6839   8
   0   6   5 356.251 35.4097   8
   0   6  -5 376.043 35.4532   6
   0   6   5 326.376 36.4181   4
   0   6  -5 359.415 33.7528   3
   0   6   5 347.126 25.7837   5
   0   6   5 307.500 34.5823   2
   0   6   6 159.599 26.7557   2
   0   6  -6 161.060 25.2888   3
   0   6   6 204.722 29.6527   8
   0   6  -6 167.600 26.1393   8
   0   6   6 197.568 18.5718   5
   0   6   6 177.915 29.6300   4
   0   6   7 3089.41 179.926   2
   0   6  -7 3523.56 183.037   3
   0   6  -7 3577.29 183.848   8
   0   6   7 3240.35 181.082   8
   0   6   7 3442.30 169.206   5
   0   6   7 3509.03 166.933  12
   0   6  -7 3460.73 166.748  14
   0   6   7 3533.69 183.804   4
   0   6   8 1192.23 73.4769   3
   0   6   8 1149.54 74.1934   2
   0   6  -8 1029.38 72.8124   3
   0   6  -8 1122.86 74.9340   8
   0   6   8 1181.32 74.1034   8
   0   6   8 1191.29 61.0578   5
   0   6   8 1163.31 59.1107  12
   0   6  -8 1034.52 58.1809  14
   0   6   8 1181.73 75.3333   4
   0   6   9 4527.25 236.627   3
   0   6   9 3969.89 234.373   2
   0   6  -9 4724.65 240.562   3
   0   6  -9 5109.32 241.283   8
   0   6   9 4653.95 224.161   5
   0   6   9 4590.58 222.743  12
   0   6  -9 4759.14 222.242  14
   0   6   9 4562.64 238.560   4
   0   6 -10 438.716 34.1244  10
   0   6 -10 477.400 42.1623   8
   0   6  10 506.622 42.4695   2
   0   6  10 447.138 40.1922   3
   0   6 -10 398.675 40.6973   3
   0   6  10 463.859 29.2282   5
   0   6  10 454.475 42.6707   4
   0   6 -10 398.213 26.9226  14
   0   6 -11 676.014 45.1676  10
   0   6 -11 705.726 54.8606   8
   0   6  11 709.342 52.6974   2
   0   6  11 781.613 54.2405   3
   0   6 -11 687.262 51.1971   6
   0   6 -11 738.443 55.6019   3
   0   6  11 656.751 39.8235   5
   0   6  11 743.926 55.3631   4
   0   6 -11 622.880 38.6103  14
   0   6 -12 106.067 19.5606  10
   0   6 -12 115.325 28.7299   8
   0   6  12 168.795 27.6058   2
   0   6  12 121.392 25.8124   3
   0   6 -12 113.526 23.2472   6
   0   6  12 104.072 15.2843   1
   0   6 -12 134.163 27.4293   3
   0   6  12 111.892 15.1433   5
   0   6  12 122.207 26.7462   4
   0   6 -13 8285.00 376.339   8
   0   6  13 7062.88 368.821   2
   0   6  13 7816.47 371.384   3
   0   6 -13 7129.51 369.325   6
   0   6 -13 7757.40 375.036   3
   0   6  13 7166.26 355.525   1
   0   6 -13 7581.49 361.502  10
   0   6  13 7513.23 372.870   4
   0   6  13 7380.74 356.489   5
   0   6 -14 1893.92 109.046   8
   0   6  14 1671.21 90.2687   5
   0   6  14 1664.34 104.758   4
   0   6 -14 1739.80 102.854   6
   0   6 -14 1747.38 107.296   3
   0   6  14 1661.08 89.1907   1
   0   6  14 1867.69 105.256   3
   0   6  14 1674.40 102.088   2
   0   6 -14 1791.40 95.3631  10
   0   6  15 1941.67 114.327   4
   0   6  15 1774.97 97.9970   5
   0   6 -15 1971.87 111.451   6
   0   6 -15 2128.72 118.311   3
   0   6  15 1863.49 97.2298   1
   0   6  15 1731.87 108.908   2
   0   6 -15 1974.71 102.603  10
   0   6  16 166.520 19.0898   5
   0   6  16 154.319 31.0470   4
   0   6 -16 133.910 26.3855   6
   0   6 -16 201.665 31.7065   3
   0   6  16 162.243 18.4074   1
   0   6  16 190.733 28.8219   2
   0   6 -16 150.061 21.1613  10
   0   6  17 1336.25 76.3231   5
   0   6  17 1451.17 92.6346   4
   0   6 -17 1481.98 89.2857   6
   0   6 -17 1312.16 91.0433   3
   0   6  17 1349.14 74.5572   1
   0   6 -17 1499.94 80.1450  10
   0   6  17 1303.73 86.5816   2
   0   6 -18 1049.89 71.7427   6
   0   6 -18 1054.92 62.8819  10
   0   6  18 1013.07 58.2524   1
   0   6  18 1113.67 76.7394   4
   0   6  18 855.468 68.1746   2
   0   6 -19 2067.70 130.348   6
   0   6 -19 2281.77 121.927  10
   0   6  19 2323.02 118.016   1
   0   6  19 2417.47 137.271   4
   0   6  19 2302.90 131.815   2
   0   6 -20 1564.24 99.1554   6
   0   6 -20 1653.51 88.7211  10
   0   6  20 1475.36 84.0021   1
   0   6  20 1510.98 97.7202   2
   0   6  20 1611.69 103.108   4
   0   6  21 34.2151 26.6887   4
   0   6  21 11.0245 14.4304   1
   0   6 -21 45.3419 24.9564   6
   0   6  21 29.5634 22.6022   2
   0   6 -21 25.1410 16.2485  10
   0   6 -22 87.0271 27.1036   6
   0   6  22 69.5725 27.5704   2
   0   6  22 88.1581 18.4757   1
   0   6  22 73.2246 29.1928   4
   0   6 -22 109.496 20.4296  10
   0   6  23 2244.33 133.438   2
   0   6 -23 2401.36 136.755   6
   0   6 -23 2343.17 122.976  10
   0   6 -23 2310.37 115.941  11
   0   6  23 2030.72 118.476   1
   0   6  23 2185.85 137.532   4
   0   6 -23 2574.83 145.651   8
   0   6  24 1338.97 92.0963   2
   0   6 -24 1384.48 93.8763   6
   0   6 -24 1345.46 81.2771  10
   0   6 -24 1403.28 75.1314  11
   0   6  24 1292.62 78.3576   1
   0   6  24 1512.33 100.410   4
   0   6 -24 1458.90 102.252   8
   0   6  25 1493.06 95.8131   2
   0   6 -25 1330.76 94.0634   6
   0   6 -25 1328.40 75.7688  11
   0   6 -25 1434.55 83.1990  10
   0   6  25 1320.48 79.8855   1
   0   6  25 1465.69 100.374   4
   0   6 -25 1612.01 105.397   8
   0   6 -26 179.950 35.7627   6
   0   6 -26 179.488 26.0120  10
   0   6  26 168.624 24.0947   1
   0   6  26 228.763 37.4605   2
   0   6 -26 129.252 38.2984   8
   0   6  26 215.613 40.9198   4
   0   6 -27 159.867 35.7128   6
   0   6 -27 177.548 26.4451  10
   0   6  27 178.764 25.0602   1
   0   6  27 178.001 34.0252   2
   0   6 -27 192.190 41.0142   8
   0   6  27 142.435 36.5194   4
   0   6  28 125.370 38.5923   4
   0   6 -28 207.584 40.2736   6
   0   6 -28 169.488 25.9230  10
   0   6  28 174.984 36.1955   2
   0   6  28 167.269 26.3309   1
   0   6 -28 149.393 39.2511   5
   0   6 -28 239.006 45.1016   8
   0   6  29 2408.03 146.020   2
   0   6 -29 2297.97 154.548   8
   0   6  29 2475.83 153.857   4
   0   6 -29 2460.23 150.611   5
   0   6 -29 2435.80 149.465   6
   0   6 -29 2398.33 132.886  10
   0   6 -30 711.901 66.9809   6
   0   6 -30 673.226 68.4678   5
   0   6  30 686.238 69.3108   4
   0   6  30 621.046 61.9793   2
   0   6 -30 682.766 73.4751   8
   0   6 -31 86.6776 36.1690   5
   0   6  31 161.443 37.8680   2
   0   6 -31 122.273 37.2461   6
   0   6  31 116.450 40.9790   4
   0   6 -32 30.6192 34.2456   5
   0   6  32-2.85314 28.8837   2
   0   6 -32 27.8786 34.9727   6
   0   6  32 34.1364 34.9517   4
   0   6  33 443.760 60.8828   4
   0   6 -33 498.409 60.9908   5
   0   6  33 484.131 56.8471   2
   0   6 -33 560.990 60.9844   6
   0   6 -34 560.811 65.2901   5
   0   6  34 568.877 67.9143   4
   0   6  34 557.908 60.5712   2
   0   6 -34 546.216 64.2247   6
   0   6 -35 723.618 73.6853   5
   0   6  35 757.269 77.3185   4
   0   6  35 804.631 71.6117   2
   0   6 -35 575.787 69.5266   6
   0   6 -36 487.784 62.5385   5
   0   6  36 564.200 66.6948   4
   0   6  36 401.418 56.0139   2
   0   6 -36 512.681 62.5889   6
   0   6 -37 37.4665 37.0286   5
   0   6  37 69.8020 34.1514   2
   0   6 -37-7.25758 35.0228   6
   0   6  37 72.3966 39.0493   4
   0   6 -38 107.633 42.6653   5
   0   6  38 129.283 40.2277   2
   0   6  38 128.151 44.9357   4
   0   6 -38 78.6854 40.1776   6
   0   6 -39 456.125 61.5835   6
   0   6  39 361.718 51.8988   2
   0   6 -39 399.849 59.0501   5
   0   6  39 291.379 59.5361   7
   0   6  39 391.261 59.8716   4
   0   6 -40 244.352 52.3831   6
   0   6  40 361.783 58.1911   4
   0   6 -40 280.837 54.6115   5
   0   6  40 314.504 60.3075   7
   0   6  40 244.102 46.3007   2
   0   6 -41 353.387 59.2713   6
   0   6  41 277.634 56.8164   4
   0   6 -41 343.872 58.2588   5
   0   6  41 187.749 55.2325   7
   0   6  41 326.023 51.4738   2
   0   6 -42 130.629 47.0578   6
   0   6  42 62.1170 42.0493   4
   0   6 -42 137.624 44.5965   5
   0   6  42-23.7968 42.9662   7
   0   6  42 93.0513 37.7675   2
   0   6 -43-4.16119 39.5885   6
   0   6  43 41.9870 41.4914   4
   0   6 -43-15.1193 43.0642   5
   0   6  43 48.1943 41.7447   7
   0   6  43 20.9609 34.9436   2
   0   6 -44 92.6251 45.5199   6
   0   6  44 117.116 50.7590   7
   0   6  44 56.6161 38.3539   2
   0   6 -44 80.6947 46.5795   5
   0   6  45 374.351 63.4682   4
   0   6  45 300.990 61.4262   7
   0   6  45 351.039 55.7565   2
   0   6 -45 292.590 58.9937   5
   0   6  46 130.428 48.9369   4
   0   6  46 144.518 53.2985   7
   0   6  46 137.649 44.1983   2
   0   6 -46 75.2398 47.6692   5
   0   6  47 96.6271 48.8148   4
   0   6  47 55.3731 47.1132   7
   0   6  47 113.494 40.5591   2
   0   6 -47 84.4398 47.4360   5
   0   6  48 31.0165 45.6090   4
   0   6 -48-20.3786 48.5107   5
   0   6  48-5.07598 43.6090   7
   0   6  48 11.1021 34.7348   2
   0   8   0 1011.15 68.9205   6
   0   8   0 994.827 70.1260   3
   0   8   0 994.873 71.3684   8
   0   8   0 879.307 69.1534   4
   0   8  -1 1301.33 86.2904   6
   0   8   1 1413.41 87.8434   6
   0   8   1 1309.95 87.6062   3
   0   8  -1 1300.70 87.8187   3
   0   8   1 1427.80 91.7144   4
   0   8  -1 1334.53 88.8148   8
   0   8   1 1550.19 91.9353   8
   0   8  -2 1697.00 107.518   8
   0   8   2 1785.90 108.321   8
   0   8  -2 1676.82 105.203   6
   0   8   2 1646.20 97.6583   5
   0   8   2 1951.82 108.110   6
   0   8   2 1727.97 107.687   3
   0   8  -2 1662.25 106.094   3
   0   8   2 1970.76 112.187   4
   0   8   2 1909.80 113.458   2
   0   8   3 6117.03 307.837   8
   0   8  -3 6078.66 307.973   8
   0   8  -3 5884.63 304.535   6
   0   8   3 6150.51 304.819   6
   0   8   3 6085.41 295.233   5
   0   8  -3 5649.20 305.252   3
   0   8   3 5840.14 306.516   3
   0   8   3 6366.64 310.021   4
   0   8   3 5768.34 309.624   2
   0   8   4 579.701 50.6054   8
   0   8  -4 635.095 52.9416   8
   0   8  -4 591.221 50.3381   6
   0   8  -4 544.597 47.8465   3
   0   8   4 501.543 37.9782   5
   0   8   4 510.014 46.5828   6
   0   8   4 623.425 53.5094   4
   0   8   4 464.749 49.0953   2
   0   8   5 190.003 32.2024   8
   0   8  -5 166.815 30.8799   8
   0   8   5 162.604 20.2950   5
   0   8  -5 178.399 30.0362   6
   0   8  -5 170.035 29.4180   3
   0   8   5 169.205 33.1780   4
   0   8   5 200.572 32.2019   2
   0   8  -6 1659.06 103.119   8
   0   8   6 1700.23 103.826   8
   0   8   6 1683.62 87.2161   5
   0   8  -6 1413.19 98.8664   3
   0   8  -6 1625.19 101.177   6
   0   8   6 1612.79 103.438   4
   0   8   6 1603.83 103.183   2
   0   8   7 4170.52 220.727   8
   0   8  -7 4389.70 222.948   8
   0   8  -7 4325.07 220.991   3
   0   8   7 4065.08 198.819  12
   0   8   7 4264.09 203.523   5
   0   8   7 4050.54 221.071   4
   0   8   7 3695.34 218.257   2
   0   8   8 1419.35 93.3212   8
   0   8  -8 1465.14 94.8354   8
   0   8  -8 1304.59 90.4688   3
   0   8   8 1451.55 72.2891  12
   0   8   8 1429.74 75.9482   5
   0   8   8 1408.20 93.5308   4
   0   8   8 1295.50 91.2033   2
   0   8   9 2628.41 142.721   8
   0   8  -9 2450.73 141.644   8
   0   8  -9 2303.21 139.486   3
   0   8   9 2401.24 118.952  12
   0   8   9 2460.87 122.272   5
   0   8   9 2325.56 140.366   4
   0   8   9 2358.68 139.692   2
   0   8 -10 1410.38 90.5138   8
   0   8  10 1362.28 87.8547   8
   0   8 -10 1213.15 85.8109   3
   0   8  10 1259.95 68.6096   5
   0   8  10 1329.18 88.6329   4
   0   8  10 1195.09 84.7432   2
   0   8  11 727.754 59.0889   8
   0   8 -11 663.030 58.8751   8
   0   8  11 676.875 40.2029   5
   0   8 -11 577.495 54.5973   3
   0   8  11 711.422 59.4885   4
   0   8  11 673.636 56.1771   2
   0   8 -12 817.132 65.4959   8
   0   8  12 805.007 64.0650   8
   0   8 -12 754.322 42.0168  14
   0   8  12 717.210 44.1702   5
   0   8 -12 703.071 61.0477   3
   0   8 -12 842.966 62.3373   6
   0   8  12 775.938 64.5357   4
   0   8  12 717.457 60.6015   2
   0   8  12 789.032 64.2109   3
   0   8  13 5806.37 297.812   2
   0   8  13 5921.55 298.674   3
   0   8 -13 6133.68 302.922   8
   0   8  13 5612.51 297.899   8
   0   8 -13 5819.43 297.310   6
   0   8 -13 5953.88 301.283   3
   0   8  13 5659.59 278.097   5
   0   8  13 5982.78 301.295   4
   0   8 -13 5678.54 275.740  14
   0   8 -14 478.055 29.9657  14
   0   8 -14 489.201 51.5965   3
   0   8 -14 509.531 48.5056   6
   0   8  14 480.924 51.8334   4
   0   8  14 465.833 32.1769   5
   0   8 -14 521.395 54.7807   8
   0   8  14 545.978 50.5946   2
   0   8  14 461.469 49.6855   3
   0   8 -15 947.653 53.6781  14
   0   8 -15 1110.42 79.8087   3
   0   8 -15 997.488 73.4344   6
   0   8  15 980.513 56.5941   5
   0   8  15 1100.44 78.4250   4
   0   8  15 1064.05 76.2457   3
   0   8  15 1056.89 75.2184   2
   0   8 -15 1067.88 79.3394   8
   0   8 -16 1103.07 80.7567   8
   0   8 -16 1015.03 55.3699  14
   0   8 -16 1093.52 80.7226   3
   0   8 -16 1095.77 76.2950   6
   0   8  16 929.317 57.8405   5
   0   8  16 995.149 77.6024   4
   0   8  16 1020.50 75.6937   3
   0   8  16 1031.14 75.6851   2
   0   8 -16 1085.59 66.8550  10
   0   8 -17 2076.60 130.003   8
   0   8 -17 2157.87 113.938  10
   0   8 -17 2085.21 123.877   6
   0   8  17 2141.72 127.881   4
   0   8 -17 2238.13 130.546   3
   0   8  17 1933.74 123.507   3
   0   8  17 1986.28 123.013   2
   0   8 -17 1898.63 102.218  14
   0   8 -18 452.001 39.7842  10
   0   8 -18 515.741 50.8952   6
   0   8  18 469.409 53.0683   4
   0   8 -18 457.604 52.5826   3
   0   8  18 477.667 48.6134   2
   0   8  18 428.370 48.8066   3
   0   8 -18 390.431 29.3552  14
   0   8 -19 2738.89 159.134   3
   0   8 -19 2788.23 155.017   6
   0   8 -19 2652.65 141.215  10
   0   8  19 2553.89 151.964   2
   0   8  19 2522.17 152.335   3
   0   8  19 2453.42 154.561   4
   0   8 -20 145.859 35.0195   3
   0   8  20 47.1061 14.1790   1
   0   8 -20 90.4186 30.8076   6
   0   8 -20 115.426 23.4399  10
   0   8  20 63.2721 28.5375   2
   0   8  20 54.9471 28.5079   3
   0   8  20 46.4186 33.0683   4
   0   8 -21 65.4459 30.8186   3
   0   8 -21 12.4907 24.5645   6
   0   8  21 58.6944 31.5706   4
   0   8 -21 62.8489 20.0261  10
   0   8  21 37.3273 26.9090   2
   0   8  21 2.55549 26.4826   3
   0   8  21 10.1637 12.7743   1
   0   8 -22 513.324 42.8896  10
   0   8  22 511.732 53.6209   2
   0   8  22 470.210 53.0877   3
   0   8  22 553.175 57.2452   4
   0   8 -22 505.207 53.5715   6
   0   8 -23 1807.45 102.544  10
   0   8  23 1859.23 117.614   3
   0   8  23 1698.83 114.814   2
   0   8  23 1891.87 121.197   4
   0   8 -23 1691.52 115.046   6
   0   8 -24 67.2383 22.2797  10
   0   8  24 35.6219 30.1165   3
   0   8  24-5.33330 27.8311   2
   0   8  24 51.2059 35.7591   4
   0   8 -24 77.9000 31.6332   6
   0   8  25 1384.76 98.7134   3
   0   8  25 1345.35 97.8571   2
   0   8  25 1376.41 102.052   4
   0   8 -25 1406.45 98.5900   6
   0   8 -26 748.318 72.8378   8
   0   8 -26 620.266 62.2097   6
   0   8  26 587.149 64.9299   4
   0   8  26 647.327 63.2684   2
   0   8  26 588.173 61.1691   3
   0   8 -27 119.412 40.5794   8
   0   8 -27 176.663 38.3309   6
   0   8  27 84.6072 36.8113   4
   0   8  27 105.503 34.5388   2
   0   8 -28 199.001 46.6720   8
   0   8  28 194.986 40.3368   2
   0   8  28 156.638 43.7296   4
   0   8 -28 186.658 40.1314   6
   0   8 -29 1639.84 120.519   8
   0   8 -29 1527.55 111.193   6
   0   8 -29 1611.21 113.320   5
   0   8  29 1812.20 121.143   4
   0   8  29 1499.05 110.164   2
   0   8 -30 72.7445 39.7583   8
   0   8  30 103.637 37.0225   2
   0   8 -30 46.0855 36.5537   5
   0   8  30 41.9937 42.1213   4
   0   8 -30 71.6549 34.9771   6
   0   8 -31 523.002 64.6305   8
   0   8 -31 477.726 60.4616   5
   0   8  31 416.006 60.0534   4
   0   8  31 377.828 53.2551   2
   0   8 -31 435.409 57.0319   6
   0   8  32 286.458 47.5659   2
   0   8  32 289.379 53.5486   4
   0   8 -32 234.513 49.4917   5
   0   8 -32 258.369 52.8262   8
   0   8 -32 252.152 47.6568   6
   0   8  33 332.054 51.5767   2
   0   8  33 386.086 60.7958   4
   0   8 -33 354.509 54.7302   5
   0   8 -33 360.414 61.5216   8
   0   8 -33 283.160 51.4279   6
   0   8  34 76.1729 35.7049   2
   0   8  34 141.748 45.8310   4
   0   8 -34 134.007 42.8771   5
   0   8 -34 80.5930 46.0477   8
   0   8 -34 79.3772 38.4938   6
   0   8 -35 881.591 80.2874   5
   0   8  35 749.583 79.9125   4
   0   8 -35 784.130 77.8279   6
   0   8  35 804.864 79.1274   2
   0   8  36 47.7974 41.7089   4
   0   8 -36 62.6271 39.6590   5
   0   8 -36 25.5558 36.5359   6
   0   8  36-3.44863 35.9226   2
   0   8 -37-7.08829 38.0994   5
   0   8  37-4.06006 38.6327   4
   0   8 -37 45.2168 37.9184   6
   0   8  37 56.0422 37.6535   2
   0   8 -38 246.871 51.2161   6
   0   8 -38 324.527 55.9319   5
   0   8  38 146.182 44.7446   2
   0   8  38 297.559 56.7107   4
   0   8 -39 557.228 69.1124   5
   0   8  39 579.065 73.8497   4
   0   8 -39 474.334 66.7343   6
   0   8  39 550.728 64.5345   2
   0   8 -40 97.9188 44.3032   6
   0   8 -40 141.700 46.9661   5
   0   8  40 92.0033 40.8081   2
   0   8  40 63.9324 44.5951   4
   0   8 -41 320.753 57.0108   6
   0   8 -41 291.486 54.3415   5
   0   8  41 265.170 50.3016   2
   0   8  41 250.946 55.6028   4
   0   8 -42 89.9589 43.5900   6
   0   8 -42 203.492 51.6845   5
   0   8  42 79.4982 39.0216   2
   0   8  42 57.0318 44.1131   4
   0   8 -43-4.36061 43.1041   6
   0   8 -43 101.346 46.6076   5
   0   8  43-11.4977 35.0116   2
   0   8  43 93.2926 46.7630   4
   0   8 -44 44.6755 42.4590   6
   0   8  44 170.861 52.8062   4
   0   8  44 104.725 40.8466   2
   0   8 -44 94.8282 45.2385   5
   0   8  45 227.226 58.4443   4
   0   8  45 207.742 49.4371   2
   0   8 -45 280.715 56.9367   5
   0   8  46-4.59044 43.6634   4
   0   8  46 55.4183 39.8191   2
   0   8 -46-40.6416 47.7591   5
   0  10   0 664.495 60.3832   8
   0  10   0 622.521 58.7699   6
   0  10   0 699.141 61.6700   3
   0  10   1 2280.78 132.852   8
   0  10  -1 2094.23 130.480   8
   0  10   1 2028.22 126.522   6
   0  10  -1 2175.46 128.271   6
   0  10  -1 1870.21 126.212   3
   0  10   1 2165.41 130.013   3
   0  10   2 1686.65 113.311   6
   0  10  -2 1860.21 115.603   6
   0  10   2 1726.37 116.303   3
   0  10  -2 1919.00 118.589   3
   0  10   2 2003.36 121.366   4
   0  10  -2 2051.74 121.169   8
   0  10   2 1741.63 116.676   8
   0  10  -3 880.855 72.0326   6
   0  10   3 917.847 72.4351   6
   0  10  -3 994.885 76.2144   3
   0  10   3 948.751 74.4772   3
   0  10   3 1074.60 79.1135   4
   0  10   3 998.917 76.4162   8
   0  10  -3 1006.04 76.4312   8
   0  10  -4 1137.29 83.0767   6
   0  10   4 1107.29 81.4704   6
   0  10  -4 1199.57 86.1458   3
   0  10   4 1107.11 83.7591   3
   0  10   4 1251.58 88.0740   4
   0  10   4 1150.21 84.5687   8
   0  10  -4 1196.07 87.4426   8
   0  10   5 1490.42 99.7293   4
   0  10  -5 1411.28 95.0290   6
   0  10   5 1478.44 94.6887   6
   0  10   5 1325.06 94.6190   3
   0  10  -5 1420.42 96.4686   3
   0  10   5 1273.42 97.4904   2
   0  10  -5 1367.91 97.0718   8
   0  10   5 1363.96 96.4615   8
   0  10   6 1334.54 92.9408   4
   0  10  -6 1249.70 88.3396   6
   0  10   6 1226.90 86.4234   6
   0  10   6 1239.01 89.1015   3
   0  10  -6 1191.41 88.3684   3
   0  10   6 1163.13 90.4775   2
   0  10  -6 1306.90 91.0764   8
   0  10   6 1198.82 88.4211   8
   0  10   7 2237.44 135.548   4
   0  10  -7 2226.73 132.033   6
   0  10  -7 2142.73 132.989   3
   0  10   7 2237.29 133.432   3
   0  10   7 2007.16 127.648   6
   0  10   7 2157.53 135.079   2
   0  10   7 2123.61 132.306   8
   0  10  -7 2074.27 133.326   8
   0  10   8 1978.62 125.602   4
   0  10  -8 1828.14 122.447   3
   0  10   8 1997.17 124.224   3
   0  10   8 1891.78 119.600   6
   0  10   8 2022.37 126.152   2
   0  10   8 2029.19 124.865   8
   0  10  -8 1882.24 123.953   8
   0  10   9 1686.00 115.474   4
   0  10   9 1605.60 113.649   2
   0  10  -9 2045.11 120.014   8
   0  10   9 1904.37 117.094   8
   0  10  -9 1626.82 113.621   3
   0  10  10 506.530 55.5178   4
   0  10  10 414.818 50.6381   2
   0  10 -10 395.098 49.1034   8
   0  10  10 539.147 55.4135   8
   0  10 -10 343.307 47.5509   3
   0  10  11 1257.62 91.3372   4
   0  10  11 1247.56 89.7287   2
   0  10 -11 1155.42 90.2857   8
   0  10  11 1376.56 92.3294   8
   0  10 -11 1075.32 86.8177   3
   0  10  12 1025.72 83.2044   4
   0  10 -12 1195.31 85.5970   3
   0  10  12 976.922 80.1451   2
   0  10  12 976.758 80.9758   8
   0  10 -12 1204.21 86.3242   8
   0  10 -13 1038.25 84.1322   6
   0  10  13 1205.93 89.7336   4
   0  10 -13 1129.41 88.0111   3
   0  10  13 1238.82 88.6387   2
   0  10 -13 1219.49 89.7901   8
   0  10  13 1210.58 88.3315   8
   0  10 -14 1140.18 84.4548   6
   0  10  14 1099.89 85.9596   4
   0  10 -14 1117.94 86.4412   3
   0  10  14 1040.05 82.5800   2
   0  10 -14 1156.87 89.2197   8
   0  10  14 1033.73 82.7009   8
   0  10 -15 650.798 63.7535   6
   0  10  15 811.128 70.3645   4
   0  10 -15 716.901 68.2657   3
   0  10  15 765.057 67.4941   2
   0  10  15 845.530 69.6036   8
   0  10 -15 756.979 68.9089   8
   0  10 -16 389.701 50.7153   6
   0  10  16 466.205 55.2964   4
   0  10 -16 419.702 54.3415   3
   0  10  16 438.437 52.6389   2
   0  10  16 516.117 54.9317   8
   0  10 -16 552.433 58.1176   8
   0  10 -17 992.964 81.5297   6
   0  10  17 1061.66 85.5515   4
   0  10 -17 1088.92 86.2350   3
   0  10  17 1053.28 82.6811   3
   0  10  17 1007.72 81.4695   2
   0  10  17 1059.61 83.4612   8
   0  10 -17 1177.23 89.6571   8
   0  10 -18 1031.69 86.3435   6
   0  10  18 1247.54 93.4693   4
   0  10 -18 1405.21 97.6238   3
   0  10  18 1062.74 86.6200   2
   0  10  18 1220.18 89.8791   3
   0  10 -18 1304.31 95.6224   8
   0  10  18 1179.05 89.2749   8
   0  10 -19 137.801 40.1354   8
   0  10 -19 103.289 34.0967   6
   0  10  19 130.155 36.8234   8
   0  10 -19 102.068 34.9358   3
   0  10  19 69.5996 32.3365   2
   0  10  19 85.2711 30.8935   3
   0  10  19 85.4540 37.6643   4
   0  10  20 490.035 58.1438   4
   0  10 -20 563.787 60.5573   3
   0  10 -20 487.597 55.2383   6
   0  10  20 407.259 52.0695   3
   0  10  20 434.224 52.6161   2
   0  10 -20 563.322 63.8893   8
   0  10 -21 754.966 70.5480   3
   0  10 -21 536.508 61.3777   6
   0  10  21 649.162 63.3322   2
   0  10  21 682.448 65.1236   3
   0  10  21 691.046 70.1226   4
   0  10 -22 586.476 63.1922   3
   0  10 -22 500.919 57.1235   6
   0  10  22 526.965 57.6298   2
   0  10  22 488.493 58.1140   3
   0  10  22 498.062 61.4023   4
   0  10 -23 627.530 70.1582   3
   0  10  23 792.492 70.8350   2
   0  10  23 862.945 73.5355   3
   0  10  23 828.705 76.7659   4
   0  10 -23 709.525 69.1364   6
   0  10  24 276.908 47.2367   3
   0  10  24 281.864 47.1728   2
   0  10  24 304.220 51.2476   4
   0  10 -24 324.219 48.5356   6
   0  10  25 217.073 42.9929   2
   0  10  25 206.337 42.6338   3
   0  10  25 266.259 48.2032   4
   0  10 -25 151.613 38.0322   6
   0  10  26 193.117 43.6467   2
   0  10  26 213.390 45.0694   3
   0  10  26 279.187 51.6387   4
   0  10 -26 248.625 48.0410   6
   0  10  27 1051.35 86.6901   2
   0  10  27 1130.28 89.7673   3
   0  10  27 1079.94 91.2144   4
   0  10 -27 897.304 84.2428   6
   0  10 -28 526.354 63.6202   5
   0  10  28 564.755 68.5277   4
   0  10  28 587.112 64.7674   3
   0  10  28 545.441 64.7000   2
   0  10 -28 662.365 74.2979   8
   0  10 -28 533.447 63.8470   6
   0  10  29 349.683 55.5065   4
   0  10 -29 245.427 47.6450   5
   0  10  29 290.944 49.6469   2
   0  10  29 225.459 47.5408   3
   0  10 -29 214.775 52.0547   8
   0  10 -29 257.361 48.2657   6
   0  10 -30 282.872 52.3699   5
   0  10  30 368.554 56.9058   4
   0  10  30 222.546 48.5338   3
   0  10  30 299.577 49.3497   2
   0  10 -30 309.752 55.3509   8
   0  10 -30 343.715 53.7105   6
   0  10 -31 278.937 51.9141   5
   0  10  31 333.085 56.9343   4
   0  10  31 410.487 56.2689   3
   0  10  31 423.077 55.0812   2
   0  10 -31 342.521 60.2014   8
   0  10 -31 294.627 52.6933   6
   0  10  32 284.189 55.5705   4
   0  10 -32 177.396 47.7619   5
   0  10  32 195.833 45.5132   2
   0  10  32 288.272 51.2322   3
   0  10 -32 248.290 53.5673   8
   0  10 -32 244.377 49.9491   6
   0  10 -33 341.348 56.4880   5
   0  10  33 406.817 62.9599   4
   0  10  33 238.046 50.5126   3
   0  10  33 299.916 52.6379   2
   0  10 -33 367.783 63.6200   8
   0  10 -33 371.592 55.0032   6
   0  10 -34 372.142 58.7412   5
   0  10  34 414.400 63.1467   4
   0  10  34 413.185 57.9546   3
   0  10  34 391.789 55.6545   2
   0  10 -34 385.086 65.0442   8
   0  10 -34 391.314 58.0860   6
   0  10 -35 31.8481 40.8742   5
   0  10  35 71.0527 42.7917   4
   0  10  35 22.1895 38.2946   2
   0  10  35-26.4572 38.6992   3
   0  10 -35 32.0227 45.4852   8
   0  10 -35 30.0698 36.4661   6
   0  10 -36 154.659 47.5434   5
   0  10  36 183.028 51.1117   4
   0  10  36 284.091 52.8295   3
   0  10  36 191.235 45.4319   2
   0  10 -36 196.274 54.5412   8
   0  10 -36 215.555 49.3441   6
   0  10 -37 234.177 53.6745   5
   0  10  37 289.853 60.4441   4
   0  10  37 324.481 55.0935   2
   0  10  37 288.138 54.5081   3
   0  10 -37 262.149 59.4652   8
   0  10 -37 211.882 52.6914   6
   0  10 -38 251.973 55.2475   6
   0  10 -38 252.743 54.6479   5
   0  10  38 285.864 59.1302   4
   0  10  38 310.554 55.5143   2
   0  10  38 248.486 51.3748   3
   0  10 -39 197.569 51.1737   6
   0  10  39 138.454 56.3186   4
   0  10 -39 211.219 50.7699   5
   0  10  39 63.9293 42.4819   3
   0  10  39 90.2942 42.6255   2
   0  10 -40 209.759 51.3759   6
   0  10 -40 260.199 52.8076   5
   0  10  40 163.167 56.8739   4
   0  10  40 274.933 51.7185   2
   0  10  40 177.864 50.9346   3
   0  10 -41 12.9338 42.3726   6
   0  10 -41 38.8330 42.1950   5
   0  10  41 4.58821 43.6784   4
   0  10  41 73.5793 42.5833   3
   0  10  41 56.5521 39.9498   2
   0  10 -42 109.811 48.4906   6
   0  10  42 83.6208 50.7453   4
   0  10 -42 129.725 48.4719   5
   0  10  42 118.668 45.8768   2
   0  10  42 156.821 48.8205   3
   0  10 -43 246.154 60.1618   6
   0  10  43 233.265 54.6673   3
   0  10  43 292.772 58.2839   2
   0  10 -43 255.053 57.2410   5
   0  10  43 230.504 59.6885   4
   0  12   0 796.363 72.3683   3
   0  12   0 797.015 71.1863   6
   0  12   0 840.997 74.8475   8
   0  12  -1 1458.76 102.120   3
   0  12   1 1321.25 99.9900   3
   0  12  -1 1439.33 103.166   8
   0  12   1 1410.10 102.212   8
   0  12  -1 1390.87 98.4777   6
   0  12   1 1348.21 97.8893   6
   0  12   2 74.5383 34.0944   3
   0  12  -2 134.905 37.6971   3
   0  12  -2 85.0421 34.2429   8
   0  12   2 86.5278 36.0815   8
   0  12   2 91.2664 34.1897   6
   0  12  -2 100.787 33.1234   6
   0  12   3 134.001 37.2278   3
   0  12  -3 168.060 37.9313   3
   0  12   3 233.168 40.3882   6
   0  12   3 133.977 36.9368   8
   0  12  -3 198.522 40.6738   8
   0  12  -3 191.871 37.2843   6
   0  12  -4 174.555 40.6388   3
   0  12   4 208.686 42.3307   3
   0  12   4 251.620 43.0083   6
   0  12  -4 227.388 44.6989   8
   0  12   4 270.867 44.3387   8
   0  12  -4 220.771 42.0557   6
   0  12  -5 2221.48 140.861   6
   0  12   5 2311.06 140.386   6
   0  12   5 2330.05 145.759   4
   0  12  -5 2322.54 145.540   8
   0  12   5 2413.66 144.241   8
   0  12   5 2274.24 142.913   3
   0  12  -5 2047.88 140.963   3
   0  12  -6 591.333 62.0328   6
   0  12   6 557.346 60.1892   6
   0  12   6 564.745 61.4467   3
   0  12  -6 546.704 59.5607   3
   0  12   6 676.576 68.6148   4
   0  12   6 588.087 62.1708   8
   0  12  -6 533.681 62.1892   8
   0  12  -7 790.685 69.6410   6
   0  12   7 666.133 65.7973   3
   0  12  -7 727.832 68.0901   3
   0  12   7 652.218 63.6479   6
   0  12   7 654.349 69.2226   4
   0  12   7 760.593 68.7623   8
   0  12  -7 716.106 69.8122   8
   0  12   8 120.350 39.0929   4
   0  12  -8 64.4480 33.9915   3
   0  12   8 12.0735 31.6028   3
   0  12   8 34.9357 32.1692   6
   0  12   8 124.233 39.0628   2
   0  12   8 101.117 37.0143   8
   0  12  -8 107.585 39.0582   8
   0  12   9 1001.33 83.1864   4
   0  12  -9 879.525 78.8757   3
   0  12   9 919.402 79.3171   3
   0  12   9 944.789 77.6411   6
   0  12   9 905.454 80.6930   2
   0  12  -9 996.089 83.0817   8
   0  12   9 961.597 79.6984   8
   0  12  10 444.062 59.1679   4
   0  12 -10 434.984 55.8654   3
   0  12  10 405.848 53.7581   3
   0  12  10 482.945 54.9994   6
   0  12  10 443.869 57.8824   2
   0  12  10 505.763 58.2810   8
   0  12 -10 473.518 62.0333   8
   0  12  11 2729.37 160.532   4
   0  12 -11 2456.34 156.868   3
   0  12  11 2320.08 153.308   3
   0  12  11 2520.33 152.019   6
   0  12  11 2514.64 158.087   2
   0  12 -11 2610.73 158.881   8
   0  12  11 2526.67 155.531   8
   0  12  12 297.187 51.0124   4
   0  12  12 149.231 38.8003   6
   0  12 -12 79.9580 36.0289   3
   0  12  12 202.062 45.0283   2
   0  12  12 132.326 39.1628   3
   0  12 -12 220.447 44.7358   8
   0  12  12 272.706 47.1731   8
   0  12  13 172.358 42.4542   4
   0  12 -13 116.893 37.8161   6
   0  12  13 160.793 35.6199   6
   0  12 -13 71.2608 32.6184   3
   0  12  13 121.523 37.7849   2
   0  12  13 172.493 39.4114   8
   0  12 -13 166.290 42.7850   8
   0  12  14 170.211 45.1812   4
   0  12 -14 163.543 39.6146   6
   0  12  14 109.518 34.8093   6
   0  12 -14 193.779 41.4846   3
   0  12  14 171.781 42.4071   2
   0  12 -14 155.006 43.6285   8
   0  12  14 136.347 38.3281   8
   0  12 -15 870.417 77.9000   6
   0  12  15 899.596 80.2806   8
   0  12 -15 972.401 84.6957   8
   0  12 -15 861.561 79.8017   3
   0  12  15 868.303 77.8734   2
   0  12  15 897.901 80.1500   4
   0  12 -16 362.322 51.8011   6
   0  12  16 343.273 53.0376   8
   0  12 -16 401.009 55.7279   8
   0  12 -16 387.126 54.8909   3
   0  12  16 247.915 48.8989   2
   0  12  16 423.021 57.0914   4
   0  12 -17 916.217 81.8735   6
   0  12  17 1114.81 86.9261   8
   0  12 -17 1023.61 89.8051   8
   0  12 -17 1032.27 86.4129   3
   0  12  17 927.463 82.4622   2
   0  12  17 950.700 85.5918   4
   0  12 -18 69.6457 35.6373   6
   0  12  18 102.551 38.0459   8
   0  12 -18 170.553 41.9246   8
   0  12 -18 90.3117 39.7554   3
   0  12  18 130.804 40.9527   2
   0  12  18 159.528 45.0734   4
   0  12 -19 41.6316 34.1301   6
   0  12 -19 21.6208 36.3174   8
   0  12  19 32.3830 32.4603   8
   0  12 -19 70.6418 37.6290   3
   0  12  19 64.1697 35.5990   2
   0  12  19 65.0894 38.5480   4
   0  12 -20 187.926 43.7874   6
   0  12 -20 194.147 48.0007   8
   0  12  20 183.288 43.6355   8
   0  12 -20 193.993 45.4418   3
   0  12  20 106.615 38.2015   2
   0  12  20 221.687 46.0921   4
   0  12 -21 1242.56 95.9887   6
   0  12  21 1175.77 93.4032   8
   0  12 -21 1135.42 98.2463   8
   0  12  21 1205.56 96.3067   3
   0  12 -21 1081.17 94.8033   3
   0  12  21 966.609 88.3183   2
   0  12  21 1098.82 93.1073   4
   0  12 -22 146.342 43.1710   6
   0  12 -22 242.007 50.4620   8
   0  12  22 217.776 46.7286   8
   0  12 -22 181.604 46.9611   3
   0  12  22 273.906 48.2821   3
   0  12  22 243.151 47.5261   2
   0  12  22 331.164 54.5925   4
   0  12 -23 329.806 53.4250   6
   0  12  23 393.842 59.4350   4
   0  12 -23 474.348 60.9986   3
   0  12  23 414.863 55.0873   2
   0  12  23 418.123 57.2964   3
   0  12  23 380.046 54.0684   8
   0  12 -24 37.5312 34.7901   6
   0  12  24 95.4348 41.8680   4
   0  12 -24 80.2166 40.4656   3
   0  12  24 26.8570 35.9539   2
   0  12  24 10.4306 32.9241   3
   0  12  24 55.0636 36.4695   8
   0  12 -25 217.701 48.1620   6
   0  12  25 376.646 56.2159   4
   0  12 -25 370.932 57.3314   3
   0  12  25 271.933 50.4059   2
   0  12  25 391.775 53.1525   3
   0  12  25 362.147 52.9091   8
   0  12  26 94.8502 47.4116   4
   0  12 -26 138.221 41.9650   5
   0  12  26 116.651 41.4241   8
   0  12  26 60.8796 38.3480   3
   0  12  26 103.244 41.3776   2
   0  12 -26 73.4936 38.2577   6
   0  12  27 796.084 78.1291   8
   0  12 -27 756.251 73.7247   5
   0  12  27 802.290 82.0654   4
   0  12  27 781.300 76.6417   2
   0  12  27 771.485 77.5315   3
   0  12 -27 723.289 76.5600   6
   0  12 -28 144.094 43.0827   5
   0  12  28 164.597 49.0733   4
   0  12  28 141.630 44.1506   8
   0  12  28 116.590 42.2871   2
   0  12  28 180.997 46.1380   3
   0  12 -28 166.045 45.6246   6
   0  12  29 119.592 42.5845   4
   0  12 -29 101.209 39.3905   5
   0  12  29 106.795 40.9769   8
   0  12  29 67.5538 34.9787   3
   0  12  29 103.731 38.6480   2
   0  12 -29 36.5995 36.8205   6
   0  12  30-8.10082 39.8016   4
   0  12 -30 26.6333 36.8945   5
   0  12  30 67.1741 37.3482   8
   0  12  30 53.3368 39.8979   3
   0  12  30 69.1542 38.3256   2
   0  12 -30-11.1722 35.2203   6
   0  12  31 518.501 70.4970   4
   0  12 -31 566.330 65.3193   5
   0  12 -31 446.591 70.4728   8
   0  12  31 437.020 64.3609   3
   0  12  31 475.662 62.1060   2
   0  12 -31 373.651 60.5183   6
   0  12 -32 169.225 45.8576   5
   0  12  32 83.7022 46.6642   4
   0  12 -32 103.764 47.5291   8
   0  12  32 141.985 46.9799   2
   0  12  32 109.909 45.0473   3
   0  12 -32 95.6542 42.9229   6
   0  12 -33 614.552 69.7127   5
   0  12  33 599.510 75.5242   4
   0  12 -33 465.251 72.7625   8
   0  12  33 588.798 69.8019   2
   0  12  33 493.635 66.7635   3
   0  12 -33 510.620 68.0115   6
   0  12 -34 3.56678 39.9475   5
   0  12  34 121.047 49.5271   4
   0  12 -34 37.6318 47.3776   8
   0  12  34 36.3839 40.7348   3
   0  12  34 61.5883 41.2180   2
   0  12 -34 67.1547 40.7299   6
   0  12 -35 32.6318 41.1507   5
   0  12  35 43.9092 44.9777   4
   0  12 -35 62.2963 46.2114   8
   0  12  35 78.2428 42.7221   2
   0  12  35 24.5851 38.7590   3
   0  12 -35 4.00812 38.9109   6
   0  12 -36 69.9429 45.0036   5
   0  12  36 22.2933 45.2113   4
   0  12  36 83.0329 46.0678   3
   0  12  36 35.6674 39.0290   2
   0  12 -36 112.286 52.5454   8
   0  12 -36 81.7184 46.4244   6
   0  12  37 420.843 69.6022   4
   0  12 -37 485.266 66.4396   5
   0  12  37 386.279 62.2255   2
   0  12  37 369.690 62.2177   3
   0  12 -37 561.260 75.6868   8
   0  12 -37 351.923 60.9071   6
   0  12  38 137.744 53.1219   4
   0  12 -38 71.9799 47.0654   5
   0  12 -38 58.8076 46.4073   6
   0  12  38 51.0971 44.4446   3
   0  12  38 118.020 47.9397   2
   0  12 -38 15.1422 46.1963   8
   0  14   0 1726.16 126.618   3
   0  14   0 1900.84 129.927   8
   0  14   0 1941.70 126.650   6
   0  14  -1 321.323 52.7273   3
   0  14   1 420.194 57.8217   3
   0  14   1 314.833 51.8833   6
   0  14   1 379.226 56.7842   8
   0  14  -1 331.232 54.2524   8
   0  14  -1 339.765 52.4563   6
   0  14  -2 324.675 53.0505   3
   0  14   2 285.926 50.3223   3
   0  14   2 283.195 47.7757   6
   0  14  -2 354.208 51.7128   6
   0  14   2 370.486 54.0849   8
   0  14  -2 343.201 55.3378   8
   0  14   3 525.146 61.1049   3
   0  14  -3 419.564 57.8091   3
   0  14   3 442.284 56.2253   6
   0  14  -3 539.577 62.1668   6
   0  14  -3 557.596 63.9791   8
   0  14   3 477.564 60.4111   8
   0  14  -4 580.717 67.0463   3
   0  14   4 704.170 71.2973   3
   0  14  -4 620.939 68.4856   8
   0  14   4 655.100 70.0244   8
   0  14   4 699.162 68.6451   6
   0  14  -4 683.407 68.8514   6
   0  14   5 151.371 43.9143   3
   0  14  -5 198.360 47.5362   3
   0  14   5 214.336 45.7355   6
   0  14  -5 192.148 47.1097   6
   0  14   5 202.152 47.3804   8
   0  14  -5 215.428 47.7514   8
   0  14   6 1442.63 110.283   3
   0  14  -6 1513.51 112.994   3
   0  14  -6 1519.52 111.205   6
   0  14   6 1444.97 107.579   6
   0  14  -6 1579.16 114.575   8
   0  14   6 1553.59 111.844   8
   0  14   7 553.578 66.0673   3
   0  14  -7 647.777 69.0913   3
   0  14   7 682.489 69.7742   8
   0  14  -7 578.717 68.9417   8
   0  14   7 633.708 65.5686   6
   0  14  -7 582.094 67.6000   6
   0  14  -8 167.105 46.4894   6
   0  14   8 174.514 43.0575   6
   0  14  -8 179.821 46.0258   3
   0  14   8 247.893 46.0748   3
   0  14   8 229.385 50.2218   4
   0  14  -8 230.196 48.0475   8
   0  14   8 208.385 46.2054   8
   0  14   9 119.583 39.5353   6
   0  14   9 209.279 48.7594   4
   0  14  -9 166.714 47.3882   8
   0  14   9 117.638 40.0114   8
   0  14   9 138.003 40.5227   3
   0  14  -9 99.0633 42.0645   3
   0  14  10 1119.69 92.1648   6
   0  14  10 1197.14 96.9726   3
   0  14 -10 1178.91 96.8166   3
   0  14  10 1282.57 100.210   4
   0  14 -10 1310.74 101.160   8
   0  14  10 1075.74 93.7036   8
   0  14  11 246.918 49.0996   3
   0  14 -11 290.713 52.1888   3
   0  14  11 293.242 51.3046   6
   0  14  11 386.691 59.3334   4
   0  14 -11 313.447 58.0205   8
   0  14  11 286.104 52.1113   8
   0  14  12 741.949 75.7443   4
   0  14 -12 810.958 76.0944   3
   0  14  12 541.945 65.9054   3
   0  14  12 556.708 65.3898   6
   0  14  12 710.428 71.9967   2
   0  14  12 695.244 71.4484   8
   0  14 -12 776.656 77.6313   8
   0  14  13 348.100 54.5855   4
   0  14  13 276.447 48.4624   6
   0  14 -13 258.412 50.5868   3
   0  14  13 313.221 50.5143   3
   0  14  13 280.266 51.6692   2
   0  14 -13 243.722 49.7068   8
   0  14  13 288.024 50.2876   8
   0  14  14 178.611 44.5384   4
   0  14 -14 192.837 46.6161   6
   0  14  14 177.745 42.3623   6
   0  14 -14 158.146 43.2806   3
   0  14  14 159.463 39.9315   3
   0  14  14 178.355 43.5811   2
   0  14  14 204.621 45.4259   8
   0  14 -14 189.281 47.2906   8
   0  14  15 249.304 53.6257   4
   0  14 -15 131.945 43.2005   6
   0  14  15 78.2268 38.4341   6
   0  14 -15 147.832 46.0960   3
   0  14  15 153.458 41.9145   3
   0  14  15 145.403 47.2233   2
   0  14  15 144.221 42.7340   8
   0  14 -15 133.965 46.0317   8
   0  14  16 1336.14 106.499   4
   0  14 -16 1272.52 102.172   6
   0  14  16 1373.89 101.772   6
   0  14 -16 1234.44 104.791   3
   0  14  16 1221.48 102.384   3
   0  14  16 1381.13 106.083   2
   0  14 -16 1410.93 109.076   8
   0  14  16 1294.85 101.296   8
   0  14  17 289.845 56.7514   4
   0  14 -17 137.913 44.0664   6
   0  14  17 189.363 45.0075   6
   0  14 -17 117.304 47.0290   3
   0  14  17 133.882 44.3510   3
   0  14  17 345.370 52.9430   2
   0  14  17 310.902 53.4388   8
   0  14 -17 121.171 47.7680   8
   0  14  18 292.145 52.2101   4
   0  14 -18 217.574 49.2683   6
   0  14  18 336.404 50.0884   6
   0  14 -18 198.293 48.4969   3
   0  14  18 331.027 53.2257   2
   0  14  18 331.213 51.9436   8
   0  14 -18 268.595 51.7511   8
   0  14  19 75.5882 45.1758   4
   0  14 -19 93.6166 41.7841   6
   0  14  19 47.8220 34.6863   6
   0  14 -19 73.3668 41.2748   3
   0  14  19 112.878 41.6862   2
   0  14  19 95.8674 41.0273   8
   0  14 -19 159.643 48.4737   8
   0  14  20 506.779 66.1472   4
   0  14 -20 599.873 69.3785   6
   0  14  20 406.937 57.3343   6
   0  14 -20 629.387 70.3764   3
   0  14  20 456.201 62.6562   2
   0  14  20 674.954 70.3986   8
   0  14 -20 723.130 75.9544   8
   0  14  21 315.382 57.8118   4
   0  14 -21 242.448 52.1580   6
   0  14  21 135.214 43.4861   6
   0  14 -21 284.141 54.2091   3
   0  14  21 193.914 48.6302   2
   0  14 -21 229.072 55.2274   8
   0  14  21 183.771 48.5665   8
   0  14  22 1225.39 101.278   4
   0  14 -22 1137.04 96.8859   6
   0  14  22 1121.14 91.6509   6
   0  14 -22 1216.66 101.369   3
   0  14  22 929.690 91.4160   2
   0  14  22 1142.82 95.8167   8
   0  14 -22 1161.50 102.500   8
   0  14  23 161.246 53.2992   4
   0  14 -23 135.039 46.3961   6
   0  14  23 162.824 42.9808   6
   0  14 -23 93.3239 44.0817   3
   0  14  23 129.051 44.5442   2
   0  14  23 150.775 45.6799   8
   0  14 -23 146.993 50.1974   8
   0  14  24 63.5676 44.0523   4
   0  14 -24 15.1384 38.5826   6
   0  14  24 3.27466 32.8251   6
   0  14 -24 36.8635 40.0364   3
   0  14  24 103.802 40.7138   2
   0  14 -24 51.0032 46.6604   8
   0  14  24 103.780 41.5008   8
   0  14  25 164.784 51.7990   4
   0  14 -25 165.665 48.1296   3
   0  14 -25 76.3455 45.1848   6
   0  14  25 82.0626 42.6417   2
   0  14 -25 111.831 56.9641   8
   0  14  25 116.100 44.3434   8
   0  14  26 890.002 88.9369   4
   0  14 -26 918.548 90.1432   3
   0  14  26 939.314 92.7327   3
   0  14  26 864.784 84.0238   2
   0  14  26 946.860 87.0724   8
   0  14 -26 859.792 86.1438   6
   0  14  27 156.399 53.2181   4
   0  14  27 155.422 48.3587   2
   0  14  27 47.9654 47.6810   3
   0  14  27 76.4317 45.4236   8
   0  14 -27 152.527 46.4709   6
   0  14  28 412.169 63.8219   4
   0  14  28 456.130 61.4229   2
   0  14  28 376.471 63.4636   3
   0  14  28 425.217 62.0362   8
   0  14 -28 411.006 61.0438   6
   0  14  29 109.627 47.9860   4
   0  14  29 73.4982 40.9098   2
   0  14  29 81.8355 43.7081   3
   0  14  29 117.369 44.3461   8
   0  14 -29 67.8837 40.3783   6
   0  14  30 136.764 49.9349   4
   0  14  30 194.825 50.5459   3
   0  14  30 195.105 49.3581   2
   0  14  30 185.694 47.6716   8
   0  14 -30 250.167 52.8509   6
   0  14 -31 6.91152 45.1475   5
   0  14  31 181.964 52.3212   4
   0  14  31 126.362 45.5595   2
   0  14  31 88.1115 47.7094   3
   0  14  31 255.848 53.5576   8
   0  14 -31 155.414 48.6160   6
   0  14  32 540.175 73.8301   4
   0  14 -32 459.821 66.2798   5
   0  14 -32 413.251 65.6780   6
   0  14  32 428.656 66.6113   3
   0  14  32 502.387 66.8274   2
   0  14  32 520.584 69.1093   8
   0  16   0 641.821 72.5030   3
   0  16   0 629.107 69.2935   6
   0  16   0 612.321 71.7545   8
   0  16   1 440.584 62.7238   3
   0  16  -1 472.367 63.5308   3
   0  16  -1 535.071 65.1239   6
   0  16   1 436.061 60.8859   6
   0  16  -1 436.024 62.1550   8
   0  16   1 518.437 65.4701   8
   0  16  -2 209.707 49.1561   3
   0  16   2 193.367 50.0380   3
   0  16   2 96.4768 43.6525   6
   0  16  -2 175.868 48.0239   6
   0  16  -2 265.527 54.8524   8
   0  16   2 282.683 54.2258   8
   0  16   3 489.356 65.3045   3
   0  16  -3 524.176 66.4120   3
   0  16  -3 522.716 65.1691   6
   0  16   3 529.372 64.3455   6
   0  16  -3 599.225 70.3361   8
   0  16   3 551.574 67.2967   8
   0  16  -4 372.834 58.6653   3
   0  16   4 315.907 54.7889   3
   0  16   4 362.555 56.0295   8
   0  16  -4 431.119 63.3775   8
   0  16   4 298.241 52.1698   6
   0  16  -4 270.218 53.5171   6
   0  16   5 292.713 53.4469   3
   0  16  -5 343.526 56.0857   3
   0  16   5 345.331 54.8859   6
   0  16  -5 314.991 56.0447   6
   0  16   5 308.765 55.7636   8
   0  16  -5 413.783 61.3371   8
   0  16   6 358.288 59.5498   3
   0  16  -6 504.261 64.2581   3
   0  16   6 448.828 61.9950   8
   0  16  -6 432.028 64.6726   8
   0  16  -6 500.707 65.3249   6
   0  16   6 454.027 59.7641   6
   0  16  -7 254.309 53.4514   3
   0  16   7 465.936 62.0664   3
   0  16   7 409.525 58.2968   6
   0  16   7 399.995 59.9899   8
   0  16  -7 288.307 56.6006   8
   0  16  -7 268.303 54.3928   6
   0  16   8 123.284 44.4211   3
   0  16  -8 177.090 48.3047   3
   0  16   8 167.299 48.1987   6
   0  16  -8 109.568 47.4816   6
   0  16  -8 147.193 47.4504   8
   0  16   8 162.625 47.1846   8
   0  16   9 482.474 64.2092   3
   0  16  -9 508.477 68.0061   3
   0  16  -9 536.759 70.4719   8
   0  16   9 594.185 68.0618   8
   0  16   9 529.543 64.6697   6
   0  16  10 376.298 57.6201   8
   0  16 -10 278.517 55.1750   8
   0  16  10 211.929 48.6098   6
   0  16  10 305.058 53.4386   3
   0  16 -10 352.824 57.9210   3
   0  16  11 251.029 50.9265   8
   0  16 -11 211.362 53.7398   8
   0  16  11 253.336 49.9488   6
   0  16  11 162.515 44.1452   3
   0  16 -11 182.662 48.0636   3
   0  16  12 185.308 48.3721   6
   0  16  12 314.643 57.1355   4
   0  16 -12 339.738 59.4106   8
   0  16  12 273.478 54.1798   8
   0  16 -12 260.015 54.0381   3
   0  16  12 197.699 47.2428   3
   0  16  13 567.321 67.7169   6
   0  16 -13 573.741 71.4407   3
   0  16  13 575.448 67.8434   3
   0  16  13 553.840 70.3773   4
   0  16  13 551.006 68.9404   8
   0  16 -13 619.228 75.1349   8
   0  16 -14 72.5627 42.6262   6
   0  16  14 137.868 43.6978   6
   0  16 -14 153.533 47.9821   3
   0  16  14 77.9961 39.5917   3
   0  16  14 121.525 48.1184   4
   0  16 -14 179.073 51.4840   8
   0  16  14 92.5297 45.8221   8
   0  16 -15 353.770 58.6326   6
   0  16  15 407.842 59.3393   6
   0  16  15 493.004 66.4147   4
   0  16  15 333.843 58.0834   8
   0  16 -15 461.796 67.1179   8
   0  16  15 434.718 62.2899   3
   0  16 -15 543.223 67.5253   3
   0  16  16 597.006 69.2276   6
   0  16 -16 576.994 70.5340   6
   0  16 -16 511.447 69.8268   3
   0  16  16 519.995 67.8758   3
   0  16  16 631.256 73.8696   4
   0  16 -16 584.606 74.4327   8
   0  16  16 528.090 69.4496   8
   0  16 -17 195.198 50.2392   6
   0  16  17 184.464 49.5754   6
   0  16 -17 254.705 54.0888   3
   0  16  17 182.510 48.3895   3
   0  16  17 163.939 51.4119   4
   0  16  17 212.660 50.6136   8
   0  16 -17 269.272 56.2066   8
   0  16  18 165.143 52.0443   4
   0  16 -18 180.998 49.7614   6
   0  16  18 38.4760 39.6565   6
   0  16  18 127.839 44.7241   3
   0  16 -18 161.639 49.9724   3
   0  16  18 198.644 47.9385   2
   0  16  18 134.949 46.9174   8
   0  16 -18 189.532 54.8016   8
   0  16  19 721.913 78.2976   4
   0  16 -19 528.098 70.7658   6
   0  16  19 561.484 68.0136   6
   0  16 -19 737.450 78.9957   3
   0  16  19 575.795 70.9295   3
   0  16  19 525.781 68.7917   2
   0  16  19 616.706 70.4244   8
   0  16 -19 590.809 76.5648   8
   0  16  20 387.906 64.4572   4
   0  16 -20 360.420 59.7467   6
   0  16  20 363.396 56.9496   6
   0  16  20 394.209 62.1545   3
   0  16 -20 336.494 61.6376   3
   0  16  20 391.524 62.2676   2
   0  16  20 397.593 62.2450   8
   0  16 -20 479.086 70.3322   8
   0  16  21 357.894 63.2849   4
   0  16 -21 355.109 60.5590   6
   0  16  21 332.849 54.6685   6
   0  16  21 270.396 57.9180   3
   0  16 -21 262.422 58.2794   3
   0  16  21 264.613 55.7321   2
   0  16 -21 368.517 62.6801   8
   0  16  21 225.423 54.8880   8
   0  16  22 489.099 69.6637   4
   0  16 -22 443.036 65.0406   6
   0  16  22 408.589 60.5049   6
   0  16 -22 470.656 67.1723   3
   0  16  22 392.721 62.8865   3
   0  16  22 434.008 64.2282   2
   0  16 -22 416.920 68.0124   8
   0  16  22 447.174 66.0299   8
   0  16  23 313.555 61.0797   4
   0  16 -23 311.441 57.3697   6
   0  16  23 296.472 54.6132   6
   0  16 -23 249.896 57.7309   3
   0  16  23 183.498 55.7921   3
   0  16  23 302.501 56.3420   2
   0  16 -23 334.932 64.4033   8
   0  16  23 275.077 56.9753   8
   0  16  24 101.196 50.6555   4
   0  16 -24 181.687 52.4120   6
   0  16  24 139.776 46.4500   6
   0  16 -24 152.224 52.0056   3
   0  16 -24 182.904 57.7318   8
   0  16  24 109.648 45.5384   8
   0  16  24 186.531 51.8650   2
   0  18   0 28.7725 45.3219   8
   0  18   0 15.2493 42.0402   6
   0  18   0 54.9576 38.8992   3
   0  18  -1 206.295 55.1715   8
   0  18   1 167.784 51.3457   8
   0  18   1 144.522 46.6887   6
   0  18  -1 99.6439 46.8542   6
   0  18  -1 122.667 46.6327   3
   0  18   1 139.205 46.5079   3
   0  18  -2 708.975 79.0047   8
   0  18   2 626.950 75.1903   8
   0  18  -2 619.753 74.1372   6
   0  18   2 640.080 72.8937   6
   0  18  -2 524.994 72.2073   3
   0  18   2 615.471 73.8326   3
   0  18  -3 191.719 54.7256   8
   0  18   3 170.182 52.6702   8
   0  18   3 71.6624 46.9629   6
   0  18  -3 46.4344 44.7053   6
   0  18  -3 152.522 49.3061   3
   0  18   3 197.878 49.2166   3
   0  18  -4 620.056 75.5005   8
   0  18   4 488.073 68.8310   8
   0  18  -4 431.205 66.2791   6
   0  18   4 402.917 63.6796   6
   0  18  -4 517.639 70.6999   3
   0  18   4 399.872 64.0642   3
  -1 -17  17 207.960 55.3756   4
  -1 -17  16 146.488 49.7764   4
   1 -17  13 291.506 54.5451   4
   1 -17  14 523.583 68.9723   4
   1 -17  15 507.679 68.0753   4
   1 -17  16 157.138 48.7146   4
   1 -17  17 154.378 48.0790   4
  -1 -15  28 137.148 51.0310   4
  -1 -15  27 35.0953 44.4180   4
  -1 -15  26 597.955 75.5156   4
  -1 -15  25 286.089 58.3084   4
  -1 -15  24 133.493 50.9868   4
  -1 -15  23 282.390 58.8647   4
  -1 -15  22 531.733 73.9243   4
  -1 -15  21 147.635 50.0468   4
  -1 -15  20 774.192 85.2791   4
  -1 -15  19 386.196 63.2503   4
  -1 -15  18 177.236 50.7591   4
  -1 -15  17 258.109 56.2393   4
   1 -15  14 97.3924 41.5272   4
   1 -15  15 475.734 63.3055   4
   1 -15  16 879.953 84.7682   4
   1 -15  17 134.605 46.5843   4
   1 -15  18 426.957 61.5473   4
   1 -15  19 399.946 60.5175   4
   1 -15  20 335.741 59.1324   4
   1 -15  21 322.435 58.6006   4
   1 -15  22 690.304 77.5100   4
   1 -15  23 194.234 50.9614   4
   1 -15  24 134.441 48.3919   4
   1 -15  24 103.713 43.0948   9
   1 -15  25 357.865 60.5104   4
   1 -15  25 355.045 57.9235   9
   1 -15  26 477.501 65.0731   4
   1 -15  26 381.078 61.1169   9
   1 -15  27 92.1525 45.1666   4
   1 -15  27 68.1512 44.4347   9
   1 -15  28 435.473 65.3465   4
   1 -15  28 398.213 59.1742   9
  -1 -13  35 141.935 51.8586   7
  -1 -13  34 4.55095 42.1337   7
  -1 -13  33 203.309 54.6522   7
  -1 -13  33 214.656 57.1907   4
  -1 -13  32 363.045 61.8963   7
  -1 -13  32 238.571 60.7482   4
  -1 -13  31 373.006 63.3014   7
  -1 -13  31 248.797 58.5182   4
  -1 -13  30 271.770 59.2719   4
  -1 -13  30 312.610 60.7764   7
  -1 -13  29 84.0293 43.4398   4
  -1 -13  29 91.6684 46.8442   7
  -1 -13  28 104.234 45.5342   4
  -1 -13  28 107.575 39.8472   9
  -1 -13  27 428.998 65.3805   4
  -1 -13  27 487.565 58.4950   9
  -1 -13  26 544.980 62.0853   9
  -1 -13  26 653.539 75.6157   4
  -1 -13  25 416.890 63.6695   4
  -1 -13  25 387.577 53.0073   9
  -1 -13  24 120.593 44.6524   4
  -1 -13  23 147.550 46.5610   4
  -1 -13  22 423.148 62.2324   4
  -1 -13  21 688.830 77.3225   4
  -1 -13  20 445.687 63.8884   4
  -1 -13  19 164.996 48.3536   4
  -1 -13  18 155.954 46.0439   4
  -1 -13  17 271.656 51.1719   4
   1 -13  14 237.050 48.8360   4
   1 -13  15 280.954 51.4807   4
   1 -13  16 725.593 74.4231   4
   1 -13  17 846.917 80.9966   4
   1 -13  18 390.860 58.0064   4
   1 -13  19 275.878 52.9303   4
   1 -13  20 256.440 49.4405   4
   1 -13  21 651.210 72.9880   4
   1 -13  22 755.441 79.1132   4
   1 -13  23 369.543 57.5459   4
   1 -13  24 64.8664 42.3374   4
   1 -13  24 52.5899 35.0577   9
   1 -13  25 216.247 48.6297   4
   1 -13  25 82.5634 38.8147   9
   1 -13  26 452.049 63.6448   4
   1 -13  26 440.958 59.5764   9
   1 -13  27 390.492 60.8449   4
   1 -13  27 447.661 57.8377   9
   1 -13  28 363.304 60.7995   4
   1 -13  28 462.126 58.5559   9
   1 -13  29 194.118 51.4261   4
   1 -13  29 245.333 48.4876   9
   1 -13  29 243.318 53.3564   7
   1 -13  30 118.731 45.5954   4
   1 -13  30 79.7286 38.6656   9
   1 -13  30 124.790 47.6321   7
   1 -13  31 74.6320 43.8133   4
   1 -13  31 168.931 43.9398   9
   1 -13  31 146.890 45.0420   7
   1 -13  32 285.728 58.7757   4
   1 -13  32 368.856 56.0942   9
   1 -13  32 436.276 65.7074   7
   1 -13  33 511.439 70.0400   4
   1 -13  33 488.646 62.0678   9
   1 -13  33 490.114 69.7287   7
   1 -13  34 146.899 50.2727   4
   1 -13  34 120.184 47.0080   7
   1 -13  35 56.9682 42.6963   4
   1 -13  35 125.446 46.6661   7
  -1 -11  41 193.223 61.4520   4
  -1 -11  41 116.155 50.6541   7
  -1 -11  40 141.131 58.9524   4
  -1 -11  40 73.4056 45.0074   7
  -1 -11  39 94.5221 55.2128   4
  -1 -11  39 45.3507 47.5617   7
  -1 -11  38 71.6944 46.5021   7
  -1 -11  37 451.501 69.8380   7
  -1 -11  36 21.8738 42.7051   7
  -1 -11  35 177.291 52.3436   7
  -1 -11  34 132.601 52.5460   7
  -1 -11  33 419.655 65.0786   7
  -1 -11  32 25.1648 40.4323   7
  -1 -11  31 808.624 74.3339   9
  -1 -11  31 875.965 86.1127   7
  -1 -11  30 24.7162 30.6589   9
  -1 -11  30 123.150 47.6765   7
  -1 -11  29 148.416 40.1517   9
  -1 -11  29 178.464 48.0482   7
  -1 -11  28 189.947 43.9843   9
  -1 -11  28 312.693 56.4128   7
  -1 -11  27 1050.71 83.7276   9
  -1 -11  27 1057.76 95.2757   7
  -1 -11  26 30.1639 32.6684   9
  -1 -11  25 553.346 57.8734   9
  -1 -11  24 162.408 36.9590   9
  -1 -11  18 421.172 59.7502   4
  -1 -11  17 850.272 79.2430   4
  -1 -11  12 525.011 43.7772  11
  -1 -11  11 1684.73 98.4704  11
  -1 -11  10 166.190 26.3089  11
   1 -11  -9 1775.23 96.1778   1
   1 -11  -8 259.075 26.6058   1
   1 -11  -7 218.901 25.8463   1
   1 -11  -6 351.991 32.0731   1
   1 -11  -5 2420.72 136.458  14
   1 -11  -5 2685.74 135.706   1
   1 -11  -4 177.792 25.2529  14
   1 -11  -4 207.707 26.1673   1
   1 -11  -3 1165.23 73.3112  14
   1 -11  -3 1333.80 75.4713   1
  -1 -11   2 686.877 47.2412  14
   1 -11  -2 514.455 41.2441  14
  -1 -11   1 688.854 50.3510  14
   1 -11  -1 684.110 46.9340  14
   1 -11   0 189.813 22.9762  14
  -1 -11   0 213.116 27.1777  14
   1 -11   1 1939.31 102.500  14
  -1 -11  -1 1829.03 107.440  14
   1 -11   2 376.287 31.4770  14
  -1 -11  -2 455.326 39.5628  14
   1 -11   3 669.407 43.4249  14
  -1 -11  -7 1075.90 68.4300   1
  -1 -11  -8 462.217 39.6156   1
  -1 -11  -9 299.827 31.2731   1
  -1 -11 -10 295.842 31.5280   1
  -1 -11 -11 1839.40 103.133   1
   1 -11  14 446.503 55.7486   4
   1 -11  15 953.477 81.3562   4
   1 -11  16 181.969 44.9171   4
   1 -11  17 1441.33 105.568   4
   1 -11  18 413.655 56.6449   4
   1 -11  19 272.192 48.6212   4
   1 -11  20 348.016 52.6842   4
   1 -11  21 635.123 68.3566   4
   1 -11  22 64.6145 37.9044   4
   1 -11  22 119.565 37.4921   9
   1 -11  23 748.638 75.7176   4
   1 -11  23 873.899 75.3395   9
   1 -11  24 251.865 49.0475   4
   1 -11  24 192.947 42.7118   9
   1 -11  25 177.459 45.4441   4
   1 -11  25 181.921 41.5027   9
   1 -11  26 140.573 40.5165   9
   1 -11  26 144.234 45.1766   4
   1 -11  27 1324.18 99.2294   9
   1 -11  27 1260.49 105.575   7
   1 -11  27 1301.97 105.125   4
   1 -11  28 135.420 40.1205   9
   1 -11  28 147.116 45.3441   7
   1 -11  28 215.425 47.5171   4
   1 -11  29 708.382 67.1045   9
   1 -11  29 492.331 65.2129   7
   1 -11  29 562.489 68.2065   4
   1 -11  30 136.499 40.7218   9
   1 -11  30 154.616 47.2133   7
   1 -11  30 222.753 52.0625   4
   1 -11  31 277.423 48.3200   9
   1 -11  31 323.793 56.0132   7
   1 -11  31 230.430 53.4206   4
   1 -11  32 113.694 38.9064   9
   1 -11  32 114.346 45.7345   7
   1 -11  32 47.6972 42.9311   4
   1 -11  33 844.866 75.3334   9
   1 -11  33 713.726 80.1264   7
   1 -11  33 715.910 80.4495   4
   1 -11  34 201.639 44.0984   9
   1 -11  34 152.968 47.0635   7
   1 -11  34 110.992 47.8270   4
   1 -11  35 202.613 44.7404   9
   1 -11  35 179.181 49.7848   7
   1 -11  35 146.054 52.3852   4
   1 -11  36 150.769 42.7637   9
   1 -11  36 243.133 52.6871   7
   1 -11  36 148.038 49.5204   4
   1 -11  37 396.352 61.2432   7
   1 -11  37 334.285 59.5662   4
   1 -11  38 63.3707 42.8518   7
   1 -11  38 65.0770 45.5021   4
   1 -11  39 504.995 69.4420   7
   1 -11  39 457.348 68.3526   4
   1 -11  40 77.9497 44.2434   7
   1 -11  40 89.0406 45.2150   4
  -1  -9  44 97.4890 50.1292   7
  -1  -9  44 113.562 50.0529   4
  -1  -9  43-4.58569 39.7234   7
  -1  -9  43 49.4487 44.1523   4
  -1  -9  42 167.483 51.3917   7
  -1  -9  42 151.043 52.2861   4
  -1  -9  41 142.792 50.0785   7
  -1  -9  41 48.2886 47.6150   4
  -1  -9  40 153.835 48.9156   7
  -1  -9  40 138.498 51.5366   4
  -1  -9  39 340.900 61.2321   7
  -1  -9  39 302.828 57.8213   4
  -1  -9  38 339.711 59.4729   7
  -1  -9  38 340.404 61.0065   4
  -1  -9  37 79.4271 42.7449   7
  -1  -9  37 99.3159 45.5650   4
  -1  -9  36 267.329 52.8039   7
  -1  -9  36 256.852 55.3103   4
  -1  -9  35 336.001 58.1594   7
  -1  -9  35 220.714 53.7199   4
  -1  -9  34 430.166 62.6664   7
  -1  -9  34 339.294 59.9969   4
  -1  -9  33 498.422 54.8206   9
  -1  -9  33 580.661 70.4664   7
  -1  -9  33 580.583 69.8964   4
  -1  -9  32 637.803 61.3874   9
  -1  -9  32 683.500 73.2751   7
  -1  -9  32 645.370 73.6636   4
  -1  -9  31 274.235 42.2724   9
  -1  -9  31 331.651 52.6491   7
  -1  -9  31 212.211 49.0282   4
  -1  -9  30 297.025 42.7019   9
  -1  -9  30 285.513 53.5239   7
  -1  -9  30 310.750 54.4238   4
  -1  -9  29 664.582 60.9564   9
  -1  -9  29 704.784 75.3325   7
  -1  -9  29 656.850 74.0543   4
  -1  -9  28 686.810 60.4182   9
   1  -9 -28 557.754 49.4032   5
  -1  -9  28 564.126 69.8183   4
  -1  -9  27 373.904 55.5976   7
  -1  -9  27 343.473 56.5449   4
   1  -9 -27 346.496 36.8798   5
  -1  -9  27 326.059 43.6480   9
  -1  -9  26 357.632 54.7163   7
   1  -9 -26 254.671 32.9338   5
  -1  -9  26 367.797 45.1589   9
  -1  -9  26 313.683 55.1344   4
   1  -9 -25 397.613 39.8031   5
  -1  -9  25 560.389 53.9116   9
  -1  -9  25 578.719 64.7131   7
  -1  -9  24 425.585 47.1090   9
   1  -9 -24 271.995 32.0533   5
  -1  -9  23 1093.91 75.2635   9
   1  -9 -23 821.755 58.3971   5
  -1  -9  22 830.767 64.7161   9
   1  -9 -22 654.450 48.5415   5
   1  -9 -21 550.963 40.7663   5
   1  -9 -20 330.571 29.7707   5
   1  -9 -19 554.228 38.6475   5
   1  -9 -18 655.103 42.2674   5
  -1  -9  14 954.855 60.6912  11
  -1  -9  13 1818.93 101.541  11
   1  -9 -12 1128.76 61.6778   1
  -1  -9  12 1101.39 68.5100  11
   1  -9 -11 1456.93 77.1408   1
  -1  -9  11 1423.50 84.0796  11
   1  -9 -10 754.692 46.8184   1
  -1  -9  10 878.294 55.3807  11
   1  -9  -9 1230.16 68.9493   1
  -1  -9   9 1296.05 76.4960  11
   1  -9  -8 1576.52 84.9055   1
   1  -9  -7 3040.31 153.777   1
   1  -9  -6 1310.15 73.4400   1
   1  -9  -5 1028.50 60.8150   1
   1  -9  -3 2190.67 116.777  14
  -1  -9   3 2210.18 118.730  14
   1  -9  -2 2111.97 115.877  14
  -1  -9   2 2316.72 119.627  14
  -1  -9   1 1827.07 96.2924  14
   1  -9  -1 1591.63 90.9366  14
  -1  -9   0 1494.91 85.3322  14
   1  -9   0 1438.60 80.2709  14
  -1  -9  -1 2014.27 111.541  14
   1  -9   1 1981.14 105.949  14
  -1  -9  -1 2108.05 112.708   1
  -1  -9  -2 1805.82 100.198  14
   1  -9   2 1696.13 92.8337  14
  -1  -9  -2 1836.38 100.184   1
   1  -9   3 2421.94 130.264  14
  -1  -9  -3 2720.17 139.286  14
  -1  -9  -3 2766.02 138.646   1
  -1  -9  -4 1057.76 68.4620  14
   1  -9   4 1048.58 60.2808  14
  -1  -9  -4 1256.62 69.6802   1
   1  -9   4 1062.47 70.6935  10
  -1  -9  -5 727.987 54.5584  14
  -1  -9  -5 865.497 55.1965   1
   1  -9   5 856.685 58.4303  10
  -1  -9  -6 1151.02 71.3975  14
  -1  -9  -6 1220.23 69.1595   1
   1  -9   7 1836.06 104.501  10
  -1  -9  -7 1811.35 100.832   1
   1  -9   8 1950.89 115.467  10
  -1  -9  -8 2174.04 112.835   1
   1  -9   9 2168.21 117.509  10
  -1  -9  -9 2046.89 112.900   1
   1  -9  10 654.939 47.5697  10
  -1  -9 -10 576.365 42.9057   1
   1  -9  11 724.166 44.4703  11
   1  -9  11 781.876 51.8645  10
   1  -9  12 1259.30 71.9730  11
   1  -9  12 1291.45 79.4013  10
  -1  -9 -12 1416.57 77.2523   1
   1  -9  13 2211.41 114.659  10
   1  -9  13 1854.26 104.995  11
   1  -9  13 2174.69 130.523   4
  -1  -9 -13 2184.02 111.059   1
   1  -9  14 896.947 55.7875  10
   1  -9  14 861.767 69.7457   4
   1  -9  15 823.392 55.8068  10
   1  -9  15 814.785 68.9916   4
   1  -9  16 444.381 37.1811  10
   1  -9  16 490.407 53.3334   4
  -1  -9 -16 355.838 37.5184   5
   1  -9  17 858.156 55.5920  10
   1  -9  17 809.805 69.8595   4
  -1  -9 -17 706.296 56.4313   5
   1  -9  18 1082.86 68.3242  10
   1  -9  18 1207.90 87.0520   4
  -1  -9 -18 1037.60 72.1175   5
   1  -9  19 789.123 54.6205  10
   1  -9  19 796.571 72.3415   4
  -1  -9 -19 814.446 59.8780   5
   1  -9  20 504.646 39.9961  10
   1  -9  20 528.011 57.7712   4
  -1  -9 -20 469.952 45.8774   5
   1  -9  21 421.083 37.0570  10
   1  -9  21 446.839 50.7850   9
  -1  -9 -21 421.909 43.6225   5
   1  -9  21 382.699 52.1059   4
   1  -9  22 939.382 72.5185   9
  -1  -9 -22 709.145 60.9484   5
   1  -9  22 901.328 76.7948   4
   1  -9  23 472.524 54.3817   9
  -1  -9 -23 514.861 48.9146   5
   1  -9  23 561.948 61.3523   4
   1  -9  24 384.507 49.7868   9
  -1  -9 -24 350.334 41.9416   5
   1  -9  24 443.371 55.5906   4
   1  -9  25 1140.26 91.4361   7
   1  -9  25 1101.49 84.8209   9
  -1  -9 -25 1107.55 78.6008   5
   1  -9  25 1145.35 91.1459   4
   1  -9  26 321.814 50.4420   7
   1  -9  26 258.896 42.9673   9
  -1  -9 -26 311.124 40.0320   5
   1  -9  26 190.962 44.6329   4
   1  -9  27 50.5713 35.1163   7
   1  -9  27 114.809 33.0626   9
  -1  -9 -27 68.9483 28.5781   5
   1  -9  27 110.902 40.0232   4
   1  -9  28 650.559 68.6641   7
   1  -9  28 570.573 59.2322   9
  -1  -9 -28 540.421 53.0972   5
   1  -9  28 573.187 65.9955   4
   1  -9  29 382.220 56.9552   7
   1  -9  29 415.432 51.4897   9
  -1  -9 -29 494.510 49.7819   5
   1  -9  29 329.728 54.2885   4
   1  -9  30 359.093 56.0741   7
   1  -9  30 459.076 53.0312   9
  -1  -9 -30 351.002 45.1917   5
   1  -9  30 347.833 55.2404   4
   1  -9  31 253.752 49.2613   7
   1  -9  31 307.075 46.9239   9
  -1  -9 -31 414.019 46.9302   5
   1  -9  31 234.471 52.1076   4
   1  -9  32 409.906 60.8409   7
   1  -9  32 425.608 53.4516   9
  -1  -9 -32 420.695 51.1369   5
   1  -9  32 369.644 59.0349   4
   1  -9  33 202.667 47.2738   7
   1  -9  33 186.470 42.7409   9
  -1  -9 -33 168.604 38.6073   5
   1  -9  33 155.852 45.9980   4
   1  -9  34 461.407 55.3547   9
   1  -9  34 412.396 60.2122   7
   1  -9  34 367.458 59.8780   4
   1  -9  35 236.045 42.7923   9
   1  -9  35 251.531 52.3727   7
   1  -9  35 196.778 51.9243   4
   1  -9  36 319.931 48.5761   9
   1  -9  36 348.842 56.4230   7
   1  -9  36 268.250 56.8309   4
   1  -9  37 73.5227 36.0897   9
   1  -9  37 94.5714 41.8688   7
   1  -9  37 89.5285 49.9949   4
   1  -9  38 244.375 45.5277   9
   1  -9  38 260.846 53.4815   7
   1  -9  39 102.008 42.5034   7
   1  -9  40 145.140 48.9926   7
   1  -9  41 92.5758 44.9587   7
   1  -9  42 230.417 52.1249   7
   1  -9  43 30.2849 38.6644   7
   1  -9  44 139.955 47.2108   7
  -1  -7  47 17.9204 42.0643   7
  -1  -7  47 30.8605 44.3618   4
  -1  -7  46 35.6056 43.4491   7
  -1  -7  46 13.1316 44.3044   4
  -1  -7  45 212.029 53.7164   7
  -1  -7  45 265.030 59.8495   4
  -1  -7  44 30.6828 39.8004   7
  -1  -7  44 81.7343 46.9989   4
  -1  -7  43 208.508 51.9173   7
  -1  -7  43 195.719 55.3502   4
  -1  -7  42 8.60605 38.7496   7
  -1  -7  42 67.2301 43.0379   4
  -1  -7  41 165.392 48.5745   7
  -1  -7  41 128.626 48.6126   4
  -1  -7  40 179.475 48.2727   7
   1  -7 -40 68.8757 35.4559   5
  -1  -7  40 130.889 46.6827   4
  -1  -7  39 521.141 68.3111   7
   1  -7 -39 666.789 60.7150   5
  -1  -7  39 575.921 70.8916   4
  -1  -7  38 108.829 44.0834   7
   1  -7 -38 36.6912 28.6142   5
  -1  -7  38 87.0907 41.7642   4
  -1  -7  37 94.8628 44.3282   7
   1  -7 -37 119.807 33.7177   5
  -1  -7  37 143.941 47.9670   4
  -1  -7  36 58.1122 40.5945   7
   1  -7 -36 44.5554 29.4075   5
  -1  -7  36 26.7220 40.0017   4
  -1  -7  35 768.251 77.6849   7
  -1  -7  35 818.848 64.0618   9
   1  -7 -35 590.449 60.5164   5
  -1  -7  35 685.101 74.4664   4
  -1  -7  34 18.5316 34.1239   7
  -1  -7  34 15.6058 27.3661   9
   1  -7 -34 92.9148 30.8875   5
  -1  -7  34 29.3984 38.7098   4
  -1  -7  33 1096.11 94.9900   7
  -1  -7  33 1219.39 81.3097   9
   1  -7 -33 973.813 78.6767   5
  -1  -7  33 1171.09 95.5661   4
  -1  -7  32 120.742 40.1457   7
  -1  -7  32 105.788 30.7720   9
   1  -7 -32 77.8292 28.7590   5
  -1  -7  32 91.8147 42.6213   4
  -1  -7  31 156.480 42.6689   7
  -1  -7  31 70.2430 30.5423   9
   1  -7 -31 93.5759 29.6810   5
  -1  -7  31 107.107 40.6884   4
  -1  -7  30 85.0899 37.2411   7
  -1  -7  30 113.555 29.7483   9
   1  -7 -30 102.286 28.2377   5
  -1  -7  30 84.3330 40.2505   4
  -1  -7  29 1666.84 115.525   7
  -1  -7  29 1628.86 101.951   9
   1  -7 -29 1450.89 97.2612   5
  -1  -7  29 1672.04 114.886   4
  -1  -7  28 134.031 39.3517   7
  -1  -7  28 118.999 31.0921   9
   1  -7 -28 151.047 29.0954   5
  -1  -7  28 86.7291 37.2263   4
  -1  -7  27 887.885 81.1547   7
  -1  -7  27 956.197 70.9313   9
   1  -7 -27 1044.83 69.4914   5
  -1  -7  27 1035.21 84.9575   4
  -1  -7  26 53.5248 34.7756   7
  -1  -7  26 82.2012 28.3231   9
   1  -7 -26 93.7227 25.9676   5
  -1  -7  26 134.830 37.7612   4
  -1  -7  25 1346.41 99.6201   7
  -1  -7  25 1326.55 85.8794   9
   1  -7 -25 1116.92 78.1018   5
  -1  -7  25 1401.46 97.9941   4
  -1  -7  24 66.6180 28.0862   9
   1  -7 -24 70.9877 23.7134   5
  -1  -7  23 2613.91 140.270   9
   1  -7 -23 2265.08 132.033   5
  -1  -7  23 2573.54 151.743   4
  -1  -7  22 231.921 34.4549   9
   1  -7 -22 201.681 28.9563   5
  -1  -7  22 272.490 43.3267   4
  -1  -7  21 566.854 49.8661   9
   1  -7 -21 532.511 43.1712   5
  -1  -7  21 577.317 46.0743  10
  -1  -7  20 259.468 35.0549   9
   1  -7 -20 300.501 29.8401   5
  -1  -7  20 232.924 30.3170  10
  -1  -7  20 250.945 43.1162   4
  -1  -7  19 3012.09 165.960  10
  -1  -7  19 3453.65 182.663   4
   1  -7 -19 3080.70 160.743   5
  -1  -7  18 246.644 40.8654   4
  -1  -7  18 208.750 28.3414  10
   1  -7 -18 236.026 25.6826   5
  -1  -7  17 3754.10 195.161   4
  -1  -7  17 3772.58 181.119  10
  -1  -7  16 405.175 47.1862   4
  -1  -7  16 319.469 34.2120  10
   1  -7 -16 318.546 28.2306   5
  -1  -7  15 855.396 55.7018   3
  -1  -7  15 896.863 67.2922   4
  -1  -7  15 763.935 53.0125  10
  -1  -7  14 116.294 24.2532   3
  -1  -7  14 102.545 22.0533  10
   1  -7 -14 44.4300 14.1357   5
  -1  -7  13 3859.99 175.819   3
  -1  -7  13 3714.64 173.689  10
  -1  -7  12 355.432 33.0094   3
   1  -7 -12 288.166 34.4378   4
  -1  -7  12 310.554 27.3403  11
  -1  -7  12 335.647 31.7983  10
   1  -7 -11 1872.08 113.367   4
  -1  -7  11 1979.08 106.852  11
  -1  -7  11 2127.60 112.163  10
   1  -7 -11 1942.69 99.0523   1
  -1  -7  11 2040.32 112.046   3
  -1  -7  10 465.401 39.3680   3
   1  -7 -10 391.305 39.1525   2
   1  -7 -10 343.547 38.4831   4
   1  -7 -10 347.941 25.3557   1
  -1  -7  10 398.807 33.1496  11
  -1  -7  10 482.675 38.2537  10
  -1  -7   9 4853.45 228.397   3
   1  -7  -9 4569.72 229.986   2
   1  -7  -9 4249.64 228.609   4
   1  -7  -9 4131.81 214.310   1
  -1  -7   9 4789.05 223.086  11
  -1  -7   9 4572.62 226.845  10
  -1  -7   8 351.603 36.0526   3
   1  -7  -8 492.467 41.8429   2
   1  -7  -8 506.753 41.9431   4
   1  -7  -8 423.846 27.5972   1
  -1  -7   8 374.019 36.5967  10
  -1  -7   8 312.820 31.7542  11
  -1  -7   7 6492.05 316.419   3
   1  -7  -7 6808.89 321.208   2
   1  -7  -7 6282.97 318.957   4
   1  -7  -7 6150.53 305.187   1
  -1  -7   7 6408.70 315.739  10
  -1  -7   6 377.595 35.4686   3
   1  -7  -6 422.602 40.1480   2
  -1  -7   6 406.120 42.2531   2
   1  -7  -6 437.366 40.3719   4
   1  -7  -6 333.354 26.5137   1
  -1  -7   6 395.331 35.1930  10
  -1  -7   5 1187.65 70.1565   3
   1  -7  -5 1163.53 74.6610   2
  -1  -7   5 1174.25 76.8070   2
   1  -7  -5 1063.05 71.8233   4
  -1  -7   5 1126.61 69.9880  10
   1  -7  -5 1011.89 60.0521   1
  -1  -7   4 232.515 28.2358  10
   1  -7  -4 132.271 26.3685   4
   1  -7  -4 143.096 28.9797   2
  -1  -7   4 298.736 35.5870   2
  -1  -7   4 290.897 30.2358   3
  -1  -7   3 4685.07 250.087   8
  -1  -7   3 4991.21 246.581  10
   1  -7  -3 4969.67 249.257   4
   1  -7  -3 5207.48 249.233   3
  -1  -7   3 4961.98 252.024   2
  -1  -7   3 4905.67 245.458   3
   1  -7  -3 4849.06 251.116   2
  -1  -7   3 4528.53 239.794  14
   1  -7  -2 250.765 32.7412   8
  -1  -7   2 263.213 34.0470   8
  -1  -7   2 244.142 29.6722  10
   1  -7  -2 245.490 31.2705   4
  -1  -7   2 307.372 34.8463   2
  -1  -7   2 306.200 30.4817   3
   1  -7  -2 314.381 32.7331   3
   1  -7  -2 273.073 34.9368   2
  -1  -7   2 248.780 25.2384  14
   1  -7  -1 2824.49 152.233   8
  -1  -7   1 2687.38 152.614   8
  -1  -7   1 2562.09 147.488  10
   1  -7  -1 2831.66 152.147   4
  -1  -7   1 2844.75 153.151   2
   1  -7  -1 2869.13 155.069   2
  -1  -7   1 2812.99 148.179   3
   1  -7  -1 3019.13 151.862   3
  -1  -7   1 2682.89 143.161  14
   1  -7   0 744.758 58.6101   8
   1  -7   0 815.581 58.4230   3
  -1  -7   0 1016.07 59.3572   3
   1  -7   0 739.649 60.5210   2
  -1  -7   0 977.608 62.6579   2
  -1  -7   0 826.841 57.1533  10
   1  -7   0 828.146 59.8906   4
  -1  -7   0 1004.08 65.7126   4
  -1  -7   0 896.671 53.4455  14
   1  -7   0 717.784 47.2844  14
   1  -7   1 886.512 64.5431   8
   1  -7   1 999.638 68.9124   2
  -1  -7  -1 866.688 59.7650   3
  -1  -7  -1 1056.19 66.2240   2
   1  -7   1 1015.00 65.0284   3
  -1  -7  -1 946.530 62.6206  10
  -1  -7  -1 929.586 57.4180   1
   1  -7   1 948.771 65.4263   4
  -1  -7  -1 954.412 67.8438   4
   1  -7   1 855.922 51.2890  14
  -1  -7  -1 854.068 56.2731  14
   1  -7   2 381.520 40.4055   8
  -1  -7  -2 623.336 46.2215   2
   1  -7   2 392.714 43.9810   2
  -1  -7  -2 615.841 42.8478   3
   1  -7   2 409.253 40.7000   3
  -1  -7  -2 569.129 42.4066  10
  -1  -7  -2 598.462 38.5039   1
   1  -7   2 420.655 42.2907   4
  -1  -7  -2 616.709 48.9831   4
   1  -7   2 349.370 28.8760  14
  -1  -7  -2 645.506 40.2917  14
   1  -7   3 6189.23 319.097   8
  -1  -7  -3 7165.73 319.817   2
   1  -7   3 6306.27 323.369   2
   1  -7   3 6798.04 319.820   3
   1  -7   3 5668.39 310.823  10
  -1  -7  -3 6494.47 316.643  10
  -1  -7  -3 7016.03 311.669   1
   1  -7   3 6490.99 320.695   4
  -1  -7  -3 7094.62 324.255   4
   1  -7   3 5699.94 303.492  14
  -1  -7  -3 6594.79 312.397  14
   1  -7   4 462.331 42.2584   8
   1  -7   4 449.996 45.8228   2
  -1  -7  -4 437.602 38.0601   2
   1  -7   4 401.660 39.0521   3
   1  -7   4 424.841 34.5654  10
  -1  -7  -4 379.561 32.3881   1
  -1  -7  -4 396.543 41.3976   4
   1  -7   4 416.144 42.6084   4
   1  -7   4 363.485 25.6654  14
  -1  -7  -4 409.310 33.4537  14
   1  -7   5 2288.52 134.418   8
   1  -7   5 2316.24 139.057   2
  -1  -7  -5 2481.68 132.044   2
   1  -7   5 2652.17 135.408   3
  -1  -7  -5 2550.95 126.640   1
  -1  -7  -5 2282.84 127.209  14
   1  -7   5 2162.51 125.946  10
  -1  -7  -5 2715.60 139.147   4
   1  -7   5 2336.25 135.640   4
  -1  -7  -6 641.578 45.0086   2
   1  -7   6 509.125 50.6872   2
   1  -7   6 488.248 44.2982   3
  -1  -7  -6 523.978 37.8237   1
  -1  -7  -6 558.299 40.6494  14
   1  -7   6 419.318 37.0505  10
  -1  -7  -6 568.008 48.7162   4
   1  -7   6 477.155 46.5176   4
  -1  -7  -7 4211.65 208.317   2
   1  -7   7 4359.79 212.871   3
  -1  -7  -7 3849.97 201.300   1
   1  -7   7 3945.86 203.610  10
   1  -7   7 4501.98 215.926   4
  -1  -7  -7 3791.73 204.844  14
  -1  -7  -8 209.505 27.2733   2
   1  -7   8 236.821 34.6984   4
  -1  -7  -8 143.526 21.0829   1
   1  -7   8 201.565 24.5322  10
  -1  -7  -9 7307.54 351.750   1
   1  -7   9 6714.42 352.651  10
  -1  -7  -9 7951.77 358.696   2
  -1  -7 -10 819.223 49.2090   1
   1  -7  10 709.436 49.4050  10
   1  -7  10 737.452 44.3915  11
  -1  -7 -10 842.033 54.0870   2
  -1  -7 -10 735.350 52.0650   5
  -1  -7 -11 483.476 35.5067   1
  -1  -7 -11 481.305 40.4421   5
   1  -7  11 467.680 36.9198  10
  -1  -7 -11 507.019 40.1904   2
   1  -7  12 846.120 68.2247   4
  -1  -7 -12 1040.88 57.9869   1
  -1  -7 -12 963.565 62.6354   5
   1  -7  12 994.846 58.4364  10
   1  -7  12 842.556 50.7401  11
  -1  -7 -12 1104.27 63.6816   2
   1  -7  13 3885.30 191.166  10
  -1  -7 -13 3660.33 194.944   5
  -1  -7 -13 3868.77 194.690   2
   1  -7  13 3645.11 203.487   4
   1  -7  14 358.060 30.6417  10
  -1  -7 -14 375.699 35.6461   5
  -1  -7 -14 356.439 33.4561   2
   1  -7  14 340.619 41.3444   4
   1  -7  15 2309.28 123.953  10
   1  -7  15 2205.00 137.264   4
  -1  -7 -15 2547.16 129.136   2
  -1  -7 -15 2350.52 129.464   5
   1  -7  16 611.791 44.9843  10
   1  -7  16 630.431 58.2556   4
  -1  -7 -16 804.984 51.6133   2
  -1  -7 -16 702.548 51.7810   5
  -1  -7 -17 887.346 61.1651   5
   1  -7  17 926.698 69.8171   4
   1  -7  17 799.156 53.4885  10
  -1  -7 -18 186.461 31.3016   5
   1  -7  18 282.409 26.6226  10
   1  -7  18 291.045 41.1030   4
   1  -7  18 316.292 38.5537   9
  -1  -7 -19 3200.08 167.563   5
   1  -7  19 3331.70 173.792   9
   1  -7  19 2935.09 158.151  10
   1  -7  19 3124.82 177.140   4
   1  -7  20 324.153 45.1290   4
   1  -7  20 361.045 41.5672   9
  -1  -7 -20 301.843 36.2760   5
   1  -7  21 676.853 55.6930   9
   1  -7  21 561.504 57.5529   4
  -1  -7 -21 543.656 48.7910   5
   1  -7  22 241.145 42.6507   4
   1  -7  22 341.049 42.2733   9
  -1  -7 -22 301.218 37.8649   5
   1  -7  22 275.698 42.3530   7
   1  -7  23 1040.17 78.5933   9
  -1  -7 -23 1191.11 77.6050   5
   1  -7  23 1063.29 83.6884   7
   1  -7  24 299.031 41.1144   9
  -1  -7 -24 177.509 32.2765   5
   1  -7  24 197.577 40.4732   7
   1  -7  25 2998.18 163.860   9
  -1  -7 -25 2691.69 158.923   5
   1  -7  25 2903.71 169.809   7
   1  -7  26 192.015 36.9452   9
  -1  -7 -26 157.130 32.9550   5
   1  -7  26 205.618 41.4131   7
   1  -7  27 242.220 38.8200   9
  -1  -7 -27 226.420 35.8328   5
   1  -7  27 182.697 40.9202   7
   1  -7  28 164.365 35.9797   9
  -1  -7 -28 115.854 30.0713   5
   1  -7  28 122.334 37.5191   7
   1  -7  29 1534.20 95.2897   9
   1  -7  29 1459.25 101.553   7
   1  -7  30 321.737 43.1158   9
   1  -7  30 239.690 43.8578   7
   1  -7  31 525.112 56.0200   9
  -1  -7 -31 553.212 55.6782   5
   1  -7  31 588.151 61.8088   7
   1  -7  32 75.8673 33.4165   9
  -1  -7 -32 56.9434 30.8839   5
   1  -7  32 103.618 36.2786   7
   1  -7  33 300.570 45.7211   9
  -1  -7 -33 245.741 42.3758   5
   1  -7  33 311.038 50.5139   7
   1  -7  34 144.014 37.9685   9
  -1  -7 -34 147.695 38.2247   5
   1  -7  34 189.109 44.6749   7
   1  -7  35 873.087 72.2627   9
  -1  -7 -35 726.189 69.7470   5
   1  -7  35 880.993 82.3925   7
   1  -7  36 116.740 34.8578   9
  -1  -7 -36 52.0682 32.0786   5
   1  -7  36 65.8307 36.9654   7
   1  -7  37 207.013 38.7145   9
  -1  -7 -37 296.909 45.0896   5
   1  -7  37 149.332 44.6495   7
   1  -7  38-2.81892 31.3657   9
  -1  -7 -38 9.13034 31.6768   5
   1  -7  38-7.61607 39.4164   7
   1  -7  39 222.848 44.6182   9
  -1  -7 -39 163.952 41.8663   5
   1  -7  39 135.688 46.6696   7
   1  -7  40 57.7286 36.7882   9
   1  -7  40 59.0909 38.7417   7
  -1  -7 -40 25.2934 33.1555   5
   1  -7  41 479.156 64.1404   7
  -1  -7 -41 335.599 53.1840   5
   1  -7  42 56.5643 42.7401   7
  -1  -7 -42-29.6093 38.6609   5
   1  -7  43 20.3940 39.0672   7
  -1  -7 -43 26.9926 35.1361   5
   1  -7  44 12.3365 38.3660   7
   1  -7  44 67.4730 48.2822   4
   1  -7  45 261.194 55.3945   7
   1  -7  45 288.782 63.6315   4
   1  -7  46 45.9573 40.5400   7
   1  -7  46 8.54583 47.3351   4
   1  -7  47 168.356 49.7987   7
   1  -7  47 210.820 58.1486   4
  -1  -5  49 72.9827 45.3314   7
   1  -5 -49 37.7138 40.1211   5
  -1  -5  49 162.991 51.1225   4
  -1  -5  48 63.7849 40.9122   7
   1  -5 -48 67.6375 38.7346   5
  -1  -5  48 149.146 49.0606   4
  -1  -5  47 54.7002 42.6521   7
   1  -5 -47 56.3667 36.8053   5
  -1  -5  47 53.3770 44.6484   4
  -1  -5  46 195.929 52.5451   7
   1  -5 -46 306.832 50.5926   5
  -1  -5  46 362.335 59.4080   4
  -1  -5  45 74.3312 45.2319   7
   1  -5 -45 102.208 37.4211   5
  -1  -5  45 72.6188 42.8627   4
  -1  -5  44 466.084 66.9414   7
   1  -5 -44 423.782 56.3783   5
  -1  -5  44 435.653 64.7079   4
  -1  -5  43 72.8301 42.2883   7
   1  -5 -43 119.466 40.0126   5
  -1  -5  43 47.5130 44.0120   4
  -1  -5  42 156.004 47.1488   7
   1  -5 -42 120.175 40.6516   5
  -1  -5  42 200.049 49.1358   4
  -1  -5  41 94.8223 42.7013   7
   1  -5 -41 76.1223 35.4346   5
  -1  -5  41 139.534 46.9333   4
  -1  -5  40 831.069 81.3678   7
   1  -5 -40 718.974 69.4577   5
  -1  -5  40 708.047 79.3380   4
  -1  -5  39 223.263 47.5294   7
  -1  -5  39 241.304 52.5733   4
   1  -5 -39 207.089 42.2513   5
   1  -5 -38 391.401 51.0159   5
  -1  -5  38 443.838 59.8227   7
   1  -5 -38 282.147 45.1266  13
  -1  -5  38 396.762 57.7414   4
  -1  -5  37 80.1780 41.5695   4
   1  -5 -37 23.8449 30.9385   5
  -1  -5  37 48.5004 36.4710   7
  -1  -5  37 29.7090 29.2733   9
   1  -5 -37 62.3646 29.2681  13
  -1  -5  36 490.033 60.6056   4
   1  -5 -36 533.646 53.9578   5
  -1  -5  36 454.209 61.4894   7
   1  -5 -36 392.724 49.1288  13
  -1  -5  36 476.932 47.7194   9
  -1  -5  35 254.570 50.6879   7
   1  -5 -35 294.405 44.1020   5
  -1  -5  35 252.133 38.2610   9
  -1  -5  35 319.053 51.9436   4
  -1  -5  34 776.931 77.6029   7
   1  -5 -34 769.874 66.3175   5
  -1  -5  34 763.889 62.9141   9
  -1  -5  34 847.555 78.1515   4
  -1  -5  33 218.590 45.6151   7
   1  -5 -33 255.678 40.0568   5
  -1  -5  33 269.356 37.4950   9
  -1  -5  33 315.253 50.8664   4
  -1  -5  32 379.300 52.9617   7
   1  -5 -32 338.087 42.1023   5
  -1  -5  32 251.562 37.2192   9
  -1  -5  32 373.314 52.3146   4
  -1  -5  31 152.278 42.4834   7
   1  -5 -31 236.646 36.9782   5
  -1  -5  31 209.950 34.5591   9
  -1  -5  31 213.980 46.1817   4
  -1  -5  30 1292.24 96.7219   4
  -1  -5  30 1243.45 82.3005   9
   1  -5 -30 1193.58 84.6349   5
  -1  -5  30 1294.35 97.4849   7
  -1  -5  29 524.816 59.4548   4
   1  -5 -29 503.376 48.9035   5
  -1  -5  29 470.531 45.2309   9
  -1  -5  28 1594.68 108.854   4
   1  -5 -28 1462.56 96.5801   5
  -1  -5  28 1648.89 96.7401   9
  -1  -5  27 431.281 52.4701   4
   1  -5 -27 352.961 40.2655   5
  -1  -5  27 437.780 42.2303   9
  -1  -5  26 443.552 53.3251   4
  -1  -5  26 380.685 39.2735   9
   1  -5 -26 360.300 39.5129   5
  -1  -5  25 824.248 68.9202   4
  -1  -5  25 769.452 56.7539   9
  -1  -5  25 721.827 53.7378  13
   1  -5 -25 731.868 56.8975   5
  -1  -5  24 2254.66 138.265   4
  -1  -5  24 2299.63 126.186   9
   1  -5 -24 2175.47 123.728  12
   1  -5 -24 2232.22 125.613   5
  -1  -5  23 623.459 57.7512   4
  -1  -5  23 586.818 46.7588   9
   1  -5 -23 487.709 42.3723  12
   1  -5 -23 516.196 44.8996   5
  -1  -5  22 1115.30 82.4862   4
   1  -5 -22 1100.31 70.8133   5
  -1  -5  22 1191.25 72.7721   9
   1  -5 -22 1076.15 69.0821  12
  -1  -5  21 517.312 51.7393   4
  -1  -5  21 478.304 40.5654   6
  -1  -5  21 473.874 43.1581   3
   1  -5 -21 470.171 39.4632   5
  -1  -5  21 428.480 39.7117   9
   1  -5 -21 448.888 38.5113  12
  -1  -5  20 1317.19 83.1714   4
  -1  -5  20 1256.62 71.4396   6
  -1  -5  20 1206.39 73.7003   3
   1  -5 -20 1006.33 66.8451   5
  -1  -5  20 1153.53 71.0159   9
  -1  -5  19 1769.73 107.884   4
  -1  -5  19 1615.78 95.6378   6
  -1  -5  19 1585.50 97.7903   3
   1  -5 -19 1651.48 93.5018   5
  -1  -5  19 1760.87 98.0451   9
   1  -5 -19 1653.33 92.9672  12
  -1  -5  18 3281.28 181.158   4
   1  -5 -18 3288.57 174.171   4
  -1  -5  18 3226.00 170.808   6
  -1  -5  18 3165.17 172.662   3
   1  -5 -18 3298.27 167.732   5
  -1  -5  18 3200.11 171.504   9
   1  -5 -18 3386.83 167.733  12
   1  -5 -17 1160.32 67.8874  12
   1  -5 -17 1140.97 68.2380   5
  -1  -5  17 1198.29 74.3919   3
  -1  -5  17 1269.24 82.3681   4
   1  -5 -17 1241.52 75.4616   4
  -1  -5  17 1164.31 72.0964   6
  -1  -5  17 1097.86 70.2158  10
  -1  -5  17 1164.51 74.2420   9
  -1  -5  16 1097.71 67.0157   9
  -1  -5  16 1130.95 64.8773  10
   1  -5 -16 875.054 64.7590   4
  -1  -5  16 1342.13 78.6818   4
  -1  -5  16 1211.87 67.4321   6
  -1  -5  16 1163.31 68.0252   3
   1  -5 -16 867.742 58.6417   5
   1  -5 -16 872.600 58.5227  12
   1  -5 -16 979.177 64.3815   2
   1  -5 -15 630.960 45.7588   2
  -1  -5  15 643.745 49.5245   8
   1  -5 -15 563.260 45.8733   4
  -1  -5  15 694.813 53.9773   4
  -1  -5  15 647.978 45.9829   6
  -1  -5  15 643.934 47.2465   3
   1  -5 -15 544.330 39.3552   5
  -1  -5  15 687.211 45.7418  10
   1  -5 -15 555.671 39.5368  12
   1  -5 -14 1756.64 102.315   2
  -1  -5  14 1945.95 107.044   8
   1  -5 -14 1717.48 102.739   4
  -1  -5  14 2045.14 103.937   6
   1  -5 -14 1609.70 95.0236   5
   1  -5 -14 1712.04 95.3481  12
  -1  -5  14 1926.25 104.128   3
  -1  -5  14 2233.89 114.505   4
  -1  -5  14 1956.26 102.485  10
  -1  -5  13 1644.47 94.8443   8
   1  -5 -13 1613.15 92.4530   4
  -1  -5  13 1522.75 90.9924   3
  -1  -5  13 1636.27 98.7334   4
   1  -5 -13 1528.12 83.6014  12
  -1  -5  13 1670.70 91.6123   6
   1  -5 -13 1541.25 83.9803   5
  -1  -5  13 1696.60 91.0271  10
   1  -5 -13 1653.27 91.9858   2
  -1  -5  12 2879.31 166.517   8
   1  -5 -12 3411.29 167.326   4
  -1  -5  12 3147.13 172.146   4
  -1  -5  12 2993.26 164.432   3
   1  -5 -12 3182.35 156.888  12
   1  -5 -12 3353.76 157.650   5
  -1  -5  12 2929.08 163.811   6
  -1  -5  12 3081.96 163.734  10
   1  -5 -12 3584.77 167.511   2
   1  -5 -11 967.110 62.9197   4
  -1  -5  11 1054.02 62.6894   3
  -1  -5  11 1066.54 65.7592   8
  -1  -5  11 974.147 60.7675  10
  -1  -5  11 964.043 62.0512   6
   1  -5 -11 931.040 53.9571   5
   1  -5 -11 1081.84 64.1359   2
   1  -5 -10 1158.70 64.0461   2
  -1  -5  10 993.466 61.3246   3
  -1  -5  10 982.560 64.2539   8
  -1  -5  10 850.272 56.0799  11
  -1  -5  10 873.631 59.1838  10
  -1  -5  10 985.431 61.6972   6
   1  -5 -10 973.676 52.5299   5
   1  -5 -10 1094.10 63.9872   4
   1  -5  -9 1619.85 86.9915   2
  -1  -5   9 1698.57 85.7581   3
  -1  -5   9 1622.97 88.4009   8
  -1  -5   9 1452.39 80.6621  11
  -1  -5   9 1407.69 82.8586  10
   1  -5  -9 1369.61 74.5147   5
   1  -5  -9 1454.85 85.2646   4
   1  -5  -8 3212.75 153.415   4
   1  -5  -8 3130.89 153.683   2
  -1  -5   8 3325.83 151.867   3
  -1  -5   8 3169.99 155.351   8
  -1  -5   8 3117.84 147.788  11
  -1  -5   8 3241.68 151.652  10
   1  -5  -8 2803.55 139.975   1
   1  -5  -7 1602.67 92.3520   2
  -1  -5   7 1817.68 91.3092   3
   1  -5  -7 1614.91 91.8982   4
  -1  -5   7 1652.63 87.4226  11
  -1  -5   7 1772.73 91.3585  10
  -1  -5   7 1717.57 94.0124   8
   1  -5  -7 1503.25 80.4661   1
   1  -5  -6 2177.91 106.840   3
   1  -5  -6 1976.25 106.880   2
  -1  -5   6 1882.56 102.787   3
   1  -5  -6 1837.45 104.521   4
  -1  -5   6 1803.85 107.741   4
  -1  -5   6 1826.54 102.794  10
  -1  -5   6 1769.94 105.661   8
   1  -5  -6 1943.09 94.6870   1
   1  -5  -5 2275.59 120.805   2
   1  -5  -5 2172.22 118.531   3
  -1  -5   5 2304.12 117.200   3
   1  -5  -5 2068.58 117.693   4
  -1  -5   5 2381.49 124.136   4
  -1  -5   5 2301.79 117.588  10
  -1  -5   5 2372.45 121.939   8
   1  -5  -5 2069.38 108.255   1
  -1  -5   4 1047.79 64.4330   3
   1  -5  -4 1100.84 67.0696   4
  -1  -5   4 1132.24 65.9047  10
  -1  -5   4 987.442 67.6893   8
   1  -5  -4 1159.69 70.0388   2
   1  -5  -4 1172.33 67.8367   3
  -1  -5   3 751.586 50.7089   2
   1  -5  -3 650.668 46.4042   3
   1  -5  -3 609.970 48.6259   2
  -1  -5   3 836.656 47.0676   3
  -1  -5   3 722.668 47.1094  10
  -1  -5   3 670.335 42.5300  14
  -1  -5   3 817.898 50.6557   8
   1  -5  -3 468.315 43.6514   4
   1  -5  -2 4957.39 244.349   3
  -1  -5   2 5235.92 242.713   3
  -1  -5   2 5082.76 247.117   2
   1  -5  -2 4652.68 246.588   2
  -1  -5   2 5108.94 246.521   8
   1  -5  -2 4485.54 243.337   8
  -1  -5   2 4879.78 242.804  10
  -1  -5   2 5108.81 239.710  14
   1  -5  -2 4440.40 242.908   4
  -1  -5   1 2409.41 118.678   3
   1  -5  -1 2100.19 122.336   2
  -1  -5   1 2551.03 123.647   2
   1  -5  -1 2077.24 119.372   3
  -1  -5   1 2493.75 123.809   8
   1  -5  -1 2136.89 120.287   8
  -1  -5   1 2349.56 119.548  10
  -1  -5   1 2299.00 115.854  14
   1  -5  -1 1846.55 118.164   4
  -1  -5   0 2909.89 137.909   3
  -1  -5   0 2876.52 141.083   2
   1  -5   0 2409.09 140.924   2
   1  -5   0 2446.95 138.391   3
  -1  -5   0 2612.48 140.421   8
   1  -5   0 2452.24 138.671   8
  -1  -5   0 2907.95 139.420  10
   1  -5   0 2399.53 138.324   4
  -1  -5   0 2699.28 134.708  14
   1  -5   1 1133.18 68.1617   3
  -1  -5  -1 1199.57 68.9093   2
  -1  -5  -1 1199.28 66.3128   3
   1  -5   1 1045.60 70.7882   2
  -1  -5  -1 1113.58 63.2246  14
   1  -5   1 1086.16 68.4992   4
   1  -5   1 979.699 66.9708   8
  -1  -5  -2 2937.11 159.340   3
  -1  -5  -2 3098.79 161.379   2
   1  -5   2 3393.57 168.669   2
   1  -5   2 3425.25 164.247   3
  -1  -5  -2 2906.73 156.896   1
   1  -5   2 3261.01 164.074   4
   1  -5   2 3168.91 151.480  14
  -1  -5  -2 3086.49 157.818  14
  -1  -5  -3 2109.74 101.263   2
   1  -5   3 1748.84 104.806   2
   1  -5   3 1747.36 100.704   3
  -1  -5  -3 2066.93 96.4336   1
   1  -5   3 1692.67 98.7420   6
   1  -5   3 1672.82 100.684   4
   1  -5   3 1679.65 88.6250  14
  -1  -5  -3 2042.02 97.8653  14
   1  -5   4 3428.97 157.748  10
  -1  -5  -4 2750.90 155.786   1
  -1  -5  -4 2833.51 159.088   2
   1  -5   4 3407.31 169.700   2
   1  -5   4 3590.34 165.141   3
   1  -5   4 3636.92 163.368   6
   1  -5   4 3304.95 164.277   4
  -1  -5  -4 2717.70 157.059  14
  -1  -5  -5 1770.52 85.7317   1
   1  -5   5 1537.97 89.4670   6
   1  -5   5 1539.30 91.2455   3
  -1  -5  -5 1964.24 91.0346   2
   1  -5   5 1463.02 94.7351   2
   1  -5   5 1362.37 83.6582  10
  -1  -5  -6 1357.77 72.7392   1
   1  -5   6 1350.55 78.0767   6
  -1  -5  -6 1304.92 76.5784   5
   1  -5   6 1341.12 79.6786   3
   1  -5   6 1262.65 72.1213  10
  -1  -5  -6 1391.28 76.4308   2
   1  -5   7 1710.36 88.9947  10
   1  -5   7 1692.08 94.4324   6
  -1  -5  -7 1544.05 92.5397   5
   1  -5   7 1785.62 97.4431   3
  -1  -5  -7 1637.14 88.6480   1
  -1  -5  -7 1765.39 92.4829   2
   1  -5   8 4173.40 204.728  10
   1  -5   8 4356.14 212.014   6
  -1  -5  -8 4131.90 209.423   5
   1  -5   8 4430.03 214.278   3
  -1  -5  -8 4005.18 204.710   1
  -1  -5  -8 4102.73 207.851   2
   1  -5   9 2492.48 136.725  10
   1  -5   9 2516.47 132.258  11
   1  -5   9 2604.94 144.110   6
  -1  -5  -9 3177.17 144.556   5
   1  -5   9 2626.98 145.925   3
   1  -5   9 2500.60 145.787   4
  -1  -5  -9 3236.12 139.889   1
  -1  -5  -9 3288.91 143.162   2
   1  -5  10 3337.92 158.960   8
  -1  -5 -10 2727.57 157.775   7
   1  -5  10 3303.59 155.885   6
   1  -5  10 3219.87 147.380  10
   1  -5  10 2979.71 158.291   4
   1  -5  10 3463.07 159.203   3
  -1  -5 -10 2604.27 149.862   5
  -1  -5 -10 2631.09 146.342   1
  -1  -5 -10 2625.02 148.689   2
   1  -5  11 1153.91 71.0716   8
  -1  -5 -11 1114.91 73.4432   7
   1  -5  11 1169.02 69.3872   6
   1  -5  11 1087.79 60.6498  10
   1  -5  11 1103.10 70.6935   3
  -1  -5 -11 1042.34 65.3536   5
  -1  -5 -11 990.101 62.7350   2
  -1  -5 -12 1000.83 67.7527   2
   1  -5  12 1311.67 77.4144   8
  -1  -5 -12 1123.93 77.4984   7
   1  -5  12 1403.08 76.8755   6
   1  -5  12 1258.82 66.4595  10
   1  -5  12 1233.51 76.6813   3
  -1  -5 -12 1162.85 76.5176   4
  -1  -5 -12 1201.38 72.5782   5
  -1  -5 -13 1029.06 60.7120   2
   1  -5  13 1023.85 67.6813   8
  -1  -5 -13 1049.70 70.4273   7
   1  -5  13 950.089 64.5913   6
   1  -5  13 883.761 55.8251  10
   1  -5  13 1022.11 67.6774   3
  -1  -5 -13 1095.11 68.7459   4
  -1  -5 -13 1065.25 63.5937   5
  -1  -5 -14 5241.83 248.897   5
   1  -5  14 4871.60 252.894   3
   1  -5  14 4626.52 251.142   9
   1  -5  14 4887.42 253.015   8
  -1  -5 -14 5243.51 256.433   7
  -1  -5 -14 5213.06 246.174   2
   1  -5  14 4950.15 250.610   6
   1  -5  14 4580.44 240.789  10
  -1  -5 -14 5288.62 253.933   4
  -1  -5 -15 675.983 51.0187   4
   1  -5  15 548.796 38.2988  10
   1  -5  15 527.787 46.1635   6
   1  -5  15 532.894 47.9869   9
   1  -5  15 612.102 50.4908   3
  -1  -5 -15 746.617 45.0771   2
  -1  -5 -15 769.026 48.4945   5
   1  -5  16 1762.66 105.373   6
   1  -5  16 1759.42 106.418   9
  -1  -5 -16 1860.29 101.061   2
   1  -5  16 1880.25 109.111   3
  -1  -5 -16 1900.80 104.280   5
   1  -5  17 745.565 53.9851   9
  -1  -5 -17 637.799 46.4580   2
   1  -5  17 753.354 56.3006   3
  -1  -5 -17 573.245 48.1980   5
   1  -5  18 2151.17 122.167   7
  -1  -5 -18 1969.86 114.424   5
   1  -5  18 2009.44 117.250   9
   1  -5  19 1396.44 88.5769   7
  -1  -5 -19 1207.31 80.7815   5
   1  -5  19 1338.09 84.0783   9
   1  -5  20 3206.39 178.217   7
  -1  -5 -20 3335.43 172.846   5
   1  -5  20 3109.25 173.019   9
   1  -5  21 439.762 46.8735   7
  -1  -5 -21 580.247 47.3852   5
   1  -5  21 473.276 45.2653   9
   1  -5  22 677.861 58.8001   7
  -1  -5 -22 603.032 52.6115   5
   1  -5  22 728.713 55.5229   9
   1  -5  23 1213.19 86.4244   7
  -1  -5 -23 1213.13 81.2996   5
   1  -5  23 1244.83 81.2624   9
   1  -5  24 2581.38 152.792   7
  -1  -5 -24 2508.10 147.070   5
   1  -5  24 2723.53 148.998   9
   1  -5  25 1275.88 96.3945   7
   1  -5  25 1541.56 94.7800   9
  -1  -5 -25 1496.79 94.5727   5
  -1  -5 -26 1428.15 91.9584   5
   1  -5  26 1345.58 96.6019   7
   1  -5  26 1551.73 93.2012   9
   1  -5  26 1319.52 79.2744  13
  -1  -5 -27 255.686 36.9928   5
   1  -5  27 230.491 41.3680   7
   1  -5  27 263.595 37.1533   9
   1  -5  27 264.716 27.2710  13
  -1  -5 -28 607.842 55.6053   5
   1  -5  28 685.999 62.0041   7
   1  -5  28 646.192 55.7653   9
   1  -5  28 530.270 42.0849  13
  -1  -5 -29 559.094 56.7268   5
   1  -5  29 519.410 58.4735   7
   1  -5  29 656.796 57.5610   9
   1  -5  29 570.396 42.3529  13
  -1  -5 -30 1351.24 96.4732   5
   1  -5  30 1454.77 102.824   7
   1  -5  30 1514.30 94.8778   9
   1  -5  30 1335.26 80.8399  13
   1  -5  31 395.667 52.3875   7
   1  -5  31 520.861 50.1595   9
  -1  -5 -31 390.956 48.6062   5
   1  -5  31 402.632 59.5062   4
   1  -5  32 561.088 62.7567   7
   1  -5  32 676.054 58.8145   9
  -1  -5 -32 517.407 56.9674   5
   1  -5  32 606.642 68.7688   4
   1  -5  33 226.388 44.2501   7
   1  -5  33 255.987 40.4618   9
  -1  -5 -33 196.022 40.9077   5
   1  -5  33 181.956 46.0079   4
   1  -5  34 583.186 63.9234   7
   1  -5  34 598.636 58.8046   9
  -1  -5 -34 518.590 58.7295   5
   1  -5  34 622.730 68.8699   4
   1  -5  35 298.257 49.0185   7
   1  -5  35 256.237 42.4331   9
  -1  -5 -35 218.952 42.4567   5
   1  -5  35 217.506 50.0624   4
   1  -5  36 954.458 84.6238   7
   1  -5  36 905.997 74.3725   9
  -1  -5 -36 813.558 75.6434   5
   1  -5  36 989.057 86.6938   4
   1  -5  37 56.0971 37.2179   7
   1  -5  37 121.464 33.6255   9
  -1  -5 -37-3.03412 34.8585   5
   1  -5  37 112.457 41.4391   4
   1  -5  38 67.6462 39.1552   7
   1  -5  38 109.376 34.3311   9
  -1  -5 -38 118.015 34.9036   5
   1  -5  38 125.134 44.6249   4
   1  -5  39 104.747 39.2217   7
   1  -5  39 107.524 33.4784   9
  -1  -5 -39 142.996 39.7810   5
   1  -5  39 137.873 45.6237   4
   1  -5  40 674.420 72.8341   7
   1  -5  40 680.347 64.3519   9
  -1  -5 -40 629.819 68.9005   5
   1  -5  40 682.487 75.0011   4
   1  -5  41 170.921 46.5447   7
   1  -5  41 163.687 38.8131   9
  -1  -5 -41 169.960 44.7898   5
   1  -5  41 175.552 47.7700   4
   1  -5  42 462.542 62.2062   7
   1  -5  42 397.329 52.5894   9
  -1  -5 -42 529.841 62.2828   5
   1  -5  42 383.959 60.1979   4
  -1  -5 -43 20.7403 35.6014   5
   1  -5  43 125.489 47.4254   4
   1  -5  43 148.319 44.0918   7
  -1  -5 -44 165.273 45.4497   5
   1  -5  44 194.159 51.2288   4
   1  -5  44 157.707 45.7083   7
  -1  -5 -45 50.3154 37.7560   5
   1  -5  45 76.0599 45.0895   4
   1  -5  45 93.3289 44.4196   7
  -1  -5 -46 266.343 52.2690   5
   1  -5  46 335.858 58.8245   4
   1  -5  46 424.917 60.2890   7
  -1  -5 -47 51.7991 38.8915   5
   1  -5  47 61.3180 45.4120   4
   1  -5  47 127.409 44.2385   7
  -1  -5 -48 45.2196 38.1562   5
   1  -5  48 103.242 47.2434   4
   1  -5  48 156.881 47.0636   7
  -1  -5 -49 49.5766 44.6645   5
   1  -5  49 12.5208 44.8925   4
   1  -5  49 60.9506 41.1615   7
   1  -3 -51 33.0178 38.5683   5
  -1  -3  51 51.1932 42.5644   7
  -1  -3  50 129.107 48.3885   4
   1  -3 -50 201.841 50.8645   5
  -1  -3  50 67.3437 45.1548   7
  -1  -3  49 51.8848 46.4273   4
   1  -3 -49 110.305 43.0293   5
  -1  -3  49 62.3114 44.0878   7
  -1  -3  48 19.7274 45.2314   4
   1  -3 -48 45.3670 35.6193   5
  -1  -3  48 118.904 45.7028   7
  -1  -3  47 417.137 62.5330   4
   1  -3 -47 372.552 55.8867   5
  -1  -3  47 376.773 62.4795   7
  -1  -3  46 257.921 55.6271   4
   1  -3 -46 225.341 48.1811   5
  -1  -3  46 204.044 51.0806   7
  -1  -3  45 34.2018 38.9950   4
   1  -3 -45 52.6268 35.9949   5
  -1  -3  45 102.682 44.4508   7
  -1  -3  44 243.617 51.5898   4
   1  -3 -44 235.946 46.2457   5
  -1  -3  44 276.304 54.3040   7
   1  -3 -43 379.019 55.3247   5
  -1  -3  43 421.596 60.9580   4
  -1  -3  43 368.223 58.2608   7
  -1  -3  42 43.7579 39.8554   4
   1  -3 -42 24.7697 35.5088   5
  -1  -3  42 86.9028 38.7439   7
   1  -3 -41 646.277 67.8323   5
  -1  -3  41 788.621 78.0419   7
  -1  -3  41 773.317 77.6577   4
  -1  -3  40 427.788 58.6277   7
   1  -3 -40 347.589 52.6462   5
  -1  -3  40 411.331 61.9394   4
  -1  -3  39 104.356 41.3226   7
   1  -3 -39 187.183 43.5740   5
  -1  -3  39 132.252 42.6181   4
  -1  -3  38 187.754 44.4473   7
   1  -3 -38 123.217 37.6427   5
  -1  -3  38 226.201 47.5257   4
   1  -3 -37 701.936 67.5732   5
   1  -3 -37 677.216 60.9342  13
  -1  -3  37 775.660 75.1484   4
  -1  -3  37 727.825 74.4561   7
  -1  -3  36 255.513 48.4695   4
   1  -3 -36 158.709 34.7770  13
   1  -3 -36 175.031 39.9614   5
  -1  -3  36 222.517 45.2617   7
  -1  -3  35 137.090 43.8313   4
  -1  -3  35 117.623 41.3488   7
   1  -3 -35 196.054 38.4651   5
   1  -3 -35 234.308 35.6922  13
  -1  -3  34 1623.66 111.417   4
   1  -3 -34 1359.35 98.9917   5
  -1  -3  34 1482.69 108.954   7
   1  -3 -34 1370.62 95.0538  13
  -1  -3  34 1541.37 93.7945   9
   1  -3 -33 567.634 56.6792   5
   1  -3 -33 505.747 51.6373  13
  -1  -3  33 519.310 48.5047   9
  -1  -3  33 615.088 64.3069   4
   1  -3 -32 150.109 35.2526   5
  -1  -3  32 119.633 39.0005   4
   1  -3 -32 58.1085 29.4844  13
  -1  -3  32 158.266 28.9927   9
  -1  -3  31 730.285 69.7295   4
   1  -3 -31 735.250 60.7143  13
   1  -3 -31 828.462 64.4550   5
  -1  -3  31 695.976 56.7485   9
  -1  -3  30 857.379 71.8266   4
   1  -3 -30 652.286 59.1104  13
   1  -3 -30 685.440 60.5753   5
  -1  -3  30 789.417 58.1768   9
  -1  -3  29 323.533 44.9408   4
   1  -3 -29 269.111 38.4149  13
  -1  -3  29 246.231 31.0589  13
   1  -3 -29 289.390 39.2506   5
  -1  -3  29 258.294 34.1148   9
  -1  -3  28 832.297 70.4338   4
   1  -3 -28 847.244 64.9964   5
   1  -3 -28 768.928 63.9391  13
  -1  -3  28 791.150 57.1889  13
  -1  -3  28 921.412 61.8172   9
  -1  -3  27 1419.40 83.4725   6
  -1  -3  27 1482.92 98.8456   4
   1  -3 -27 1374.92 89.2866   5
  -1  -3  27 1223.90 81.5658  13
  -1  -3  27 1410.82 85.9907   9
  -1  -3  26 489.018 52.7529   4
  -1  -3  26 428.049 39.0671  13
  -1  -3  26 459.085 39.0388   6
   1  -3 -26 481.596 45.8563   5
  -1  -3  26 450.687 42.0679   9
  -1  -3  25 1454.11 97.8974   4
  -1  -3  25 1337.25 83.2670  13
  -1  -3  25 1423.18 83.7278   6
   1  -3 -25 1314.87 87.4929   5
  -1  -3  25 1534.11 86.4574   9
  -1  -3  24 1277.08 91.6321   4
  -1  -3  24 1342.88 79.7575   6
  -1  -3  24 1247.09 78.9660  13
   1  -3 -24 1394.81 84.9579   5
  -1  -3  24 1389.53 81.7452   9
  -1  -3  23 1082.62 78.2033   4
  -1  -3  23 1100.74 65.4988   6
   1  -3 -23 924.741 66.5281  12
  -1  -3  23 1026.94 65.1218  13
  -1  -3  23 934.589 69.8315   3
   1  -3 -23 1050.34 69.3065   5
  -1  -3  23 1012.51 65.9717   9
  -1  -3  22 1649.70 100.053   4
  -1  -3  22 1487.15 86.6938   6
  -1  -3  22 1402.98 85.9233  13
  -1  -3  22 1341.26 91.7139   3
   1  -3 -22 1695.30 92.5977   5
  -1  -3  22 1573.09 88.4561   9
  -1  -3  21 2432.94 136.664   4
  -1  -3  21 2348.95 125.038   6
  -1  -3  21 2190.27 123.690  13
  -1  -3  21 2390.45 132.124   3
   1  -3 -21 2122.53 126.897   5
  -1  -3  21 2531.95 126.475   9
  -1  -3  20 1144.75 74.5118   8
   1  -3 -20 1017.80 73.2783   4
  -1  -3  20 1232.56 80.0269   4
  -1  -3  20 1196.74 69.0040   6
  -1  -3  20 1150.05 68.4522  13
  -1  -3  20 1026.46 72.7878   3
   1  -3 -20 1194.83 71.8571   5
  -1  -3  20 1090.94 68.2511   9
  -1  -3  19 316.927 35.0621   8
   1  -3 -19 409.972 37.9432   4
  -1  -3  19 400.510 40.6617   4
  -1  -3  19 376.657 31.7602   6
  -1  -3  19 335.513 30.9430  13
  -1  -3  19 362.089 36.2661   3
   1  -3 -19 425.734 34.6130   5
  -1  -3  19 309.680 31.3434   9
  -1  -3  18 2178.46 107.653   9
  -1  -3  18 2072.50 112.659   8
   1  -3 -18 1815.32 112.748   7
  -1  -3  18 2234.05 108.061   6
  -1  -3  18 1994.07 106.373  13
   1  -3 -18 1651.74 105.541   5
  -1  -3  18 1931.00 111.139   3
  -1  -3  18 2154.09 117.053   4
   1  -3 -18 1711.76 109.479   4
  -1  -3  17 1675.77 89.7404   9
   1  -3 -17 1535.90 95.5094   7
  -1  -3  17 1742.58 100.349   7
  -1  -3  17 1694.32 89.7046   6
  -1  -3  17 1740.43 95.4127   8
   1  -3 -17 1484.22 88.8127   5
  -1  -3  17 1576.70 93.3931   3
   1  -3 -17 1303.08 90.4123   4
  -1  -3  17 1809.23 99.8582   4
  -1  -3  16 429.098 37.8046   9
  -1  -3  16 510.376 42.5413   8
   1  -3 -16 557.362 45.0244   7
  -1  -3  16 491.243 46.0047   7
  -1  -3  16 522.799 38.5676   6
   1  -3 -16 610.132 40.1554   5
  -1  -3  16 642.458 49.0093   4
   1  -3 -16 614.050 43.9460   4
  -1  -3  16 526.141 42.4923   3
  -1  -3  15 2322.09 125.836   9
  -1  -3  15 2327.06 130.358   8
  -1  -3  15 2381.45 134.711   7
   1  -3 -15 2540.68 134.103   7
  -1  -3  15 2384.32 126.334   6
   1  -3 -15 2433.73 126.394   5
   1  -3 -15 2774.54 130.626   2
   1  -3 -15 2567.17 131.068   4
  -1  -3  15 2481.81 134.772   4
  -1  -3  15 2181.54 129.375   3
  -1  -3  14 1678.25 94.4491   9
  -1  -3  14 1798.01 99.5143   8
  -1  -3  14 1880.28 105.094   7
   1  -3 -14 1752.38 101.286   7
  -1  -3  14 1816.00 95.0320   6
   1  -3 -14 1788.25 94.5780   5
   1  -3 -14 1789.35 97.4850   2
  -1  -3  14 1826.75 103.310   4
   1  -3 -14 1595.26 96.7533   4
  -1  -3  14 1725.02 97.9827   3
  -1  -3  13 1762.94 96.5612   9
  -1  -3  13 1831.49 100.561   8
  -1  -3  13 1968.79 104.832   4
   1  -3 -13 1588.45 97.7821   4
   1  -3 -13 1689.00 102.120   7
  -1  -3  13 1937.35 104.731   7
  -1  -3  13 1945.35 97.5205   6
   1  -3 -13 1763.20 98.3556   2
  -1  -3  13 1862.21 99.6294   3
   1  -3 -13 1807.29 95.2476   5
  -1  -3  12 3898.22 200.556   3
   1  -3 -12 4215.74 200.904   2
  -1  -3  12 3812.07 198.133   9
  -1  -3  12 3955.72 202.300   8
   1  -3 -12 4234.92 205.203   7
  -1  -3  12 3771.33 198.931  10
   1  -3 -12 4045.36 196.795   5
  -1  -3  12 4094.77 198.891   6
   1  -3 -12 4049.78 201.191   4
  -1  -3  12 4088.60 205.969   4
   1  -3 -11 4756.44 222.351   5
  -1  -3  11 4383.22 227.749   8
  -1  -3  11 4478.55 231.067   4
   1  -3 -11 4533.56 226.471   4
  -1  -3  11 4673.49 225.031   6
   1  -3 -11 5004.24 227.452   2
  -1  -3  11 4403.44 226.223   3
  -1  -3  11 4242.41 225.028  10
  -1  -3  10 2026.12 103.438   8
   1  -3 -10 1792.30 100.370   4
  -1  -3  10 2053.84 100.030   6
   1  -3 -10 1874.93 100.876   2
  -1  -3  10 2007.58 106.334   4
  -1  -3  10 1995.81 101.372   3
   1  -3 -10 1870.03 95.9913   5
  -1  -3  10 1640.24 98.7912  10
  -1  -3   9 2103.78 116.341   8
   1  -3  -9 2143.16 114.904   4
  -1  -3   9 2312.53 114.534   6
   1  -3  -9 2335.53 116.235   2
  -1  -3   9 2146.05 114.557   3
  -1  -3   9 2162.69 119.563   4
   1  -3  -9 2282.67 110.202   5
  -1  -3   9 2197.52 114.929  10
  -1  -3   8 1823.81 99.2782   8
   1  -3  -8 1769.96 97.8214   4
  -1  -3   8 1969.16 97.6899   6
  -1  -3   8 1840.73 97.4395   3
   1  -3  -8 2024.51 92.6492   5
   1  -3  -8 1956.50 99.3976   2
  -1  -3   7 1043.34 56.6797   8
   1  -3  -7 901.141 53.6517   4
  -1  -3   7 1074.61 54.4216   3
   1  -3  -7 912.011 47.2489   5
   1  -3  -7 848.630 53.9756   2
  -1  -3   7 797.865 50.6866  11
  -1  -3   7 962.217 54.0583  10
  -1  -3   6 1453.06 85.4901   8
   1  -3  -6 1884.63 87.8730   2
  -1  -3   6 1464.54 83.0395   3
   1  -3  -6 1803.03 85.7744   4
  -1  -3   6 1450.12 83.4840   6
   1  -3  -6 1793.12 78.5531  12
  -1  -3   6 1386.26 83.4331  10
  -1  -3   6 1430.80 82.1060  11
   1  -3  -5 6523.22 292.698   3
   1  -3  -5 6506.97 293.439   2
  -1  -3   5 5682.72 291.654   8
   1  -3  -5 5937.63 290.328   4
  -1  -3   5 6086.27 289.634   3
  -1  -3   5 5763.35 290.144  10
  -1  -3   5 5796.08 288.684  11
   1  -3  -4 3230.47 164.904   2
   1  -3  -4 3591.91 164.883   3
  -1  -3   4 3701.97 165.825   8
   1  -3  -4 2806.90 161.480   4
  -1  -3   4 3411.94 161.559   3
  -1  -3   4 3135.79 160.998  11
   1  -3  -3 1418.89 79.5890   3
   1  -3  -3 1447.00 81.2109   2
   1  -3  -3 1300.61 77.7356   4
  -1  -3   3 1530.08 82.4149   4
  -1  -3   3 1499.10 77.5520   3
  -1  -3   2 9023.05 459.658   8
  -1  -3   2 9139.63 456.534   3
   1  -3  -2 10409.6 458.960   4
  -1  -3   2 9112.57 460.733   4
   1  -3  -2 10930.6 462.886   2
   1  -3  -2 10692.7 460.438   3
  -1  -3   2 8801.93 456.148  14
  -1  -3   1 1093.75 52.0931   3
   1  -3  -1 611.629 51.2846   2
  -1  -3   1 819.928 49.2528  14
  -1  -3   1 1169.51 55.8745   8
  -1  -3   0 976.421 50.9079   8
   1  -3   0 568.966 45.9071   3
   1  -3   0 535.605 47.4492   2
  -1  -3   0 1092.05 47.8613   3
  -1  -3   0 1035.58 49.3058   2
  -1  -3   0 1024.12 52.0719   4
   1  -3   0 498.377 44.3825   4
  -1  -3   0 965.649 46.7692  14
  -1  -3  -1 4217.65 218.973   1
  -1  -3  -1 4397.90 220.540   2
  -1  -3  -1 4215.41 219.648   3
   1  -3   1 5198.31 227.377   2
   1  -3   1 5403.68 224.604   3
  -1  -3  -1 4532.58 223.963   4
   1  -3   1 4741.47 222.138   4
  -1  -3  -1 4303.07 219.555  14
   1  -3   2 4261.82 188.319   2
  -1  -3  -2 3213.23 179.621   2
   1  -3   2 4896.23 184.773   6
   1  -3   2 4438.47 186.656   3
  -1  -3  -2 3164.31 178.852   1
  -1  -3  -2 3240.28 183.233   4
  -1  -3  -3 4538.02 220.414   2
   1  -3   3 4956.62 228.034   2
   1  -3   3 4717.73 222.734   6
  -1  -3  -3 4044.84 222.660   5
   1  -3   3 4961.55 225.221   3
  -1  -3  -3 4592.51 224.951   4
  -1  -3  -3 4336.96 219.574   1
  -1  -3  -4 4987.83 260.186   1
  -1  -3  -4 4950.66 260.463   2
   1  -3   4 6049.84 264.915   6
  -1  -3  -4 4830.84 263.044   5
   1  -3   4 6340.57 268.017   3
   1  -3   4 5909.49 259.484  10
  -1  -3  -4 5343.32 265.733   4
  -1  -3  -5 2011.63 120.019   1
  -1  -3  -5 1989.78 119.760   2
   1  -3   5 3412.92 128.409   6
  -1  -3  -5 2133.59 124.706   4
   1  -3   5 3167.78 129.859   3
  -1  -3  -5 1944.23 122.449   5
   1  -3   5 3085.34 120.017  10
  -1  -3  -6 383.859 29.4058   5
  -1  -3  -6 312.962 24.9787   1
  -1  -3  -6 296.732 29.4583   4
   1  -3   7 3148.33 173.099   8
  -1  -3  -7 3632.68 176.167   7
   1  -3   7 3303.84 172.375   6
  -1  -3  -7 3574.89 168.938   1
  -1  -3  -7 3698.26 169.120   2
   1  -3   7 3396.03 174.580   3
   1  -3   7 3248.66 165.553  10
  -1  -3  -7 3654.08 172.132   5
   1  -3   8 4836.24 224.246   8
  -1  -3  -8 4177.57 223.349   7
   1  -3   8 4649.82 222.400   6
  -1  -3  -8 4206.79 216.948   2
   1  -3   8 4882.74 225.210   3
   1  -3   8 4701.56 214.785  10
  -1  -3  -8 4011.25 219.497   5
   1  -3   9 1350.32 72.1903   8
  -1  -3  -9 1104.17 70.0003   7
   1  -3   9 1451.92 71.6626   6
  -1  -3  -9 1074.14 63.6191   2
   1  -3   9 1250.56 72.5387   3
  -1  -3  -9 1179.48 67.9538   5
   1  -3   9 1164.84 61.2447  10
   1  -3  10 2956.40 158.363  10
   1  -3  10 3220.83 167.157   9
  -1  -3 -10 3696.21 170.866   7
   1  -3  10 3298.38 167.351   6
   1  -3  10 3227.21 168.290   8
   1  -3  10 3106.17 168.588   3
  -1  -3 -10 3487.16 166.318   5
  -1  -3 -10 3703.66 163.428   2
   1  -3  11 4561.48 246.510   9
  -1  -3 -11 4979.85 248.854   7
   1  -3  11 4980.95 247.031   6
   1  -3  11 5086.24 249.447   8
   1  -3  11 5197.06 250.859   3
  -1  -3 -11 4865.25 245.107   5
  -1  -3 -11 5149.48 242.657   2
   1  -3  12 1784.83 98.0442   8
   1  -3  12 1577.01 95.2411   7
  -1  -3 -12 1639.74 96.4233   7
   1  -3  12 1833.76 96.1885   6
   1  -3  12 1787.67 99.0411   3
  -1  -3 -12 1676.01 93.6819   5
   1  -3  12 1670.44 95.4219   9
   1  -3  13 2923.41 158.769   8
   1  -3  13 2896.25 158.088   7
  -1  -3 -13 3128.55 159.473   7
   1  -3  13 3039.52 157.248   6
   1  -3  13 2796.76 158.945   3
  -1  -3 -13 3195.64 156.592   5
  -1  -3 -13 3124.98 155.295  12
   1  -3  13 3024.04 157.200   9
   1  -3  14 5318.75 260.956   8
   1  -3  14 4905.78 258.947   7
  -1  -3 -14 4952.18 259.037   7
   1  -3  14 5482.51 258.666   6
   1  -3  14 5362.18 262.212   3
  -1  -3 -14 5111.43 256.641   5
  -1  -3 -14 4830.47 254.616  12
   1  -3  14 5477.41 258.784   9
   1  -3  15 992.840 65.2533   8
  -1  -3 -15 871.740 62.5434   7
   1  -3  15 922.296 63.2426   7
   1  -3  15 1008.28 62.5259   6
   1  -3  15 927.055 64.7701   3
  -1  -3 -15 1007.10 61.7298   5
  -1  -3 -15 895.454 59.8470  12
   1  -3  15 1013.73 62.4143   9
   1  -3  16 1284.09 81.9068   8
   1  -3  16 1373.49 82.5053   7
  -1  -3 -16 1411.55 82.3365   7
   1  -3  16 1241.84 78.3791   6
   1  -3  16 1171.32 81.7640   3
  -1  -3 -16 1589.94 82.1451   5
  -1  -3 -16 1451.72 79.0664  12
   1  -3  16 1145.85 77.8416   9
   1  -3  17 2050.87 118.575   8
  -1  -3 -17 2083.10 117.711   7
   1  -3  17 2049.93 118.158   7
   1  -3  17 1992.28 114.866   6
   1  -3  17 2063.50 120.020   3
  -1  -3 -17 2231.22 116.699   5
  -1  -3 -17 2198.04 115.114  12
   1  -3  17 1957.29 115.041   9
   1  -3  18 1203.62 77.9863   8
  -1  -3 -18 1228.18 77.2616   7
   1  -3  18 1079.17 75.4686   7
   1  -3  18 1130.21 73.3686   6
   1  -3  18 1177.72 78.6165   3
  -1  -3 -18 1319.04 76.5808   5
   1  -3  18 1096.08 72.9429   9
  -1  -3 -18 1253.55 73.6524  12
   1  -3  19 726.999 60.2475   4
  -1  -3 -19 709.260 54.3157   7
   1  -3  19 637.578 53.5996   7
   1  -3  19 699.862 51.2793   6
   1  -3  19 662.603 55.2130   3
  -1  -3 -19 743.758 53.6231   5
   1  -3  19 716.443 52.2645   9
  -1  -3 -19 724.792 51.0496  12
   1  -3  19 694.602 42.7304  13
   1  -3  20 2425.02 134.269   4
   1  -3  20 2414.25 130.990   7
   1  -3  20 2298.22 125.216   6
   1  -3  20 2253.34 131.030   3
  -1  -3 -20 1887.27 123.297   5
   1  -3  20 2547.45 127.610   9
  -1  -3 -20 1910.77 122.115  12
   1  -3  20 2350.10 115.804  13
   1  -3  21 2564.64 140.707   4
   1  -3  21 2329.95 129.809   6
   1  -3  21 2336.10 134.783   7
  -1  -3 -21 2398.20 132.098   5
   1  -3  21 2415.31 130.873   9
   1  -3  21 2232.67 119.566  13
  -1  -3 -21 2263.46 129.099  12
   1  -3  22 388.473 45.4866   4
   1  -3  22 374.983 37.7009   6
  -1  -3 -22 357.754 38.7952   5
   1  -3  22 292.339 36.7335   9
   1  -3  22 325.635 39.3491   7
   1  -3  23 1937.61 116.162   7
  -1  -3 -23 1867.80 111.433   5
   1  -3  23 1839.48 117.432   4
   1  -3  23 1950.18 110.142   9
   1  -3  23 1805.06 98.7589  13
   1  -3  24 1268.82 86.4681   7
  -1  -3 -24 1418.69 85.3987   5
   1  -3  24 1370.41 91.4367   4
   1  -3  24 1230.23 81.1099   9
   1  -3  24 1118.53 69.1651  13
   1  -3  25 471.158 50.3877   7
  -1  -3 -25 563.730 49.0910   5
   1  -3  25 528.612 54.7297   4
   1  -3  25 449.750 45.8506   9
   1  -3  25 399.159 33.0945  13
   1  -3  26 1209.69 82.3767   7
  -1  -3 -26 976.292 75.0824   5
   1  -3  26 1176.73 84.7684   4
   1  -3  26 1190.47 76.3719   9
   1  -3  26 968.387 62.0034  13
   1  -3  27 2193.66 142.369   7
   1  -3  27 2319.98 146.047   4
   1  -3  27 2645.50 139.455   9
  -1  -3 -27 2348.05 139.822   5
   1  -3  28 229.571 42.8007   4
  -1  -3 -28 203.955 38.2283   5
   1  -3  28 236.786 37.4161   9
   1  -3  28 274.516 42.3440   7
   1  -3  29 1005.17 78.3159   7
   1  -3  29 1004.48 71.9893   9
  -1  -3 -29 847.668 73.0213   5
   1  -3  29 1088.04 83.7100   4
   1  -3  30 767.499 70.3128   7
   1  -3  30 872.583 75.2027   4
   1  -3  30 917.903 67.4627   9
  -1  -3 -30 803.846 70.4719   5
   1  -3  31 786.233 68.6009   7
  -1  -3 -31 713.310 66.0518   5
   1  -3  31 812.953 71.2661   4
   1  -3  31 757.185 62.4464   9
  -1  -3 -31 669.615 55.4495  13
   1  -3  32 259.217 43.6289   7
  -1  -3 -32 377.175 47.7512   5
   1  -3  32 413.034 52.7407   4
   1  -3  32 300.675 41.0061   9
  -1  -3 -32 353.876 37.7309  13
   1  -3  33 1060.25 82.2304   7
  -1  -3 -33 875.748 76.3674   5
   1  -3  33 1050.64 83.8082   4
   1  -3  33 1036.20 73.8992   9
   1  -3  34 703.677 66.9507   7
   1  -3  34 612.702 65.5555   4
  -1  -3 -34 731.334 66.1301   5
   1  -3  34 575.304 57.2805   9
  -1  -3 -34 620.284 53.1940  13
   1  -3  35 82.1061 36.2843   4
   1  -3  35 44.4486 32.6005   7
   1  -3  35 50.4027 29.6918   9
  -1  -3 -35 52.6020 32.9312   5
   1  -3  36 601.982 64.7097   7
   1  -3  36 593.907 57.7340   9
  -1  -3 -36 605.515 64.3582   5
   1  -3  36 594.052 67.3633   4
   1  -3  37 688.893 70.0180   7
   1  -3  37 675.247 61.4550   9
  -1  -3 -37 706.419 69.3125   5
   1  -3  37 774.509 75.2353   4
   1  -3  38 46.9898 36.1425   7
  -1  -3 -38 63.1918 36.7197   5
   1  -3  38 38.1559 38.4803   4
   1  -3  39 393.303 55.7145   7
  -1  -3 -39 339.217 53.7838   5
   1  -3  39 454.826 61.0089   4
   1  -3  40 219.295 47.5573   7
  -1  -3 -40 329.882 52.9153   5
   1  -3  40 304.534 54.0439   4
   1  -3  41 162.939 44.4026   7
  -1  -3 -41 250.189 48.6150   5
   1  -3  41 258.739 51.1689   4
   1  -3  42 255.646 49.6644   7
  -1  -3 -42 258.441 50.5423   5
   1  -3  42 277.434 53.1316   4
   1  -3  43 486.499 61.5471   7
  -1  -3 -43 441.968 61.0669   5
   1  -3  43 525.246 67.5415   4
   1  -3  44 89.1099 40.5944   7
  -1  -3 -44 32.2870 38.0388   5
   1  -3  44 49.4712 39.4761   4
   1  -3  45 75.3173 41.3017   7
  -1  -3 -45 98.4415 41.1704   5
   1  -3  45 96.4430 45.9139   4
   1  -3  46 271.517 51.6120   7
  -1  -3 -46 185.063 49.2196   5
   1  -3  46 324.386 58.2603   4
   1  -3  47 193.597 50.1468   7
  -1  -3 -47 384.988 58.7279   5
   1  -3  47 261.240 56.0628   4
   1  -3  48 51.0945 40.5523   7
  -1  -3 -48 68.8530 42.0367   5
   1  -3  48 60.1269 42.2695   4
   1  -3  49 211.287 50.6218   7
  -1  -3 -49 151.972 49.1525   5
   1  -3  49 235.067 55.6370   4
   1  -3  50 137.414 45.8949   7
  -1  -3 -50 78.8344 44.7749   5
   1  -3  50 110.813 48.0798   4
  -1  -1  51 81.6290 45.5301   7
  -1  -1  51 13.3500 34.4626   2
  -1  -1  51 95.5974 46.4835   4
   1  -1 -51 79.1966 45.3450   5
  -1  -1  50 38.1194 40.0540   7
  -1  -1  50 6.60671 32.4784   2
  -1  -1  50 74.9344 44.7486   4
   1  -1 -50 40.7708 37.5376   5
  -1  -1  49 41.7324 42.8059   7
  -1  -1  49 124.431 41.2979   2
  -1  -1  49 50.6252 43.4213   4
   1  -1 -49 25.5942 38.7793   5
  -1  -1  48 283.701 54.8971   7
  -1  -1  48 288.105 49.2090   2
  -1  -1  48 311.330 57.3490   4
   1  -1 -48 254.844 53.7656   5
  -1  -1  47 65.0458 41.9687   7
  -1  -1  47 64.1167 39.0822   2
  -1  -1  47 72.1537 44.3562   4
   1  -1 -47 73.9278 39.6757   5
  -1  -1  46 371.638 58.8771   7
  -1  -1  46 310.245 50.8225   2
  -1  -1  46 333.343 55.5505   4
   1  -1 -46 218.259 48.6679   5
  -1  -1  45 35.3512 39.1041   7
  -1  -1  45 50.0458 34.7030   2
  -1  -1  45 55.3764 40.5386   4
   1  -1 -45 44.1113 38.1780   5
  -1  -1  44 77.4662 42.7976   7
  -1  -1  44 34.0572 33.7591   2
  -1  -1  44 98.2169 43.9520   4
   1  -1 -44 79.7003 39.1513   5
  -1  -1  43 139.458 43.6655   4
  -1  -1  43 114.157 41.9302   7
   1  -1 -43 123.882 41.2852   5
  -1  -1  42 545.249 67.3165   7
  -1  -1  42 579.958 67.7902   4
   1  -1 -42 587.036 65.4778   5
  -1  -1  41 89.8435 40.3085   4
   1  -1 -41 183.995 43.3152   5
  -1  -1  41 176.411 44.4580   7
  -1  -1  40 95.0514 37.5888   4
   1  -1 -40 48.8521 33.6823   5
  -1  -1  40 104.492 41.0220   7
  -1  -1  39 119.996 41.1545   4
   1  -1 -39 56.6494 33.7001   5
  -1  -1  39 74.1912 42.2150   7
  -1  -1  38 458.073 59.4338   4
   1  -1 -38 430.889 54.7146   5
  -1  -1  38 499.538 62.7865   7
  -1  -1  37 179.471 43.4717   4
   1  -1 -37 113.673 36.8864   5
  -1  -1  36 1108.74 86.9806   4
   1  -1 -36 916.706 79.5755   5
   1  -1 -35 90.3919 27.1236  13
  -1  -1  35 132.204 37.5029   4
   1  -1 -35 91.6270 36.3210   5
   1  -1 -34 300.350 38.5291  13
  -1  -1  34 406.154 52.6844   4
   1  -1 -34 262.268 43.4717   5
   1  -1 -33 492.997 46.9259  13
  -1  -1  33 566.521 59.1703   4
   1  -1 -33 420.050 51.3610   5
   1  -1 -32 1256.64 82.5452  13
  -1  -1  32 1287.33 94.9799   4
   1  -1 -32 1249.12 90.2028   5
   1  -1 -31 370.966 40.9501  13
   1  -1 -31 427.666 47.7733   5
  -1  -1  31 453.733 52.4948   4
   1  -1 -30 720.283 56.9533  13
   1  -1 -30 777.078 63.9918   5
  -1  -1  30 694.935 52.5602   6
  -1  -1  30 882.901 69.6420   4
   1  -1 -29 131.098 27.6483  13
   1  -1 -29 146.398 33.2675   5
  -1  -1  29 201.791 25.3920   6
  -1  -1  29 191.920 38.1791   4
   1  -1 -28 329.796 37.0372  13
   1  -1 -28 365.721 41.1282   5
  -1  -1  28 209.219 28.2538   6
  -1  -1  28 289.374 41.7350   4
  -1  -1  27 810.167 55.0440   6
   1  -1 -27 847.863 64.8041   5
   1  -1 -27 816.253 59.1868   9
   1  -1 -27 751.080 58.3862  13
  -1  -1  27 824.516 68.9973   4
  -1  -1  26 1611.88 99.6502   6
   1  -1 -26 1829.93 109.899   5
   1  -1 -26 1973.44 106.773   9
   1  -1 -26 1952.53 107.194  13
  -1  -1  26 1698.48 113.805   4
  -1  -1  25 467.281 37.8190   6
   1  -1 -25 472.671 44.4834   5
   1  -1 -25 469.351 41.0879   9
   1  -1 -25 507.720 43.4729  13
  -1  -1  25 441.133 48.1242   4
  -1  -1  24 681.756 45.2450   6
   1  -1 -24 520.500 48.6382   5
   1  -1 -24 635.147 48.0269   9
   1  -1 -24 572.243 48.8671  13
  -1  -1  24 748.030 58.2932   4
  -1  -1  23 332.361 39.7513   4
  -1  -1  23 347.207 30.3553   6
  -1  -1  23 331.660 37.2103   8
   1  -1 -23 293.251 32.7327   9
   1  -1 -23 304.395 34.4374  13
   1  -1 -23 285.886 34.6808   5
  -1  -1  22 2167.76 124.807   4
  -1  -1  22 2039.92 112.118   6
  -1  -1  22 1912.29 118.175   8
   1  -1 -22 2055.37 115.527   9
   1  -1 -22 2121.24 118.371  13
   1  -1 -22 2264.34 121.061   5
   1  -1 -21 565.817 44.7552   5
  -1  -1  21 473.270 47.0448   7
  -1  -1  21 423.879 35.1374   6
  -1  -1  21 390.193 39.8830   8
   1  -1 -21 515.468 40.4678   9
  -1  -1  21 477.300 38.4881   9
   1  -1 -21 463.854 42.1903  13
  -1  -1  21 482.593 45.8692   4
   1  -1 -21 521.390 46.2189   4
   1  -1 -20 5456.23 278.526   5
   1  -1 -20 5634.39 284.987   7
  -1  -1  20 5673.18 286.260   7
  -1  -1  20 5360.13 272.286   6
  -1  -1  20 5200.36 278.492   8
   1  -1 -20 5321.31 275.070   9
  -1  -1  20 6586.91 277.274   9
   1  -1 -20 5337.57 277.465  13
  -1  -1  20 5594.66 284.008   4
   1  -1 -20 5292.91 281.766   4
   1  -1 -19 594.391 45.3896   5
   1  -1 -19 613.828 43.1376   9
  -1  -1  19 510.647 39.6114   9
  -1  -1  19 524.845 38.4105   6
  -1  -1  19 474.806 48.7801   7
   1  -1 -19 627.734 50.2820   7
  -1  -1  19 425.395 41.9523   8
   1  -1 -19 618.404 45.9443  13
   1  -1 -19 668.730 50.4640   4
  -1  -1  19 531.474 48.3328   4
  -1  -1  18 163.745 23.8833   9
   1  -1 -18 230.404 26.0196   9
  -1  -1  18 249.190 23.8737   6
   1  -1 -18 312.052 34.5815   7
  -1  -1  18 244.257 34.8325   7
  -1  -1  18 297.727 30.9869   8
  -1  -1  18 183.946 24.8596  13
   1  -1 -18 279.442 30.8468  13
   1  -1 -18 264.230 32.2711   4
   1  -1 -17 1128.18 65.5144   9
  -1  -1  17 987.224 62.7182   9
  -1  -1  17 1057.51 61.8910   6
  -1  -1  17 1056.38 72.8927   7
   1  -1 -17 1215.26 74.5083   7
  -1  -1  17 1107.02 68.1515   8
  -1  -1  17 975.111 63.8888  13
   1  -1 -17 1137.45 68.6700  13
  -1  -1  17 1025.50 71.0303   4
   1  -1 -17 1134.39 71.6175   4
  -1  -1  16 4044.55 205.159   9
   1  -1 -16 4212.61 206.251   9
  -1  -1  16 4265.55 204.440   6
  -1  -1  16 4100.19 215.733   7
   1  -1 -16 4230.59 215.074   7
  -1  -1  16 4043.57 209.575   8
   1  -1 -16 4168.83 210.522  13
  -1  -1  16 3838.90 206.168  13
   1  -1 -16 4115.12 212.728   4
  -1  -1  16 4276.79 214.056   4
  -1  -1  15 1327.04 71.1353   9
   1  -1 -15 1378.29 72.1354   9
  -1  -1  15 1201.41 68.8461   6
  -1  -1  15 1289.20 79.2383   7
   1  -1 -15 1253.66 78.9356   7
  -1  -1  15 1260.71 74.3245   8
   1  -1 -15 1227.35 74.5903  13
  -1  -1  15 1172.23 71.1765  13
  -1  -1  15 1269.83 77.6685   4
   1  -1 -15 1209.77 76.4583   4
   1  -1 -14 5530.66 255.300   9
  -1  -1  14 4924.98 253.533   9
  -1  -1  14 5255.82 252.880   6
   1  -1 -14 5006.91 261.675   7
  -1  -1  14 5492.24 263.465   7
  -1  -1  14 5277.80 258.400   8
  -1  -1  14 5066.92 255.378  13
   1  -1 -14 4895.31 259.604   4
  -1  -1  14 5497.20 261.982   4
  -1  -1  13 1144.47 65.8863   9
  -1  -1  13 1204.46 65.1508   6
   1  -1 -13 1448.46 76.1609   7
  -1  -1  13 1184.57 73.8083   7
  -1  -1  13 1123.00 68.9527   8
  -1  -1  13 1103.68 67.0769  13
  -1  -1  13 1235.39 73.2131   4
   1  -1 -13 1222.53 72.1605   4
  -1  -1  12 2822.80 150.963   9
  -1  -1  12 3175.16 150.884   6
  -1  -1  12 3301.66 160.106   7
   1  -1 -12 2950.66 158.357   7
  -1  -1  12 3201.52 155.485   8
  -1  -1  12 2962.09 153.045  13
  -1  -1  12 3196.93 158.532   4
   1  -1 -12 2798.95 155.735   4
  -1  -1  11 1219.46 70.9157   8
   1  -1 -11 1412.44 76.2436   7
  -1  -1  11 1227.59 67.0018   6
  -1  -1  10 5891.64 292.745   9
  -1  -1  10 6254.43 292.927   6
  -1  -1  10 6307.41 300.377   7
   1  -1 -10 6386.98 300.460   7
  -1  -1  10 6416.40 297.153   8
  -1  -1  10 5946.31 295.176  13
   1  -1 -10 5683.39 297.711   4
  -1  -1  10 6256.27 299.165   4
  -1  -1   9 2424.97 126.218   9
  -1  -1   9 2593.82 126.369   6
   1  -1  -9 2893.14 134.712   7
  -1  -1   9 2660.84 133.247   7
  -1  -1   9 2597.57 129.991   8
  -1  -1   9 2510.92 128.919  13
  -1  -1   9 2528.28 131.955   4
   1  -1  -9 2589.20 131.804   4
  -1  -1   8 2604.40 120.470   8
  -1  -1   8 2471.20 116.505   6
  -1  -1   8 2543.95 122.904   7
   1  -1  -8 2215.22 122.246   7
  -1  -1   8 2164.64 115.978   9
  -1  -1   8 2326.21 121.213   4
  -1  -1   7 3842.94 172.330   8
  -1  -1   7 3539.05 168.883   6
   1  -1  -7 3314.19 174.110   7
  -1  -1   7 3663.96 174.631   7
   1  -1  -7 3352.48 171.777   2
  -1  -1   7 3406.93 168.489   9
  -1  -1   7 3549.91 173.838   4
  -1  -1   6 6511.03 294.521   8
  -1  -1   6 6372.39 297.215   7
  -1  -1   6 6274.89 291.724   6
   1  -1  -6 6550.80 294.928   2
  -1  -1   6 5649.64 291.074   9
  -1  -1   6 6030.96 295.792   4
  -1  -1   5 2669.28 138.602   4
  -1  -1   5 2583.41 135.695   3
  -1  -1   5 2803.02 137.244   8
  -1  -1   5 2835.28 135.185   6
   1  -1  -4 17160.3 801.430   2
  -1  -1   4 16896.5 800.683   8
  -1  -1   3 2275.95 113.376   8
  -1  -1   3 2344.11 114.663  10
   1  -1  -3 2386.59 114.504   2
  -1  -1   2 33.9764 7.54499  10
   1  -1  -2 391.190 16.3709   2
   1  -1  -1 3318.10 41.2141   2
  -1  -1   1 3118.31 36.1169   8
  -1  -1   1 3009.52 35.4587   1
  -1  -1   1 3066.55 38.8430   4
   1  -1  -1 3032.51 36.1148   3
   1  -1   0 13510.1 77.9014   3
  -1  -1   0 13971.0 75.1982   1
   1  -1   0 13760.8 85.4706   2
  -1  -1   0 14250.3 82.7000   4
   1  -1   1 1277.73 26.1694   3
  -1  -1  -1 1645.21 26.8368   1
   1  -1   1 1365.31 24.7759   6
  -1  -1  -1 1610.34 28.8406   4
   1  -1   1 1261.30 28.4631   2
  -1  -1  -2 6022.50 244.826   4
   1  -1   2 6297.96 244.835   6
  -1  -1  -2 5438.95 243.069   1
  -1  -1  -2 5877.14 243.805  10
   1  -1   2 6332.10 245.886   3
  -1  -1  -3 1885.99 102.279   4
   1  -1   3 2435.36 104.185   6
   1  -1   3 1869.82 102.246   9
   1  -1   3 2193.43 104.323   3
  -1  -1  -3 1833.93 101.769  14
   1  -1   3 2409.88 103.605   8
  -1  -1  -4 6996.97 371.503   7
   1  -1   4 9359.44 374.602   6
   1  -1   4 9174.54 374.444   8
  -1  -1  -4 7407.88 372.327   4
   1  -1   4 7213.03 372.603   9
   1  -1   4 7610.31 374.354   3
  -1  -1  -5 977.847 53.6808   4
   1  -1   5 1102.08 54.2636   5
  -1  -1  -5 888.189 52.9472   7
   1  -1   5 987.129 54.6699   6
   1  -1   6 8342.34 388.995   8
   1  -1   6 7892.71 386.903   9
   1  -1   6 8356.93 388.469   6
  -1  -1  -6 7758.88 386.496   7
  -1  -1  -6 7950.73 387.225   4
   1  -1   6 8164.13 389.698   3
   1  -1   6 8429.70 387.162   5
  -1  -1  -7 2828.29 130.274   4
  -1  -1  -7 2873.05 129.736   7
   1  -1   7 2608.98 128.862   5
   1  -1   7 2556.73 130.603   8
   1  -1   7 2209.17 127.752   9
   1  -1   7 2408.28 129.435   6
  -1  -1  -8 5355.12 261.414   7
   1  -1   8 5637.30 263.138   6
   1  -1   8 5098.39 263.686   4
  -1  -1  -8 5111.04 261.663   4
   1  -1   8 5576.64 263.984   8
   1  -1   8 5536.71 261.805   9
  -1  -1  -9 737.832 46.4727   7
   1  -1   9 673.349 37.8467  13
   1  -1   9 842.062 47.8718   6
   1  -1   9 844.348 51.2309   4
  -1  -1  -9 735.925 46.6467   4
   1  -1   9 886.852 50.0139   8
  -1  -1 -10 4167.59 188.664   7
   1  -1  10 3467.98 178.571  13
   1  -1  10 3642.61 187.549   6
  -1  -1 -10 3997.84 188.738   4
   1  -1  10 4041.83 191.145   4
   1  -1  10 3773.51 189.652   8
   1  -1  10 3888.98 186.927   9
  -1  -1 -11 5062.87 244.813   7
   1  -1  11 4683.02 235.574  13
   1  -1  11 4969.60 244.792   6
  -1  -1 -11 5183.35 245.734   4
   1  -1  11 5261.35 248.114   4
   1  -1  11 4958.74 246.734   8
   1  -1  11 5105.15 243.933   9
  -1  -1 -12 6550.20 296.076   7
   1  -1  12 5372.35 285.030  13
   1  -1  12 6062.88 294.646   6
   1  -1  12 6548.80 299.111   4
  -1  -1 -12 6369.50 296.047   4
   1  -1  12 6449.69 294.294   9
   1  -1  12 5987.72 296.744   8
  -1  -1 -13 2054.36 114.938   7
   1  -1  13 2183.77 116.274   7
   1  -1  13 1991.03 105.132  13
   1  -1  13 2210.75 114.900   6
  -1  -1 -13 1987.16 114.847   4
   1  -1  13 2369.19 119.567   4
  -1  -1 -13 2110.54 114.453   9
   1  -1  13 2304.65 114.829   9
   1  -1  13 2177.47 117.543   8
  -1  -1 -14 1410.74 79.8221   7
   1  -1  14 1255.48 79.5583   7
   1  -1  14 1289.74 77.2086   6
  -1  -1 -14 1437.81 77.8658  12
   1  -1  14 1373.05 82.1123   4
  -1  -1 -14 1296.04 78.9002   4
   1  -1  14 1280.46 80.1376   8
   1  -1  14 1285.44 77.4745   9
  -1  -1 -14 1192.70 76.6592   9
  -1  -1 -15 660.157 48.1040   7
   1  -1  15 541.490 45.5821   7
   1  -1  15 654.326 45.6958   6
  -1  -1 -15 683.199 45.8252  12
  -1  -1 -15 629.192 45.0501   5
   1  -1  15 660.676 49.7224   4
  -1  -1 -15 690.647 48.8090   4
   1  -1  15 575.208 47.3816   8
  -1  -1 -15 571.098 45.1818   9
   1  -1  15 555.194 45.2777   9
   1  -1  16 5000.08 276.507   7
  -1  -1 -16 5770.16 278.831   7
   1  -1  16 5398.19 275.051   6
  -1  -1 -16 5537.88 274.364  12
  -1  -1 -16 5340.63 275.036   5
   1  -1  16 5705.59 281.204   4
  -1  -1 -16 5581.62 278.701   4
  -1  -1 -16 6202.79 277.786   9
   1  -1  16 5380.92 278.652   8
   1  -1  16 5392.09 275.613   9
  -1  -1 -17 1549.05 87.2490   7
   1  -1  17 1253.79 84.2059   7
   1  -1  17 1197.65 80.5165   6
  -1  -1 -17 1546.87 83.2873  12
  -1  -1 -17 1495.48 84.4506   5
  -1  -1 -17 1518.57 87.6559   4
   1  -1  17 1372.05 87.2245   4
  -1  -1 -17 1488.55 84.2776   9
   1  -1  17 1228.78 81.4429   9
   1  -1  17 1279.46 84.4981   8
  -1  -1 -18 1030.27 73.1243   7
   1  -1  18 1246.31 77.1673   7
   1  -1  18 1254.43 72.9396   6
  -1  -1 -18 1037.12 69.7669  12
  -1  -1 -18 924.217 69.9756   5
   1  -1  18 1484.89 81.1050   4
  -1  -1 -18 1161.16 72.8359   9
   1  -1  18 1272.68 77.3691   8
   1  -1  18 1121.70 71.6957   9
   1  -1  19 832.438 58.3894   7
  -1  -1 -19 643.694 54.8696   7
   1  -1  19 829.344 53.9494   6
  -1  -1 -19 571.712 49.4443  12
  -1  -1 -19 670.492 53.0889   5
   1  -1  19 943.633 61.9759   4
  -1  -1 -19 641.575 52.3926   9
   1  -1  19 765.600 57.0933   8
   1  -1  19 812.135 54.9333   9
  -1  -1 -20 2157.20 119.651   7
   1  -1  20 1850.08 116.319   7
   1  -1  20 1914.74 112.679   6
  -1  -1 -20 1976.02 113.010  12
  -1  -1 -20 1918.76 106.293  13
  -1  -1 -20 1942.14 114.865   5
   1  -1  20 2119.81 119.901   4
  -1  -1 -20 2168.42 115.982   9
   1  -1  20 1989.60 114.163   9
   1  -1  20 2009.17 118.181   8
  -1  -1 -21 559.457 49.5564   7
   1  -1  21 503.789 48.0107   7
   1  -1  21 565.125 45.0305   6
  -1  -1 -21 503.252 43.6482  12
  -1  -1 -21 507.082 38.9744  13
  -1  -1 -21 494.557 45.5471   5
   1  -1  21 657.393 52.7137   4
   1  -1  21 508.272 44.8373   9
  -1  -1 -21 578.775 46.5810   9
   1  -1  22 2355.50 137.957   7
   1  -1  22 2228.86 131.654   6
  -1  -1 -22 2475.46 127.064  13
  -1  -1 -22 2427.09 136.022   5
   1  -1  22 2480.53 140.670   4
   1  -1  22 2067.50 130.933   9
   1  -1  23 528.652 50.5709   7
   1  -1  23 539.607 45.5709   6
  -1  -1 -23 492.046 40.1876  13
  -1  -1 -23 504.066 47.3122   5
   1  -1  23 624.295 54.0844   4
   1  -1  23 670.960 49.1414   9
   1  -1  24 239.641 36.1091   7
   1  -1  24 282.022 31.2266   6
  -1  -1 -24 265.176 27.6571  13
  -1  -1 -24 254.679 34.7385   5
   1  -1  24 224.877 31.3963   9
   1  -1  24 272.400 38.4252   4
   1  -1  25 152.774 32.6860   4
   1  -1  25 134.578 29.9473   7
   1  -1  25 130.517 25.3429   6
  -1  -1 -25 71.5028 19.7345  13
  -1  -1 -25 137.845 30.1813   5
   1  -1  25 104.405 27.1530   9
  -1  -1 -26 1029.64 62.6297  13
  -1  -1 -26 1108.36 74.5495   5
   1  -1  26 845.359 73.4700   4
   1  -1  26 868.581 72.4901   7
   1  -1  26 942.197 68.6493   9
  -1  -1 -27 905.602 58.5652  13
  -1  -1 -27 910.393 70.5436   5
   1  -1  27 914.197 74.4996   4
   1  -1  27 892.961 71.1355   7
   1  -1  27 828.416 65.1243   9
  -1  -1 -28 1232.71 88.3102   5
  -1  -1 -28 1232.54 76.1752  13
   1  -1  28 1429.98 95.1565   4
   1  -1  28 1306.04 92.3944   7
  -1  -1 -29 217.014 27.0045  13
  -1  -1 -29 189.106 36.4689   5
   1  -1  29 273.938 42.0962   4
   1  -1  29 163.431 36.2897   7
  -1  -1 -30 226.522 28.0961  13
  -1  -1 -30 251.125 41.2109   5
   1  -1  30 193.367 40.3729   4
   1  -1  30 135.160 35.3432   7
  -1  -1 -31 281.961 31.7902  13
   1  -1  31 326.083 45.3416   7
  -1  -1 -31 259.966 42.9996   5
   1  -1  31 381.903 48.8304   4
  -1  -1 -32 1322.53 93.9819   5
   1  -1  32 1129.70 92.3540   7
  -1  -1 -32 1358.57 78.8152  13
   1  -1  32 1176.69 92.5648   4
  -1  -1 -33 384.085 50.6822   5
   1  -1  33 367.094 50.2778   7
  -1  -1 -33 406.514 38.3693  13
   1  -1  33 495.533 55.5203   4
  -1  -1 -34 579.853 60.6168   5
   1  -1  34 583.906 61.7681   7
   1  -1  34 659.960 65.3511   4
  -1  -1 -35 106.077 35.8358   5
   1  -1  35 71.9675 35.3135   7
   1  -1  35 140.667 40.6647   4
  -1  -1 -36 351.653 50.6094   5
   1  -1  36 307.591 48.9047   7
   1  -1  36 365.490 52.0801   4
  -1  -1 -37 55.8988 37.1420   5
   1  -1  37 81.7852 35.5228   7
   1  -1  37 99.9129 40.7902   4
  -1  -1 -38 972.758 86.1347   5
   1  -1  38 1062.29 89.0294   4
   1  -1  38 1077.92 88.2510   7
   1  -1  39 169.590 45.3379   4
   1  -1  39 177.933 42.2790   7
  -1  -1 -39 146.704 42.1881   5
   1  -1  40 169.410 43.6917   4
   1  -1  40 163.707 42.1103   7
  -1  -1 -40 33.2902 34.6392   5
   1  -1  41 35.8837 36.6409   4
   1  -1  41 74.6695 38.3260   7
  -1  -1 -41 85.2895 39.3309   5
   1  -1  42 215.152 50.1579   4
   1  -1  42 228.672 48.3409   7
  -1  -1 -42 278.281 51.8595   5
   1  -1  43 170.443 47.7822   4
   1  -1  43 184.322 47.0361   7
  -1  -1 -43 270.688 49.9422   5
   1  -1  44 398.492 60.0178   4
   1  -1  44 390.812 59.5739   7
  -1  -1 -44 449.044 60.4176   5
   1  -1  45 106.794 43.3886   4
   1  -1  45 30.6073 38.1911   7
  -1  -1 -45 99.9886 43.0943   5
   1  -1  46 96.5800 49.4810   4
   1  -1  46 112.413 43.2957   7
  -1  -1 -46 150.399 44.5464   5
   1  -1  47 54.8520 43.0416   4
   1  -1  47 35.4546 39.4807   7
  -1  -1 -47 80.5377 41.9263   5
   1  -1  48 204.283 49.2907   7
   1  -1  48 301.745 55.6945   4
   1  -1  48 192.037 44.4444   2
  -1  -1 -48 178.895 49.9402   5
   1  -1  49 141.718 46.0436   7
  -1  -1 -49 27.7166 41.8072   5
   1  -1  49 96.3262 43.0477   4
   1  -1  49 53.9653 35.1530   2
   1  -1  50 135.694 46.6167   7
   1  -1  50 105.721 47.5735   4
   1  -1  50 51.2940 36.4492   2
  -1  -1 -50 112.252 46.5005   5
   1  -1  51-8.35500 39.2228   7
  -1  -1 -51 16.3010 38.5210   5
   1  -1  51 53.5291 45.3852   4
   1  -1  51 32.3108 34.5568   2
  -1   1  51 53.4787 43.6062   7
  -1   1  51 56.1778 41.1927   4
  -1   1  51 97.4323 38.5766   2
   1   1 -51 58.2178 40.9603   5
  -1   1  50 39.5263 40.1142   7
  -1   1  50 43.5629 44.7170   4
  -1   1  50 33.2677 35.0306   2
   1   1 -50 3.81804 38.4307   5
  -1   1  49 104.368 45.6632   7
  -1   1  49 50.9432 42.4915   4
  -1   1  49 72.2021 36.7086   2
   1   1 -49 97.8920 41.6570   5
  -1   1  48 252.379 54.8748   7
  -1   1  48 262.354 52.8577   4
  -1   1  48 285.610 47.7518   2
   1   1 -48 196.160 49.6774   5
  -1   1  47 80.4132 43.9296   7
  -1   1  47 30.5155 42.1596   4
  -1   1  47 102.484 36.9598   2
   1   1 -47 58.2416 40.6346   5
  -1   1  46 287.101 56.7955   7
  -1   1  46 326.664 56.1239   4
  -1   1  46 291.199 47.2808   2
   1   1 -46 296.824 52.4767   5
  -1   1  45 57.5488 40.9165   7
  -1   1  45 33.2544 38.5172   4
  -1   1  45 65.5392 35.7778   2
   1   1 -45 28.1264 35.6382   5
  -1   1  44 56.4889 39.4758   7
  -1   1  44 29.1484 38.8483   4
  -1   1  44 55.4351 35.1933   2
   1   1 -44 103.627 40.8623   5
  -1   1  43 127.348 45.1714   7
  -1   1  43 85.9579 42.1813   4
  -1   1  43 103.053 36.9906   2
   1   1 -43 98.2605 41.9384   5
  -1   1  42 647.102 73.2426   7
  -1   1  42 677.073 73.1476   4
  -1   1  42 612.856 65.4023   2
   1   1 -42 744.729 73.8626   5
  -1   1  41 117.633 42.3552   4
  -1   1  41 117.560 38.7477   2
   1   1 -41 185.657 44.5665   5
  -1   1  40 57.8278 36.9444   4
  -1   1  40 69.4240 33.9194   2
   1   1 -40 137.112 42.6432   5
  -1   1  39 140.078 41.6988   4
  -1   1  39 102.176 35.6040   2
   1   1 -39 118.620 38.6286   5
  -1   1  38 451.804 58.8457   4
  -1   1  38 507.988 56.8146   2
   1   1 -38 421.439 57.2113   5
  -1   1  37 156.968 41.3833   4
  -1   1  37 126.113 35.8147   2
   1   1 -37 122.536 37.2743   5
  -1   1  36 1120.66 87.2890   4
  -1   1  36 1077.21 80.3931   2
  -1   1  35 88.9962 37.7410   4
  -1   1  35 150.223 35.6586   2
   1   1 -35 71.2671 33.4086   5
  -1   1  34 362.940 50.0575   4
  -1   1  34 288.405 43.5905   2
   1   1 -34 277.759 43.9277   5
  -1   1  33 567.890 59.7507   4
  -1   1  33 577.229 56.1574   2
   1   1 -33 484.497 56.3953   5
  -1   1  32 1353.33 97.3964   4
  -1   1  32 1305.92 91.0565   2
   1   1 -32 1212.25 91.2103   5
  -1   1  31 500.284 54.8452   4
  -1   1  31 506.407 51.4193   2
   1   1 -31 463.701 52.6810   5
  -1   1  30 781.765 70.0563   4
  -1   1  30 941.326 69.5361   2
   1   1 -30 820.098 68.9570   5
  -1   1  29 163.628 24.8842   6
   1   1 -29 144.552 34.2590   5
  -1   1  29 197.154 38.2058   4
  -1   1  29 173.406 32.8269   2
  -1   1  28 175.247 26.9429   6
   1   1 -28 322.938 34.8304   9
   1   1 -28 347.533 43.6800   5
  -1   1  28 251.979 39.4167   4
  -1   1  28 203.769 35.4127   2
  -1   1  27 838.217 57.6047   6
   1   1 -27 821.742 58.7849   9
   1   1 -27 843.775 67.4852   5
  -1   1  27 806.472 68.0871   4
  -1   1  27 888.754 66.3166   2
  -1   1  26 1739.92 116.324   7
  -1   1  26 1580.06 98.1412   6
   1   1 -26 1734.21 101.072   9
   1   1 -26 1918.99 110.771   5
  -1   1  26 1790.53 108.562   2
  -1   1  26 1825.65 112.249   4
  -1   1  25 463.534 39.8536   6
  -1   1  25 561.621 54.8127   7
   1   1 -25 493.274 41.5443   9
  -1   1  25 513.196 50.0008   4
  -1   1  24 708.561 48.7226   6
   1   1 -24 572.059 52.1110   6
  -1   1  24 816.801 64.5540   7
   1   1 -24 577.841 47.4207   9
  -1   1  24 825.246 60.7885   4
   1   1 -23 271.222 34.7164   6
  -1   1  23 353.129 32.9720   6
  -1   1  23 371.326 43.6894   7
   1   1 -23 323.392 32.3811   9
  -1   1  23 371.215 40.6261   4
   1   1 -22 2150.05 120.793   6
  -1   1  22 2026.36 114.405   6
  -1   1  22 2360.56 129.317   7
   1   1 -22 1896.73 113.682   9
  -1   1  22 2320.14 126.446   4
   1   1 -21 466.289 41.9273   6
  -1   1  21 478.957 37.7987   6
  -1   1  21 485.612 48.6568   7
   1   1 -21 406.487 36.9661   9
  -1   1  21 505.933 46.6121   4
  -1   1  20 5686.98 269.344   6
   1   1 -20 5154.76 271.939   6
  -1   1  20 5827.79 282.100   7
   1   1 -20 5135.04 277.585   7
   1   1 -20 5208.93 267.786   9
   1   1 -20 5274.70 277.292   4
  -1   1  20 5680.03 278.414   4
   1   1 -19 561.845 44.5711   6
  -1   1  19 458.414 39.3888   6
   1   1 -19 655.274 50.7046   7
  -1   1  19 512.706 49.5500   7
   1   1 -19 572.671 40.4613   9
   1   1 -19 565.043 49.5059   4
  -1   1  19 493.860 46.2764   4
  -1   1  18 260.821 34.9305   7
   1   1 -18 267.173 33.4736   7
  -1   1  18 190.985 24.8051   6
  -1   1  18 235.153 31.4700   4
   1   1 -18 254.001 34.3666   4
  -1   1  17 1041.03 64.5623   6
   1   1 -17 1138.99 68.0758   6
  -1   1  17 1083.20 73.4881   7
   1   1 -17 1041.65 72.0911   7
   1   1 -17 1177.15 64.9207   9
  -1   1  17 1026.74 70.6973   4
  -1   1  16 3793.76 197.808   6
   1   1 -16 3989.46 199.208   6
  -1   1  16 4022.35 207.255   7
   1   1 -16 4141.67 206.638   7
   1   1 -16 3797.73 196.417   9
  -1   1  16 4082.69 204.661   4
   1   1 -15 1173.36 70.4618   6
  -1   1  15 1146.44 69.1469   6
  -1   1  15 1225.95 77.5862   7
   1   1 -15 1249.24 77.2640   7
   1   1 -15 1268.12 68.7709   9
  -1   1  15 1247.77 75.2310   4
   1   1 -14 5026.11 245.602   6
  -1   1  14 4923.29 245.125   6
  -1   1  14 4960.49 253.475   7
   1   1 -14 5121.31 252.884   7
   1   1 -14 4938.48 243.845   9
  -1   1  14 5036.91 250.500   4
   1   1 -13 1351.70 69.3358   6
  -1   1  13 1010.15 66.6417   6
  -1   1  13 1071.55 71.1655   4
  -1   1  13 1181.64 75.5421   7
   1   1 -13 1447.95 76.7172   7
   1   1 -13 1322.69 67.5925   9
   1   1 -12 2956.92 146.433   6
  -1   1  12 2764.45 146.146   6
  -1   1  12 2999.16 151.639   4
  -1   1  12 2981.46 150.248   2
   1   1 -12 3065.60 153.449   7
  -1   1  12 2951.45 154.083   7
   1   1 -12 2732.83 144.789   9
   1   1 -12 3076.72 151.764   8
   1   1 -11 1493.88 85.2993   7
   1   1 -10 6026.64 294.391   6
  -1   1  10 5927.50 298.581   4
  -1   1  10 6560.16 298.848   2
   1   1 -10 6709.30 302.173   7
  -1   1  10 6437.55 302.078   7
   1   1 -10 5794.91 298.282   8
   1   1 -10 5933.85 293.878   9
   1   1  -9 2875.31 133.770   6
  -1   1   9 2427.18 136.524   4
  -1   1   9 2767.53 137.199   2
   1   1  -9 2721.16 132.999   9
  -1   1   9 2562.68 139.414   7
   1   1  -9 2828.78 140.157   7
   1   1  -8 2049.95 112.258   6
  -1   1   8 2537.50 117.065   2
   1   1  -8 2048.64 115.981  10
  -1   1   8 2599.91 117.767   4
  -1   1   8 2488.31 120.121   7
   1   1  -8 2267.23 118.223   7
   1   1  -7 3178.95 168.318   6
  -1   1   7 3880.82 172.925   2
   1   1  -7 3330.84 172.301  10
  -1   1   7 3750.23 172.534   4
  -1   1   7 3766.11 175.572   7
   1   1  -6 5929.28 298.828   6
   1   1  -6 6151.29 302.449  10
  -1   1   6 6565.08 301.794   4
  -1   1   6 6522.80 302.341   2
  -1   1   6 6708.90 304.573   7
   1   1  -5 3027.49 142.654  10
  -1   1   5 2917.17 140.161   4
  -1   1   5 2702.12 140.960   2
  -1   1   5 2908.45 142.680   7
  -1   1   4 17073.9 795.991   7
  -1   1   4 17053.1 793.459   4
  -1   1   4 16467.8 794.068   3
  -1   1   4 16701.2 795.424   2
   1   1  -4 17181.0 795.725  10
  -1   1   3 2303.51 114.303   3
  -1   1   3 2304.26 115.514   2
   1   1  -3 2483.64 115.798  10
   1   1  -3 2311.94 115.063  11
  -1   1   3 2355.83 115.313   7
  -1   1   2 46.4324 7.54915   2
   1   1  -1 3209.76 38.1586  11
   1   1  -1 3296.14 38.7190  10
   1   1   0 13540.7 80.0684  14
   1   1   0 13082.2 92.8011   5
   1   1   0 13484.5 77.4621  10
   1   1   1 1219.14 24.1832  10
   1   1   1-1.22517 4.97050   4
   1   1   1 17.7637 5.16492   1
  -1   1  -1 33.3622 5.60918   6
   1   1   1 1240.33 28.4270   5
   1   1   1 1187.58 24.5338  14
  -1   1  -1-0.97309 5.01795   2
   1   1   2 6376.31 245.500   1
  -1   1  -2 5761.39 245.457   8
  -1   1  -2 5672.59 244.290   4
  -1   1  -2 3532.72 243.835   6
  -1   1  -2 2676.89 243.374   3
  -1   1  -2 5838.70 244.592   5
   1   1   2 6484.35 247.828   5
  -1   1  -2 5528.96 244.310  12
   1   1   2 6573.76 246.719  14
   1   1   2 5437.93 245.844   4
   1   1   3 2114.78 100.264   1
  -1   1  -3 2057.47 101.282   8
   1   1   3 2481.82 102.576   4
  -1   1  -3 2073.90 101.885   6
  -1   1  -3 1820.00 101.894   3
  -1   1  -3 2170.14 100.570   5
   1   1   3 2202.09 102.021   5
  -1   1  -3 1721.57 99.3398  12
  -1   1  -3 1911.29 100.314   4
   1   1   4 7862.18 388.458   4
  -1   1  -4 9365.82 388.494   4
   1   1   4 7878.24 386.453   1
  -1   1  -4 9289.25 389.559   6
  -1   1  -4 6650.59 388.064   3
   1   1   4 7176.20 386.824   5
  -1   1  -4 10120.4 388.538   5
  -1   1  -4 8216.71 386.889  12
  -1   1  -4 6955.65 386.553   9
  -1   1  -4 9127.94 389.580   8
  -1   1  -5 1198.98 56.0479   8
  -1   1  -5 1245.76 56.0312   6
  -1   1  -5 1174.80 53.6882  12
  -1   1  -5 1302.51 54.9576   5
  -1   1  -5 1249.51 55.4818   4
  -1   1  -6 8457.81 388.052   8
  -1   1  -6 7807.58 385.540   9
  -1   1  -6 7828.40 387.017   6
   1   1   6 7974.42 384.774   5
  -1   1  -6 8614.24 386.091   5
  -1   1  -6 8190.68 386.887   4
   1   1   6 8552.85 387.012   4
   1   1   6 7512.78 384.561  12
  -1   1  -6 8016.45 385.061  12
  -1   1  -7 3025.42 140.819   4
   1   1   7 2499.99 138.387   4
   1   1   7 2369.87 136.480  12
  -1   1  -7 3037.86 138.451  12
   1   1   7 2549.99 136.481   5
  -1   1  -7 2874.44 137.916   7
  -1   1  -7 3072.06 139.185   5
  -1   1  -7 2896.43 141.144   8
  -1   1  -8 5498.99 269.843   7
   1   1   8 5718.69 268.820   5
   1   1   8 6033.49 272.150   4
  -1   1  -8 5226.90 271.314   4
  -1   1  -8 5366.46 270.122   5
   1   1   8 5625.27 269.275  12
  -1   1  -8 5486.74 269.358  12
  -1   1  -9 692.185 46.5797   7
   1   1   9 792.948 50.0895   4
  -1   1  -9 767.099 49.4702   4
  -1   1  -9 792.527 48.2984   5
  -1   1  -9 780.231 47.5728  12
  -1   1 -10 4047.75 200.666   7
  -1   1 -10 3833.65 202.102   4
   1   1  10 4001.25 202.013   4
  -1   1 -10 4132.99 201.158   5
   1   1  10 4118.78 198.536   5
  -1   1 -10 3953.31 200.036  12
  -1   1 -11 4825.16 248.955   7
   1   1  11 5251.75 246.804   5
  -1   1 -11 4984.28 248.957   5
  -1   1 -11 4710.96 250.481   4
   1   1  11 5389.78 251.521   4
  -1   1 -12 5970.44 307.350   4
   1   1  12 6773.04 308.941   4
  -1   1 -12 6052.41 305.500   7
   1   1  12 5864.21 306.513   6
   1   1  12 6430.42 303.081   5
  -1   1 -12 6314.58 305.653   5
  -1   1 -12 6034.32 304.032   9
  -1   1 -12 6381.24 308.969   6
   1   1  13 2370.49 115.607   4
  -1   1 -13 1919.67 113.424   4
  -1   1 -13 1961.67 112.228   7
   1   1  13 2387.57 110.650   5
  -1   1 -13 1868.65 110.741   5
  -1   1 -13 1794.02 108.736   9
   1   1  13 2295.04 115.648   6
  -1   1 -13 1956.17 113.682   6
  -1   1 -14 1568.59 88.7931   4
   1   1  14 1480.39 88.3242   4
  -1   1 -14 1360.26 85.5611   7
   1   1  14 1493.36 82.5004   5
  -1   1 -14 1679.95 87.6905   5
  -1   1 -14 1284.14 82.6957   9
   1   1  14 1436.63 87.4370   6
  -1   1 -15 632.110 49.3927   4
   1   1  15 563.035 47.8390   4
  -1   1 -15 641.906 48.2726   7
  -1   1 -15 747.855 49.7116   5
   1   1  15 614.910 44.2984   5
  -1   1 -15 701.871 47.3682   9
  -1   1 -15 660.442 50.3573   6
   1   1  15 542.069 47.3998   6
  -1   1 -16 5297.39 275.494   4
   1   1  16 5663.11 277.465   4
  -1   1 -16 5394.48 274.069   7
  -1   1 -16 5686.61 274.534   5
  -1   1 -16 5396.47 271.163   9
   1   1  16 5315.71 274.190   6
  -1   1 -16 5313.60 276.114   6
   1   1  17 1310.33 86.0111   4
  -1   1 -17 1404.62 87.3378   4
  -1   1 -17 1446.66 88.9902   6
   1   1  17 1195.72 83.3490   6
  -1   1 -17 1445.04 86.1232   7
  -1   1 -17 1553.00 87.3174   5
  -1   1 -17 1383.44 82.4414   9
  -1   1 -18 1002.64 72.6809   6
   1   1  18 1175.79 72.0811   6
  -1   1 -18 1023.23 70.7266   7
   1   1  18 1069.58 71.9279   7
  -1   1 -18 1074.80 68.5980  12
  -1   1 -18 1059.92 72.1649   4
   1   1  18 1308.80 76.5625   4
  -1   1 -18 943.239 66.7073   9
   1   1  19 726.617 54.4565   6
  -1   1 -19 738.147 57.2624   6
   1   1  19 716.800 54.4431   7
  -1   1 -19 551.141 52.1746   7
  -1   1 -19 621.942 51.2297  12
  -1   1 -19 638.512 50.2128   9
   1   1  19 861.793 59.0348   4
  -1   1 -19 671.125 54.8363   4
  -1   1 -20 2221.26 124.273   6
   1   1  20 1887.86 116.728   6
  -1   1 -20 2026.85 115.398   9
   1   1  20 2010.84 120.503   4
  -1   1 -20 2258.31 122.417   7
   1   1  20 1865.65 118.546   7
   1   1  21 574.397 47.8109   6
  -1   1 -21 476.258 49.8428   6
  -1   1 -21 481.435 44.1850   9
   1   1  21 526.951 48.9386   4
  -1   1 -21 559.032 48.7520   7
   1   1  21 543.493 48.8790   7
   1   1  22 2242.74 131.592   6
  -1   1 -22 2574.03 140.704   6
  -1   1 -22 2353.82 130.680   9
   1   1  22 2338.04 136.743   4
   1   1  22 2189.83 135.103   7
   1   1  23 531.892 47.1103   6
  -1   1 -23 538.948 52.6838   6
  -1   1 -23 480.631 44.9720   9
   1   1  23 593.727 51.6074   7
   1   1  23 559.712 51.6634   4
   1   1  24 255.863 37.1574   7
   1   1  24 269.010 37.9114   4
  -1   1 -24 247.742 37.9162   6
   1   1  24 289.680 34.9290   6
   1   1  25 99.1475 29.4773   7
   1   1  25 189.831 32.8179   4
   1   1  25 109.113 26.1038   6
   1   1  26 746.553 66.4697   7
   1   1  26 907.465 70.5418   4
   1   1  26 816.191 62.9003   6
   1   1  27 879.515 70.4399   4
   1   1  27 782.270 68.8435   7
   1   1  28 1375.67 95.9423   4
   1   1  28 1256.86 93.4273   7
  -1   1 -29 207.582 40.3235   5
   1   1  29 209.454 39.8422   4
   1   1  29 200.642 39.0910   7
  -1   1 -30 245.687 41.5285   5
   1   1  30 244.317 41.2258   4
   1   1  30 177.266 39.0353   7
  -1   1 -31 285.341 44.5858   5
   1   1  31 212.389 41.7821   4
   1   1  31 299.676 46.1335   7
   1   1  32 1049.26 89.1324   4
   1   1  32 1112.73 90.1452   7
   1   1  33 412.620 55.9140   4
  -1   1 -33 495.659 56.3188   5
   1   1  33 379.583 53.8588   7
   1   1  34 475.947 60.0452   4
  -1   1 -34 665.045 62.6641   5
   1   1  34 514.611 60.6207   7
   1   1  35 125.741 37.7268   7
  -1   1 -35 165.240 41.3177   5
   1   1  35 126.451 40.0751   4
   1   1  36 333.327 46.4214   2
   1   1  36 353.176 52.2662   7
  -1   1 -36 401.001 53.1310   5
   1   1  36 338.498 51.1970   4
   1   1  37 98.1187 37.4804   4
   1   1  37 69.3068 36.4687   7
  -1   1 -37 72.6021 37.2928   5
   1   1  37 88.1214 33.4414   2
   1   1  38 908.540 76.0519   2
   1   1  38 994.679 87.0382   7
  -1   1 -38 1025.87 85.7076   5
   1   1  38 968.043 86.7492   4
   1   1  39 204.162 41.3889   2
  -1   1 -39 165.299 43.2200   5
   1   1  39 87.9717 41.3778   4
   1   1  39 126.571 42.1249   7
   1   1  40 79.3576 33.5086   2
  -1   1 -40 132.095 41.4707   5
   1   1  40 100.191 42.0000   4
   1   1  40 147.203 43.3636   7
   1   1  41 50.0196 30.9513   2
  -1   1 -41 93.2729 41.5949   5
   1   1  41 72.9402 41.4870   4
   1   1  41 86.5371 41.5940   7
   1   1  42 310.973 46.6261   2
  -1   1 -42 229.757 49.1167   5
   1   1  42 255.535 54.6912   4
   1   1  42 305.724 54.9339   7
   1   1  43 166.284 40.1637   2
  -1   1 -43 202.348 49.7447   5
   1   1  43 203.597 49.4843   4
   1   1  43 307.906 53.8467   7
   1   1  44 387.255 51.3870   2
  -1   1 -44 404.298 60.2174   5
   1   1  44 439.462 62.5348   4
   1   1  44 332.064 57.6593   7
   1   1  45 82.5688 35.5993   2
  -1   1 -45 67.5113 42.7003   5
   1   1  45 124.352 45.4322   4
   1   1  45 60.4184 40.9352   7
   1   1  46 101.805 38.3247   2
  -1   1 -46 57.1385 42.1802   5
   1   1  46 114.089 44.1799   4
   1   1  46 81.5499 42.8736   7
   1   1  47 78.9780 36.1447   2
  -1   1 -47 31.0552 40.9708   5
   1   1  47 103.887 44.1460   4
   1   1  47 62.2665 41.1385   7
   1   1  48 205.851 43.8539   2
  -1   1 -48 275.659 53.9331   5
   1   1  48 218.224 52.0370   4
   1   1  48 176.314 52.0008   7
   1   1  49 112.151 38.1932   2
  -1   1 -49 28.0682 42.1358   5
   1   1  49 118.862 47.6904   4
   1   1  49 68.2885 42.8499   7
   1   1  50 154.258 40.9786   2
  -1   1 -50 61.2765 43.7586   5
   1   1  50 99.3567 46.5808   4
   1   1  50 129.312 48.0173   7
   1   1  51 44.6033 34.7911   2
  -1   1 -51-8.26346 39.0674   5
   1   1  51 46.0807 45.9576   4
   1   1  51 43.7636 38.8187   7
  -1   3  51 106.141 41.3400   2
   1   3 -51 84.1045 43.7661   5
  -1   3  51 103.433 47.1789   4
  -1   3  51 146.755 52.4060   7
  -1   3  50 140.114 42.0089   2
   1   3 -50 98.8810 46.9196   5
  -1   3  50 122.513 51.5925   4
  -1   3  50 206.596 56.9478   7
  -1   3  49 103.706 39.5607   2
   1   3 -49 97.4180 44.5074   5
  -1   3  49 125.407 50.0288   4
  -1   3  49 144.300 51.3214   7
  -1   3  48 20.5235 34.0292   2
   1   3 -48 34.5502 39.9800   5
  -1   3  48 39.9013 43.3391   4
  -1   3  48 27.5166 45.6075   7
  -1   3  47 374.238 56.0358   2
   1   3 -47 404.515 62.8197   5
  -1   3  47 351.096 59.2732   4
  -1   3  47 276.878 61.4694   7
  -1   3  46 246.492 48.0064   2
   1   3 -46 234.548 53.7036   5
  -1   3  46 241.870 54.5393   4
  -1   3  46 174.027 55.6656   7
  -1   3  45 88.8121 36.8318   2
   1   3 -45 69.5685 43.9569   5
  -1   3  45 95.9623 44.5142   4
  -1   3  45 101.479 49.5011   7
  -1   3  44 200.699 49.9412   4
   1   3 -44 190.641 49.2951   5
  -1   3  44 262.258 48.7392   2
  -1   3  43 395.922 60.5916   4
   1   3 -43 378.572 58.0638   5
  -1   3  43 370.292 54.0795   2
  -1   3  42 25.6966 40.0691   4
   1   3 -42 83.3932 41.5461   5
  -1   3  42-6.28880 33.4587   2
  -1   3  41 892.620 82.1159   4
   1   3 -41 683.219 74.5974   5
  -1   3  41 753.303 72.8976   2
  -1   3  40 408.781 59.6765   4
   1   3 -40 362.196 55.9370   5
  -1   3  40 440.435 54.4103   2
  -1   3  39 80.1215 41.1272   4
   1   3 -39 134.808 42.8011   5
  -1   3  39 134.287 36.6699   2
  -1   3  38 191.558 48.1050   4
   1   3 -38 109.578 41.9989   5
  -1   3  38 190.495 40.5259   2
   1   3 -37 775.577 75.7946   5
  -1   3  37 742.009 68.7923   2
  -1   3  37 852.006 78.0186   4
   1   3 -37 673.441 64.7019  10
  -1   3  36 247.150 42.9631   2
   1   3 -36 251.336 39.5064  10
  -1   3  36 266.281 48.6060   4
   1   3 -36 239.022 44.0842   6
  -1   3  35 167.715 38.3865   2
   1   3 -35 181.146 34.5940  10
  -1   3  35 198.774 44.5816   4
   1   3 -35 225.404 44.5679   6
  -1   3  34 1712.79 106.435   2
   1   3 -34 1336.01 96.5305  10
  -1   3  34 1723.71 112.254   4
   1   3 -34 1281.24 101.603   6
  -1   3  33 517.282 55.7859   2
   1   3 -33 601.869 55.7456  10
  -1   3  33 566.105 63.2751   4
   1   3 -33 609.059 61.1180   6
  -1   3  32 122.991 33.1922   2
   1   3 -32 160.512 33.2192  10
  -1   3  32 116.345 37.2057   4
   1   3 -32 129.087 34.2821   6
  -1   3  31 669.301 62.3107   2
   1   3 -31 833.053 63.0292  10
  -1   3  31 633.356 65.2287   4
   1   3 -31 810.480 68.0012   6
   1   3 -30 580.826 60.8371   6
   1   3 -30 746.639 60.7253  10
  -1   3  30 682.908 61.5699   2
  -1   3  30 832.413 75.5118   7
  -1   3  30 802.194 69.8084   4
   1   3 -29 280.384 40.8790   6
   1   3 -29 302.448 39.1922  10
  -1   3  29 290.604 40.2803   2
  -1   3  29 245.635 46.3525   7
  -1   3  29 279.611 44.4068   4
  -1   3  28 820.954 62.2819   6
   1   3 -28 931.830 70.6449   6
   1   3 -28 900.668 66.0056  10
  -1   3  28 862.188 68.4750   2
  -1   3  28 868.201 76.7251   7
  -1   3  28 829.183 71.0928   4
  -1   3  27 1246.02 85.1210   6
   1   3 -27 1463.31 93.1390   6
   1   3 -27 1471.52 89.9594  10
  -1   3  27 1349.02 91.0103   2
  -1   3  27 1317.62 100.128   7
  -1   3  27 1305.95 94.2969   4
   1   3 -26 456.802 46.7813   6
  -1   3  26 428.959 41.9941   6
   1   3 -26 517.506 45.4644  10
  -1   3  26 410.788 44.7260   2
  -1   3  26 504.111 55.7396   7
  -1   3  26 456.826 50.3510   4
  -1   3  25 1250.59 84.4923   6
   1   3 -25 1261.46 86.8300   6
   1   3 -25 1386.17 86.9653  10
  -1   3  25 1510.81 91.2721   2
  -1   3  25 1488.59 99.7690   7
  -1   3  25 1376.06 93.5361   4
  -1   3  24 1338.35 85.8308   6
   1   3 -24 1246.69 86.7714   6
   1   3 -24 1412.16 87.9558  10
  -1   3  24 1498.96 91.4130   2
  -1   3  24 1606.29 101.281   7
  -1   3  24 1371.81 93.5415   4
   1   3 -23 973.908 71.1374   6
   1   3 -23 1100.58 72.0645  10
  -1   3  23 1065.60 73.8211   2
  -1   3  23 1204.48 83.4144   7
  -1   3  23 1002.56 75.9335   4
  -1   3  22 1636.68 109.429   7
   1   3 -22 1776.79 102.167   6
   1   3 -22 1659.30 107.244   8
  -1   3  22 1699.01 102.699   2
   1   3 -22 1869.84 102.141  10
  -1   3  22 1553.42 104.361   4
  -1   3  21 2611.58 144.350   7
   1   3 -21 2280.46 131.009   6
   1   3 -21 2243.20 137.370   8
  -1   3  21 2345.28 134.014   2
   1   3 -21 2387.16 131.441  10
  -1   3  21 2493.40 138.116   4
  -1   3  20 1330.86 85.7607   7
   1   3 -20 1097.95 72.9878   6
   1   3 -20 1119.55 79.4515   8
  -1   3  20 1187.37 75.9050   2
   1   3 -20 1111.23 73.1459  10
  -1   3  20 1138.82 77.9931   4
  -1   3  19 392.743 43.8510   7
   1   3 -19 401.165 36.2470   6
   1   3 -19 416.021 41.0878   8
  -1   3  19 347.839 36.6773   2
   1   3 -19 446.084 37.0006  10
  -1   3  19 407.137 40.7099   4
  -1   3  18 2369.53 123.099   7
   1   3 -18 1721.69 107.978   6
   1   3 -18 1784.87 114.207   8
  -1   3  18 2140.99 113.600   2
   1   3 -18 1891.70 109.332  10
  -1   3  18 2248.57 117.256   4
  -1   3  17 1878.07 103.315   7
   1   3 -17 1515.63 91.6917   6
   1   3 -17 1492.20 95.9425   8
  -1   3  17 1701.36 95.4419   2
   1   3 -17 1535.45 91.6406  10
  -1   3  17 1713.32 97.9162   4
  -1   3  16 563.303 49.2384   7
   1   3 -16 623.181 43.5912   6
   1   3 -16 648.153 48.0857   8
  -1   3  16 457.735 42.0813   2
   1   3 -16 607.424 43.3106  10
  -1   3  16 527.361 44.8097   4
   1   3 -15 2681.89 140.482   6
  -1   3  15 2702.74 148.751   7
   1   3 -15 2722.19 140.510  10
   1   3 -15 2744.19 145.703   8
  -1   3  15 2561.64 143.342   4
   1   3 -14 1802.51 98.4877   6
  -1   3  14 1617.50 105.477   7
   1   3 -14 1880.67 98.9285  10
   1   3 -14 1799.27 103.269   8
  -1   3  14 1817.61 102.202   4
   1   3 -13 1848.22 101.611   6
  -1   3  13 1985.13 110.653   7
   1   3 -13 2031.89 102.872  10
   1   3 -13 1700.37 104.867   8
  -1   3  13 1891.36 104.957   4
   1   3 -12 4443.87 210.849  10
   1   3 -12 4191.21 210.605   6
  -1   3  12 4123.65 217.527   7
  -1   3  12 4101.29 212.687   4
   1   3 -11 4858.68 235.234  10
   1   3 -11 4730.95 232.629  11
  -1   3  11 4499.55 236.884   4
   1   3 -11 5089.50 236.212   6
  -1   3  11 4629.75 241.496   7
   1   3 -10 1880.66 100.680   6
  -1   3  10 1981.98 103.319   4
   1   3 -10 1891.70 100.772  10
   1   3 -10 1841.83 98.4455  11
   1   3 -10 1904.93 103.376   3
  -1   3  10 2043.87 108.209   7
   1   3  -9 2218.01 115.479   6
  -1   3   9 2178.76 116.981   4
   1   3  -9 2264.99 115.626  10
   1   3  -9 2222.81 113.359  11
   1   3  -9 2240.22 117.627   3
  -1   3   9 2338.22 121.893   7
   1   3  -8 2045.35 99.5616   6
   1   3  -8 1951.77 100.564   3
  -1   3   8 1727.03 99.0630   4
  -1   3   8 1870.91 100.218   3
   1   3  -8 1952.24 96.7812  11
   1   3  -8 1756.19 99.0494  10
   1   3  -7 928.094 57.9264   6
  -1   3   7 1061.00 58.9495   4
   1   3  -7 942.036 57.8412   3
   1   3  -7 978.427 54.9722  11
   1   3  -7 975.873 57.8534  10
  -1   3   6 1444.46 87.7123   4
  -1   3   6 1509.34 88.9657   3
   1   3  -6 1924.58 90.1744   3
   1   3  -6 1886.96 89.1334  10
  -1   3   5 5871.25 296.382   4
  -1   3   5 6181.17 298.292   3
   1   3  -5 6218.53 296.517  10
   1   3  -5 6278.18 296.735   3
   1   3  -4 2990.11 160.067   3
  -1   3   4 3425.43 162.059   8
   1   3  -4 2763.79 160.485  10
  -1   3   4 3342.99 161.328   4
  -1   3   3 1599.24 81.9449   4
  -1   3   3 1762.94 83.8574   3
   1   3  -3 1350.20 79.3349   3
   1   3  -3 1363.89 82.0996   8
  -1   3   3 1710.92 82.2581   8
  -1   3   3 1966.69 82.2514   6
   1   3  -3 1338.26 80.2317  10
   1   3  -3 1337.44 78.1848  14
   1   3  -2 10578.2 459.405  10
  -1   3   2 9494.68 458.199   8
   1   3  -2 10505.9 461.194   8
  -1   3   2 8035.79 460.254   2
  -1   3   2 9691.00 459.949   3
   1   3  -2 9803.62 457.533   3
  -1   3   2 8940.12 456.929   6
   1   3  -2 10663.7 462.991   4
  -1   3   2 8753.95 457.209   4
   1   3  -2 10057.1 456.596  14
  -1   3   1 1038.73 58.3603   4
  -1   3   1 1132.00 59.8633   6
  -1   3   0 1055.12 48.9169   8
   1   3   0 636.156 46.7915   8
  -1   3   0 1019.50 54.3608   2
  -1   3   0 1054.74 48.3045   6
  -1   3   0 1082.60 51.0963   3
   1   3   0 497.845 45.6022   4
  -1   3   0 947.886 47.4197   4
   1   3   0 522.758 42.1628  14
   1   3   1 5004.47 235.387   2
  -1   3  -1 4504.59 238.966   2
  -1   3  -1 4838.61 234.876   6
  -1   3  -1 4218.52 234.129   8
   1   3   1 5534.96 238.645   8
  -1   3  -1 4612.91 236.154   3
   1   3   1 5378.28 239.312   4
   1   3   1 4820.79 236.801   5
   1   3   2 4346.09 196.152   2
  -1   3  -2 3894.22 195.281   6
  -1   3  -2 3515.99 194.752   8
  -1   3  -2 3688.62 197.102   3
   1   3   2 3859.31 196.098   5
   1   3   3 4893.81 231.742   5
  -1   3  -3 4464.37 233.294   3
   1   3   3 4998.25 230.697   2
  -1   3  -3 4467.33 231.366   6
  -1   3  -3 4438.22 231.696   8
   1   3   3 5121.65 235.005   4
   1   3   3 4780.37 228.609   1
   1   3   4 6466.39 279.940   5
  -1   3  -4 4980.81 280.931   3
  -1   3  -4 4929.09 278.649   6
   1   3   4 6161.25 278.622   2
   1   3   4 6510.99 283.751   4
   1   3   4 6420.76 277.341   1
  -1   3  -4 4898.81 279.103   8
  -1   3  -5 2489.17 146.303   8
  -1   3  -5 2478.53 145.296   6
   1   3   5 2965.47 144.134   2
   1   3   5 3131.67 151.681   4
   1   3   5 3137.87 146.233   5
   1   3   5 3171.89 143.905   1
   1   3   6 494.191 31.2057   2
  -1   3  -6 428.940 33.5939   6
   1   3   6 580.146 38.0374   4
   1   3   6 452.173 30.4367   1
  -1   3  -6 340.832 32.1809   8
  -1   3  -7 3607.03 164.551  10
  -1   3  -7 3670.22 174.351   8
   1   3   7 3235.20 168.081   2
  -1   3  -7 3499.73 172.910   6
   1   3   7 3444.99 169.205   5
   1   3   7 3383.80 168.617  12
   1   3   7 3259.28 172.923   4
   1   3   7 3185.58 166.818   1
  -1   3  -8 4306.67 228.479   8
   1   3   8 4625.27 223.812   2
   1   3   8 4850.16 229.779   4
  -1   3  -8 4182.50 218.561  10
   1   3   8 5001.85 224.828   5
   1   3   8 4956.85 224.395  12
   1   3   8 4705.27 222.673   1
  -1   3  -9 1131.15 62.8914  10
  -1   3  -9 1312.44 74.6879   8
   1   3   9 1208.10 68.0708   2
   1   3   9 1297.58 74.1667   4
   1   3   9 1385.31 69.5079   5
   1   3   9 1304.52 68.9154  12
   1   3   9 1267.72 67.5053   1
  -1   3 -10 3429.56 161.686  10
  -1   3 -10 3642.58 175.224   8
   1   3  10 3230.52 166.815   2
  -1   3 -10 3470.13 172.886   4
   1   3  10 3273.30 166.807  12
   1   3  10 3374.50 166.944   5
   1   3  10 3314.56 172.305   4
   1   3  10 3150.52 164.948   1
   1   3  11 5167.19 249.799   4
   1   3  11 4971.53 241.847   1
   1   3  11 4995.19 243.454   2
  -1   3 -11 5002.54 248.833   4
  -1   3 -11 5127.66 250.781   8
   1   3  11 5089.28 243.109   5
  -1   3 -11 4844.29 237.346  10
   1   3  11 4772.92 242.972  12
  -1   3 -12 1953.50 98.7191   5
   1   3  12 1793.30 99.0715   4
  -1   3 -12 1721.87 99.1834   8
   1   3  12 1728.19 91.1273   1
   1   3  12 1805.30 92.9436   2
  -1   3 -12 1614.76 97.0592   4
   1   3  12 1829.77 92.5435   5
   1   3  12 1687.96 92.6678  12
  -1   3 -12 1548.82 85.7175  10
  -1   3 -13 3337.03 164.258   8
   1   3  13 2987.33 161.070   4
   1   3  13 2994.34 155.059  12
  -1   3 -13 2924.51 159.231   6
  -1   3 -13 3072.90 161.780   4
   1   3  13 2918.86 154.813   2
  -1   3 -13 3062.55 149.197  10
  -1   3 -13 3116.32 160.300   5
   1   3  13 3052.67 154.292   5
   1   3  14 5817.87 264.953   4
  -1   3 -14 4931.52 248.995  10
  -1   3 -14 4865.53 259.517   6
  -1   3 -14 4948.32 261.089   4
   1   3  14 5633.51 256.703   2
  -1   3 -14 4599.27 259.300   5
   1   3  14 5521.04 255.276   5
  -1   3 -14 5396.80 264.821   8
  -1   3 -15 896.870 65.8867   8
  -1   3 -15 891.140 62.5963   6
  -1   3 -15 842.064 52.0222  10
   1   3  15 1001.84 59.4940   2
  -1   3 -15 1053.28 65.8837   5
   1   3  15 1030.24 59.0025   5
   1   3  15 1033.86 66.3641   4
  -1   3 -15 912.840 64.7011   4
  -1   3 -16 1568.66 93.4871   8
  -1   3 -16 1413.16 87.9067   6
  -1   3 -16 1527.63 77.7182  10
   1   3  16 1340.93 82.3652   2
   1   3  16 1293.10 80.6320   5
  -1   3 -16 1520.70 89.3713   5
  -1   3 -16 1627.99 92.0451   4
   1   3  16 1444.45 89.5678   4
  -1   3 -17 2206.37 125.177   6
  -1   3 -17 2226.99 112.766  10
   1   3  17 2079.36 117.801   2
  -1   3 -17 2378.86 125.492   5
   1   3  17 2052.54 116.383   5
   1   3  17 2234.90 125.893   4
  -1   3 -17 2199.18 125.753   4
  -1   3 -18 1339.92 81.0799   6
  -1   3 -18 1214.78 68.2798  10
   1   3  18 1207.80 74.3449   2
   1   3  18 1149.64 72.1210   5
  -1   3 -18 1364.82 82.1401   5
   1   3  18 1172.65 80.0805   4
  -1   3 -18 1125.83 79.6118   4
  -1   3 -19 736.603 56.3456   6
  -1   3 -19 753.643 45.6472  10
   1   3  19 627.056 48.9600   2
   1   3  19 679.996 48.7114   5
  -1   3 -19 691.423 55.3766   5
   1   3  19 727.218 57.7566   4
  -1   3 -20 1908.76 125.728   6
  -1   3 -20 2065.97 115.097  10
   1   3  20 2404.09 123.595   2
  -1   3 -20 2145.75 126.904   5
  -1   3 -21 2266.76 138.600   6
  -1   3 -21 2332.19 127.179  10
   1   3  21 2454.11 134.200   2
  -1   3 -21 2652.64 141.633   5
   1   3  21 2581.98 143.402   4
   1   3  22 376.614 46.6706   7
  -1   3 -22 329.696 40.4950   6
  -1   3 -22 348.185 31.9150  10
   1   3  22 344.495 36.6871   2
  -1   3 -22 425.245 44.0349   5
   1   3  22 396.627 45.8813   4
   1   3  23 1914.36 123.736   7
  -1   3 -23 1933.78 120.968   6
  -1   3 -23 2098.12 109.428  10
   1   3  23 1839.73 112.851   2
  -1   3 -23 1969.82 120.433   5
   1   3  23 2158.08 124.906   4
   1   3  24 1427.29 97.7380   7
  -1   3 -24 1285.18 92.3388   6
   1   3  24 1278.25 88.8837   6
  -1   3 -24 1434.18 81.4413  10
   1   3  24 1277.22 84.6281   2
  -1   3 -24 1505.23 94.9977   5
   1   3  24 1415.41 95.0072   4
   1   3  25 465.391 53.2299   7
  -1   3 -25 518.870 52.7878   6
  -1   3 -25 485.382 40.2836  10
   1   3  25 411.931 42.1373   2
  -1   3 -25 634.970 55.8334   5
   1   3  25 500.773 52.9793   4
   1   3  26 1161.23 85.7213   7
  -1   3 -26 1168.67 84.1838   6
  -1   3 -26 1016.62 67.8530  10
   1   3  26 978.990 72.4991   2
  -1   3 -26 1230.36 83.7032   5
   1   3  26 1074.53 82.7947   4
   1   3  27 2331.54 139.281   7
  -1   3 -27 2119.51 134.221   6
  -1   3 -27 2073.82 119.325  10
   1   3  27 1867.68 123.311   2
  -1   3 -27 2338.25 134.677   5
   1   3  27 2489.66 139.459   4
   1   3  28 251.381 43.8415   7
  -1   3 -28 240.886 42.8591   6
  -1   3 -28 261.924 31.8922  10
   1   3  28 269.385 36.8704   2
  -1   3 -28 249.242 43.2936   5
   1   3  28 324.450 46.5656   4
   1   3  29 958.442 79.8800   7
  -1   3 -29 904.547 77.2773   6
  -1   3 -29 897.974 63.0738  10
   1   3  29 864.214 67.6765   2
  -1   3 -29 945.669 76.6059   5
   1   3  29 1046.69 80.4500   4
   1   3  30 938.132 79.2408   7
  -1   3 -30 903.421 76.0910   6
  -1   3 -30 852.878 61.9298  10
   1   3  30 842.008 67.0297   2
  -1   3 -30 868.341 74.9631   5
   1   3  30 859.631 75.9899   4
   1   3  31 799.076 74.7602   7
  -1   3 -31 833.256 73.6930   6
  -1   3 -31 677.342 55.6705  10
   1   3  31 768.796 63.0869   2
  -1   3 -31 781.017 72.1617   5
   1   3  31 843.136 73.6250   4
   1   3  32 301.576 50.1450   7
  -1   3 -32 335.987 52.8929   6
  -1   3 -32 393.132 39.8181  10
   1   3  32 376.039 45.1167   2
  -1   3 -32 460.074 58.0433   5
   1   3  32 499.293 57.5625   4
  -1   3 -33 916.904 84.3931   6
  -1   3 -33 824.960 65.8955  10
   1   3  33 1014.06 74.5944   2
   1   3  33 1012.91 86.1259   7
   1   3  33 935.066 82.6038   4
   1   3  34 636.098 59.7176   2
  -1   3 -34 698.591 71.3995   6
   1   3  34 604.227 67.7577   7
   1   3  34 675.167 70.4751   4
   1   3  35 105.593 32.3293   2
  -1   3 -35 38.5187 34.8034   6
   1   3  35 80.4050 38.4347   7
   1   3  35 99.0711 39.2758   4
  -1   3 -36 606.871 68.8467   6
   1   3  36 574.835 68.7495   7
   1   3  36 596.542 68.2914   4
   1   3  36 624.726 58.7119   2
   1   3  37 776.386 78.3866   7
   1   3  37 789.678 77.2702   4
   1   3  37 687.143 64.2905   2
   1   3  38 62.0525 40.6602   7
   1   3  38 65.2419 38.8241   4
   1   3  38 37.6034 31.3847   2
   1   3  39 393.173 59.5852   7
   1   3  39 505.359 63.9872   4
   1   3  39 446.257 52.9815   2
   1   3  40 258.473 53.0474   7
   1   3  40 244.732 51.8196   4
   1   3  40 285.591 45.1560   2
   1   3  41 118.984 45.1013   7
   1   3  41 164.466 47.7425   4
   1   3  41 168.059 40.0661   2
   1   3  42 229.054 54.3585   7
   1   3  42 333.926 57.8529   4
   1   3  42 315.619 48.2089   2
   1   3  43 603.139 72.2398   7
  -1   3 -43 393.270 65.6141   5
   1   3  43 598.608 72.2491   4
   1   3  43 561.818 61.4524   2
   1   3  44 107.551 46.2777   7
  -1   3 -44 14.9843 37.9631   5
   1   3  44 76.0711 43.7355   4
   1   3  44 18.0038 33.9323   2
   1   3  45 95.8672 47.6051   7
  -1   3 -45 114.633 46.3562   5
   1   3  45 154.106 47.5426   4
   1   3  45 100.435 36.4626   2
   1   3  46 257.199 58.3757   7
  -1   3 -46 221.155 52.4101   5
   1   3  46 205.157 55.8272   4
   1   3  46 281.750 47.1037   2
   1   3  47 358.739 60.8568   7
  -1   3 -47 213.531 52.9523   5
   1   3  47 282.999 58.2913   4
   1   3  47 257.143 47.9901   2
   1   3  48 18.1161 42.2430   7
  -1   3 -48 52.1139 41.7469   5
   1   3  48 29.4446 42.5834   4
   1   3  48 22.2868 33.5286   2
   1   3  49 225.328 55.5320   7
  -1   3 -49 134.584 48.5775   5
   1   3  49 170.382 53.3785   4
   1   3  49 164.258 41.1461   2
   1   3  50 69.5974 45.6974   7
  -1   3 -50 66.3084 43.0409   5
   1   3  50 71.8241 38.1950   2
   1   3  50 98.8510 48.6341   4
  -1   5  49 141.892 45.6470   2
  -1   5  49 123.291 50.6406   4
  -1   5  49 50.1139 50.9571   7
  -1   5  48 33.2325 39.3128   2
  -1   5  48 16.8535 43.8940   4
  -1   5  48 89.1798 52.4436   7
  -1   5  47 7.30931 36.5874   2
  -1   5  47 83.4041 45.5333   4
  -1   5  46 314.456 53.7179   2
  -1   5  46 305.407 59.8050   4
  -1   5  45 46.4596 39.1236   2
  -1   5  45 101.637 48.2901   4
  -1   5  44 422.707 58.4754   2
  -1   5  44 441.805 65.8995   4
  -1   5  43 118.188 41.3882   2
   1   5 -43 84.6151 40.7311   6
  -1   5  43 47.5439 43.1926   4
  -1   5  42 99.4573 38.2978   2
   1   5 -42 123.731 41.1785   6
  -1   5  42 93.7978 44.5906   4
  -1   5  41 84.4905 36.7554   2
   1   5 -41 122.260 41.3724   6
  -1   5  41 69.2820 42.8367   4
  -1   5  40 765.064 74.3148   2
   1   5 -40 726.628 75.5206   6
   1   5 -40 716.816 77.5054   5
  -1   5  40 776.384 80.5704   4
  -1   5  39 242.098 46.1565   2
   1   5 -39 287.659 51.0267   6
   1   5 -39 186.425 50.4180   5
  -1   5  39 260.474 50.2000   4
  -1   5  38 388.993 53.6103   2
   1   5 -38 347.929 53.9393   6
   1   5 -38 403.209 58.3417   5
  -1   5  38 382.377 57.1599   4
  -1   5  37 66.3106 34.7063   2
   1   5 -37 19.6783 34.0317   6
   1   5 -37 89.6753 43.7015   5
  -1   5  37 42.8694 37.6649   4
  -1   5  36 458.269 56.2810   2
   1   5 -36 527.643 61.4557   6
   1   5 -36 624.258 66.9931   5
  -1   5  36 517.878 65.1421   4
  -1   5  35 294.256 47.2202   2
   1   5 -35 287.242 48.5878   6
   1   5 -35 337.263 51.2384   5
  -1   5  35 304.687 51.1543   4
  -1   5  34 774.042 81.5056   7
   1   5 -34 778.134 73.3603   6
  -1   5  34 834.602 72.1498   2
   1   5 -34 759.264 74.8868   5
  -1   5  34 732.627 75.1654   4
  -1   5  33 325.557 57.3670   7
   1   5 -33 441.899 53.0209   6
   1   5 -33 413.414 43.7511  10
  -1   5  33 310.638 47.1755   2
   1   5 -33 316.193 51.5446   5
  -1   5  33 281.743 50.3038   4
  -1   5  32 288.314 54.8658   7
   1   5 -32 413.013 49.7793   6
   1   5 -32 400.578 42.2826  10
  -1   5  32 328.782 50.3282   4
  -1   5  32 394.209 50.0328   2
   1   5 -31 228.339 42.2636   6
   1   5 -31 293.231 36.3457  10
  -1   5  31 252.345 41.3678   2
  -1   5  31 273.806 51.7919   7
  -1   5  31 192.631 42.8665   4
   1   5 -30 1471.01 99.4172   6
  -1   5  30 1397.73 99.2732   2
   1   5 -30 1504.58 92.0163  10
  -1   5  30 1418.07 108.552   7
  -1   5  30 1243.78 100.670   4
   1   5 -29 626.824 59.6018   6
  -1   5  29 560.683 57.6190   2
   1   5 -29 610.079 51.5184  10
  -1   5  29 607.953 66.4672   7
  -1   5  29 509.664 60.3060   4
  -1   5  28 1655.06 120.636   7
   1   5 -28 1712.69 109.489   6
   1   5 -28 1829.31 119.441   8
   1   5 -28 1628.36 102.237  10
  -1   5  28 1782.12 112.347   2
  -1   5  28 1589.21 112.966   4
  -1   5  27 387.068 55.5049   7
  -1   5  27 465.488 53.8834   4
   1   5 -27 417.707 46.6496   6
   1   5 -27 383.223 40.9797  10
  -1   5  27 433.883 48.9854   2
   1   5 -27 350.380 50.3347   8
  -1   5  26 433.728 55.4768   7
   1   5 -26 407.109 45.4991   6
   1   5 -26 397.785 51.5808   8
   1   5 -26 428.630 40.8841  10
  -1   5  26 362.630 48.3346   4
  -1   5  26 384.955 48.2032   2
  -1   5  25 874.057 74.6748   7
   1   5 -25 742.103 63.7468   6
   1   5 -25 881.797 73.5770   8
   1   5 -25 752.273 54.4710  11
   1   5 -25 877.925 60.9036  10
  -1   5  25 799.823 68.6379   4
  -1   5  25 861.167 67.6904   2
  -1   5  24 2532.96 151.299   7
   1   5 -24 2384.44 138.417   6
   1   5 -24 2681.30 149.722   8
   1   5 -24 2260.32 131.842  10
   1   5 -24 2281.90 127.467  11
  -1   5  24 2517.10 144.546   4
  -1   5  24 2314.91 140.158   2
  -1   5  23 628.837 63.1222   7
   1   5 -23 508.275 50.3753   6
   1   5 -23 604.471 58.1083   8
   1   5 -23 612.848 43.9902  11
   1   5 -23 638.419 48.5691  10
  -1   5  23 596.055 56.6957   4
  -1   5  23 590.709 54.2219   2
  -1   5  22 1117.71 78.0422   2
  -1   5  22 1077.92 85.2075   7
   1   5 -22 1147.66 76.4441   6
   1   5 -22 1205.54 84.1606   8
   1   5 -22 1182.92 72.0443  10
   1   5 -22 1204.79 67.8783  11
  -1   5  22 973.542 62.2988   1
  -1   5  22 1084.15 79.0119   4
  -1   5  21 461.851 46.7391   4
  -1   5  21 453.373 52.2662   7
   1   5 -21 489.550 44.3018   6
   1   5 -21 456.420 48.1075   8
   1   5 -21 498.757 40.3386  10
   1   5 -21 478.198 35.9432  11
  -1   5  21 395.187 31.8555   1
  -1   5  21 411.731 43.9622   2
  -1   5  20 1131.01 77.2934   4
  -1   5  20 1149.37 82.9223   7
   1   5 -20 1024.68 71.7280   6
   1   5 -20 1073.55 78.1986   8
   1   5 -20 999.291 62.3778  11
   1   5 -20 1089.14 67.8459  10
  -1   5  20 983.855 58.8430   1
  -1   5  20 1139.38 76.0612   2
  -1   5  19 1840.82 106.476   4
  -1   5  19 1798.34 111.699   7
   1   5 -19 1655.29 100.796   6
   1   5 -19 1861.19 109.276   8
   1   5 -19 1666.54 96.9615  10
   1   5 -19 1716.60 92.6725  11
  -1   5  19 1577.58 88.0277   1
  -1   5  19 1807.13 105.290   2
  -1   5  18 3383.77 180.934   4
  -1   5  18 3613.05 188.282   7
  -1   5  18 3106.86 178.196   2
   1   5 -18 3441.54 177.909   6
   1   5 -18 3562.06 173.865  10
   1   5 -18 3542.77 168.775  11
   1   5 -18 3575.27 185.270   8
  -1   5  18 3012.44 163.020   1
  -1   5  17 1081.24 77.5735   2
   1   5 -17 1225.88 76.8354   6
  -1   5  17 1168.27 79.1879   4
   1   5 -17 1328.63 74.0270  10
   1   5 -17 1273.07 68.9373  11
   1   5 -17 1347.32 84.0141   8
  -1   5  17 1126.94 63.5821   1
  -1   5  16 1247.49 74.3550   2
   1   5 -16 998.488 68.1198   6
  -1   5  16 1227.90 74.2006   4
   1   5 -16 987.751 64.4935  10
   1   5 -16 904.782 59.5978  11
  -1   5  16 1091.56 56.4352   1
   1   5 -16 1139.73 75.0465   8
  -1   5  15 654.712 50.3382   2
   1   5 -15 601.472 46.3219   6
  -1   5  15 573.464 34.0034   1
   1   5 -15 566.279 42.5366  10
   1   5 -15 568.104 38.7001  11
  -1   5  15 626.379 49.2698   4
   1   5 -15 631.750 50.1571   3
  -1   5  14 1887.56 105.754   3
  -1   5  14 1845.64 106.112   2
   1   5 -14 1970.70 103.721   6
  -1   5  14 1615.09 88.6891   1
   1   5 -14 1915.14 100.160  10
  -1   5  14 1924.33 106.474   4
   1   5 -14 1972.53 107.528   3
  -1   5  13 1784.31 96.0337   3
  -1   5  13 1669.62 96.2009   2
   1   5 -13 1547.09 92.6263   6
  -1   5  13 1550.20 79.3005   1
   1   5 -13 1546.80 88.9720  10
  -1   5  13 1622.16 95.3638   4
   1   5 -13 1689.45 96.4752   3
  -1   5  12 2972.90 163.692   2
  -1   5  12 3005.92 162.553   3
   1   5 -12 3661.85 164.678   6
  -1   5  12 2855.44 147.353   1
  -1   5  12 2964.11 162.559   4
   1   5 -12 3552.91 166.785   3
   1   5 -12 3443.61 159.481  10
   1   5 -11 982.189 64.6502   6
  -1   5  11 923.510 66.8567   2
  -1   5  11 1061.65 67.8206   3
  -1   5  11 980.372 66.2095   4
   1   5 -11 1085.57 62.9107  10
   1   5 -11 1137.37 68.1480   3
  -1   5  10 768.052 66.8043   2
  -1   5  10 1053.47 68.0958   3
  -1   5  10 846.787 65.0075   4
   1   5 -10 1293.85 71.8966   3
   1   5 -10 1248.40 68.9359   6
   1   5 -10 1260.19 66.0261  10
  -1   5   9 1483.67 93.4030   2
  -1   5   9 1639.02 93.5731   3
   1   5  -9 1596.75 91.2921   6
  -1   5   9 1579.57 92.9253   4
   1   5  -9 1778.92 94.1211   3
   1   5  -9 1570.98 89.0022  10
  -1   5   8 2782.35 160.695   2
  -1   5   8 3147.06 162.426   3
   1   5  -8 2992.07 158.691   6
   1   5  -8 3184.17 157.374  10
   1   5  -8 3057.94 152.880  14
  -1   5   8 3141.75 161.084   4
   1   5  -8 3074.03 160.163   3
   1   5  -7 1678.02 92.4673  10
   1   5  -7 1670.65 94.4204   3
  -1   5   7 1822.04 97.1652   3
  -1   5   7 1548.09 95.9116   2
  -1   5   7 1654.91 94.9570   8
   1   5  -7 1618.69 87.7065  14
  -1   5   7 1812.97 96.8406   4
   1   5  -6 2006.36 102.745  10
   1   5  -6 2006.78 104.827   3
  -1   5   6 1759.86 104.390   3
  -1   5   6 1619.99 105.089   2
  -1   5   6 1685.38 103.278   4
   1   5  -6 1960.14 97.4539  14
  -1   5   6 1826.81 104.042   8
   1   5  -6 2201.00 109.212   8
   1   5  -5 2206.41 120.587   8
  -1   5   5 2295.70 119.693   8
   1   5  -5 2130.41 117.679   3
  -1   5   5 2433.86 121.865   3
  -1   5   5 2322.08 119.921   4
   1   5  -5 2145.03 111.537  14
   1   5  -5 1999.57 115.397  10
   1   5  -4 1139.67 72.0608   8
  -1   5   4 1053.52 67.6797   8
   1   5  -4 1154.43 67.4678   3
  -1   5   4 1043.95 68.1979   3
  -1   5   4 1073.86 68.6473   4
  -1   5   4 1067.32 66.1371   6
   1   5  -4 1093.04 60.8873  14
   1   5  -4 1277.97 67.5799  10
   1   5  -3 589.373 37.9526  14
  -1   5   3 512.429 33.7307   5
  -1   5   3 743.362 45.6555   6
   1   5  -3 572.348 42.7960   3
  -1   5   3 759.220 48.3972   3
  -1   5   3 761.509 47.3847   4
  -1   5   3 783.226 47.5493   8
   1   5  -3 575.241 46.0939   8
   1   5  -2 4654.82 236.650  14
   1   5  -2 4842.25 245.387   8
  -1   5   2 4939.43 243.679   8
  -1   5   2 5203.87 246.007   3
   1   5  -2 4557.74 241.452   3
   1   5  -2 4736.83 246.834   4
  -1   5   2 5154.25 244.632   4
  -1   5   2 5100.00 242.986   6
  -1   5   1 2392.57 121.136   6
   1   5  -1 1955.40 122.270   4
  -1   5   1 2375.57 122.354   4
   1   5  -1 1998.10 118.831   3
  -1   5   1 2421.54 123.840   3
  -1   5   1 2661.85 124.102   8
   1   5  -1 2127.13 122.149   8
  -1   5   0 2934.83 138.551   6
   1   5   0 2375.84 139.807   4
  -1   5   0 2755.65 138.745   4
   1   5   0 2391.18 135.916   3
  -1   5   0 2657.29 139.454   3
   1   5   0 2454.38 138.976   8
  -1   5   0 2711.84 138.332   8
  -1   5  -1 1308.53 70.8131   6
  -1   5  -1 1199.61 70.8272   8
   1   5   1 1158.29 72.9086   8
   1   5   1 1154.36 74.2513   4
   1   5   1 1017.32 67.5618   3
   1   5   2 3307.47 166.599   2
  -1   5  -2 3150.67 164.430   6
   1   5   2 3321.19 167.858   8
  -1   5  -2 2979.52 164.851   8
   1   5   2 3117.04 163.856   3
   1   5   2 3309.45 169.580   4
   1   5   2 3159.18 163.969   5
  -1   5  -3 2067.39 102.954   6
   1   5   3 1686.74 101.347   2
  -1   5  -3 2078.84 104.434   8
   1   5   3 1768.30 103.422   8
   1   5   3 1796.76 105.100   4
   1   5   3 1688.59 98.7936   5
  -1   5  -4 2596.64 165.370   6
   1   5   4 3779.45 170.989   2
  -1   5  -4 2782.17 167.101   8
   1   5   4 3654.38 173.958   8
   1   5   4 3565.54 173.610   4
   1   5   4 3613.43 166.748   5
  -1   5  -5 1825.51 93.8823   6
   1   5   5 1541.90 90.2518   2
  -1   5  -5 1869.43 95.0979   8
   1   5   5 1468.59 92.9072   4
   1   5   5 1447.39 86.0504   5
  -1   5  -6 1376.88 82.6547   6
   1   5   6 1337.94 80.4866   2
  -1   5  -6 1402.38 84.0390   8
   1   5   6 1454.07 86.5145   4
   1   5   6 1438.80 78.0733   5
   1   5   7 1817.13 94.2021   5
  -1   5  -7 1725.56 99.2828   6
   1   5   7 1664.95 101.483   4
   1   5   7 1716.53 97.1139   2
   1   5   7 1717.93 91.1859   1
  -1   5  -7 1789.72 100.820   8
  -1   5  -8 4158.93 219.716   8
   1   5   8 4028.46 215.584   2
   1   5   8 4518.44 213.030   5
   1   5   8 4636.52 223.006   4
   1   5   8 4202.79 210.322   1
  -1   5  -9 3406.30 152.120   8
   1   5   9 2477.75 141.638   2
  -1   5  -9 3131.03 151.786   3
   1   5   9 2709.13 137.994  12
   1   5   9 2770.14 139.152   5
   1   5   9 2599.71 147.804   4
   1   5   9 2505.34 136.568   1
  -1   5 -10 2769.44 170.047   8
   1   5  10 3052.76 166.578   2
  -1   5 -10 2929.21 172.498   3
   1   5  10 3478.67 163.047  12
   1   5  10 3399.55 163.581   5
   1   5  10 3388.45 162.319   1
   1   5  10 3278.31 172.872   4
   1   5  11 1220.73 76.3474   4
  -1   5 -11 1025.23 72.9341   8
   1   5  11 1205.07 70.4250   2
  -1   5 -11 1039.60 75.9056   3
  -1   5 -11 1087.00 62.3917  10
   1   5  11 1248.81 66.2587   5
   1   5  11 1167.78 65.4539  12
   1   5  11 1152.01 64.5859   1
   1   5  12 1445.04 86.4387   4
  -1   5 -12 1206.75 84.1335   8
   1   5  12 1369.82 80.3683   2
  -1   5 -12 1191.57 85.5632   3
  -1   5 -12 1187.88 71.6344  10
   1   5  12 1550.26 77.0146   5
   1   5  12 1445.64 76.2229  12
   1   5  12 1400.19 74.8531   1
   1   5  13 1046.42 70.2696   4
  -1   5 -13 1087.64 57.3748  10
  -1   5 -13 1058.40 71.1055   8
   1   5  13 980.127 63.5379   2
  -1   5 -13 1069.08 72.7658   3
   1   5  13 960.804 59.1715   5
   1   5  13 936.843 58.2254   1
   1   5  13 992.510 59.8747  12
   1   5  14 5032.47 262.880   4
  -1   5 -14 5400.08 248.851  10
  -1   5 -14 5634.17 266.567   8
   1   5  14 4970.49 256.835   2
  -1   5 -14 5400.19 262.321   6
  -1   5 -14 5499.95 268.305   3
   1   5  14 4860.09 251.152   5
   1   5  14 4760.55 249.930   1
   1   5  14 5012.19 251.741  12
  -1   5 -15 703.272 42.1510  10
  -1   5 -15 815.457 58.9254   8
   1   5  15 632.810 48.9042   2
  -1   5 -15 758.837 54.9606   6
   1   5  15 633.499 44.0190   1
  -1   5 -15 885.646 62.8966   3
   1   5  15 649.952 54.3131   4
   1   5  15 609.619 44.2936   5
   1   5  16 1719.84 104.447   2
  -1   5 -16 1976.61 110.612   6
  -1   5 -16 1849.33 96.1608  10
   1   5  16 1786.00 98.6875   1
  -1   5 -16 1967.59 113.694   8
   1   5  16 1835.11 111.058   4
   1   5  16 1861.89 100.133   5
   1   5  17 667.616 50.2835   2
  -1   5 -17 606.544 52.9206   6
  -1   5 -17 598.526 40.7836  10
   1   5  17 699.209 45.7411   1
  -1   5 -17 610.019 56.2205   8
   1   5  17 695.830 46.0098   5
   1   5  17 811.248 59.4617   4
   1   5  18 2037.55 112.575   2
  -1   5 -18 1886.32 116.019   6
  -1   5 -18 1792.09 100.913  10
   1   5  18 1939.97 105.239   1
   1   5  18 2082.81 119.782   4
   1   5  18 2110.32 107.419   5
  -1   5 -18 1959.68 120.053   8
  -1   5 -19 1471.80 91.6233   8
  -1   5 -19 1259.82 83.6448   6
  -1   5 -19 1204.40 69.1711  10
  -1   5 -19 1120.24 62.7993  11
   1   5  19 1410.09 74.7977   1
   1   5  19 1515.09 90.6660   4
   1   5  19 1305.59 74.5865   5
  -1   5 -19 1257.30 84.0134   5
   1   5  19 1372.93 80.8789   2
  -1   5 -20 3241.14 173.788   6
  -1   5 -20 3101.50 150.943  11
  -1   5 -20 3270.96 157.249  10
   1   5  20 2932.66 159.828   1
  -1   5 -20 3140.76 172.338   5
   1   5  20 3177.29 176.058   4
   1   5  20 2886.03 160.490   5
   1   5  20 3269.03 168.713   2
  -1   5 -21 559.878 50.1766   6
  -1   5 -21 567.059 36.8922  10
  -1   5 -21 530.837 31.6211  11
   1   5  21 497.359 40.2452   1
   1   5  21 486.075 51.7590   4
   1   5  21 466.709 40.0723   5
  -1   5 -21 628.711 53.2617   5
   1   5  21 459.230 44.4578   2
  -1   5 -22 568.061 54.0378   6
  -1   5 -22 646.064 41.5652  10
  -1   5 -22 542.042 35.7503  11
   1   5  22 659.585 46.3810   1
   1   5  22 707.384 61.0049   4
  -1   5 -22 672.359 58.7554   5
   1   5  22 685.537 53.3256   2
  -1   5 -23 1131.47 83.2240   6
  -1   5 -23 1188.06 67.4675  10
  -1   5 -23 1068.48 62.1317  11
   1   5  23 1267.18 73.4361   1
   1   5  23 1306.52 89.3006   4
  -1   5 -23 1111.51 83.0579   5
   1   5  23 1233.52 79.4248   2
  -1   5 -24 2499.27 150.423   6
  -1   5 -24 2607.26 133.232  10
  -1   5 -24 2393.75 128.238  11
   1   5  24 2490.80 137.679   1
   1   5  24 2751.65 155.852   4
  -1   5 -24 2893.25 154.823   5
   1   5  24 2746.31 147.199   2
  -1   5 -25 1460.63 99.9875   6
  -1   5 -25 1606.43 83.1044  10
   1   5  25 1229.64 84.4069   1
  -1   5 -25 1590.29 100.489   5
   1   5  25 1380.96 100.605   4
   1   5  25 1399.79 92.6585   2
   1   5  26 1352.86 102.279   7
  -1   5 -26 1375.47 98.1848   6
   1   5  26 1320.74 84.3154   1
   1   5  26 1601.60 103.888   4
  -1   5 -26 1417.07 97.5416   5
   1   5  26 1366.75 91.0788   2
   1   5  27 255.732 47.1372   7
  -1   5 -27 198.746 40.1156   6
  -1   5 -27 249.024 27.7445  10
   1   5  27 308.556 34.0045   1
   1   5  27 277.290 37.9165   2
  -1   5 -27 273.944 43.2077   5
   1   5  27 255.331 45.1409   4
  -1   5 -28 642.373 64.1701   6
  -1   5 -28 540.698 44.0181  10
   1   5  28 626.721 50.4710   1
   1   5  28 699.031 58.3421   2
  -1   5 -28 686.112 64.9425   5
   1   5  28 700.224 67.3305   4
   1   5  28 574.290 66.1083   7
   1   5  29 713.633 60.8964   2
   1   5  29 656.766 52.6429   1
  -1   5 -29 643.786 65.9002   5
   1   5  29 661.545 66.9153   4
  -1   5 -29 548.737 63.3194   6
   1   5  29 664.470 70.0901   7
   1   5  30 1409.57 95.9222   2
  -1   5 -30 1392.18 102.409   5
   1   5  30 1402.76 104.632   4
  -1   5 -30 1323.13 102.270   6
   1   5  30 1427.43 108.340   7
   1   5  31 430.751 49.5553   2
  -1   5 -31 399.598 53.8256   5
   1   5  31 482.760 58.5079   4
  -1   5 -31 454.931 57.6236   6
   1   5  31 506.133 63.2129   7
   1   5  32 580.607 55.4426   2
   1   5  32 695.331 69.0762   4
  -1   5 -32 484.755 58.8537   5
  -1   5 -32 454.286 59.4059   6
   1   5  32 519.219 65.0057   7
  -1   5 -33 252.849 47.8938   6
  -1   5 -33 178.969 45.3332   5
   1   5  33 262.402 40.5925   2
   1   5  33 328.416 51.9330   4
   1   5  33 258.361 50.8171   7
  -1   5 -34 664.739 70.4698   6
  -1   5 -34 775.877 71.5578   5
   1   5  34 527.080 57.8393   2
   1   5  34 615.117 68.7361   4
   1   5  34 619.609 70.7864   7
  -1   5 -35 211.353 49.7566   6
  -1   5 -35 254.933 50.6551   5
   1   5  35 231.146 41.7216   2
   1   5  35 299.767 55.2048   4
   1   5  35 274.297 55.3269   7
  -1   5 -36 785.503 80.9262   6
  -1   5 -36 873.403 80.8601   5
   1   5  36 787.884 71.3583   2
   1   5  36 1022.51 87.9559   4
   1   5  36 848.539 85.5686   7
  -1   5 -37 3.83144 38.2037   6
  -1   5 -37 57.2940 39.7185   5
   1   5  37 94.8180 34.1869   2
   1   5  37 91.3512 42.6613   4
   1   5  37 83.9801 40.5737   7
  -1   5 -38 110.359 43.8354   6
  -1   5 -38 165.077 46.4898   5
   1   5  38 128.918 37.4787   2
   1   5  38 116.349 46.1540   4
   1   5  38 115.508 46.1176   7
  -1   5 -39 88.4579 43.2537   6
  -1   5 -39 161.451 47.1487   5
   1   5  39 62.7070 34.2002   2
   1   5  39 142.079 46.0278   4
   1   5  39 100.100 42.7456   7
  -1   5 -40 622.554 73.8993   6
  -1   5 -40 722.521 75.6669   5
   1   5  40 677.808 67.2627   2
   1   5  40 657.918 75.2338   4
   1   5  40 571.040 75.2553   7
  -1   5 -41 70.9200 44.5839   6
  -1   5 -41 134.910 46.8783   5
   1   5  41 250.377 45.5436   2
   1   5  41 187.398 49.3134   4
   1   5  41 211.265 55.1680   7
  -1   5 -42 549.925 70.8289   6
  -1   5 -42 475.249 67.4349   5
   1   5  42 540.043 59.6598   2
   1   5  42 396.812 65.7748   4
   1   5  42 533.297 72.2339   7
  -1   5 -43 98.3701 44.7326   6
  -1   5 -43 75.4897 43.2206   5
   1   5  43 100.572 47.2787   4
   1   5  43 120.139 48.5569   7
   1   5  43 86.2668 36.4947   2
  -1   5 -44 96.0950 48.3961   5
   1   5  44 127.572 49.0511   4
   1   5  44 173.547 53.5410   7
   1   5  44 136.110 39.3810   2
  -1   5 -45 3.91091 47.7955   5
   1   5  45 81.7481 47.7308   4
   1   5  45 66.4247 46.9667   7
   1   5  45 88.6564 38.1937   2
  -1   5 -46 305.638 64.0197   5
   1   5  46 308.817 61.2216   4
   1   5  46 359.786 65.7012   7
   1   5  46 335.826 52.3009   2
   1   5  47 4.39532 42.1295   4
   1   5  47 43.6035 44.2723   7
   1   5  47 74.2458 38.1418   2
   1   5  48 102.048 50.0460   4
   1   5  48 58.7045 48.5455   7
   1   5  48 119.486 40.1998   2
   1   5  49-8.96242 45.6514   4
   1   5  49 64.1935 47.6275   7
   1   5  49 72.4113 38.4225   2
   1   7 -47 64.8044 43.1373   5
  -1   7  47 51.7451 39.6363   2
  -1   7  47 35.0447 42.8149   4
   1   7 -46 63.9309 44.0570   5
  -1   7  46 7.88888 36.2966   2
  -1   7  46 39.0553 42.1115   4
   1   7 -45 217.168 54.6687   5
  -1   7  45 218.693 51.6893   2
  -1   7  45 244.744 56.0414   4
   1   7 -44 50.6334 44.2833   5
  -1   7  44 112.021 43.3095   2
  -1   7  44 46.6859 42.3135   4
   1   7 -43 272.652 54.1467   5
  -1   7  43 155.050 51.1278   4
  -1   7  43 236.808 50.5388   2
   1   7 -42 11.3441 40.4256   5
  -1   7  42 3.77108 36.1066   2
  -1   7  42 8.26712 40.0876   4
   1   7 -42 7.84405 36.8130   6
   1   7 -41 186.138 52.5898   5
  -1   7  41 130.261 42.3243   2
  -1   7  41 207.855 51.4814   4
   1   7 -41 157.938 47.8097   6
   1   7 -40 113.665 44.6223   5
  -1   7  40 66.0415 39.5098   2
  -1   7  40 148.428 45.9432   4
   1   7 -40 93.6970 39.5098   6
   1   7 -39 677.846 74.6467   5
  -1   7  39 571.918 70.4083   4
  -1   7  39 610.499 68.7025   2
   1   7 -39 694.583 73.2784   6
   1   7 -38 38.9505 39.6874   5
  -1   7  38 99.5487 38.8919   2
  -1   7  38 50.3696 40.2028   4
   1   7 -38 49.7417 37.6887   6
   1   7 -37 90.3339 42.3461   5
  -1   7  37 195.698 42.9272   2
  -1   7  37 102.658 42.5746   4
   1   7 -37 154.573 43.1972   6
   1   7 -36 20.4567 38.0277   5
  -1   7  36 78.9316 37.3490   2
  -1   7  36 48.4289 39.7042   4
   1   7 -36 77.0690 38.9531   6
  -1   7  35 722.218 77.7321   4
   1   7 -35 668.441 73.6329   5
  -1   7  35 764.110 74.8501   2
   1   7 -35 784.874 74.3305   6
   1   7 -34 45.8510 41.2784   5
  -1   7  34 56.3498 37.3108   2
  -1   7  34 28.5690 40.1859   4
   1   7 -34 65.8143 34.2770   6
  -1   7  33 1098.28 95.6492   4
   1   7 -33 1256.96 104.139   8
   1   7 -33 1335.59 96.1549   6
  -1   7  33 1184.23 94.3753   2
  -1   7  32 60.5707 36.9836   2
   1   7 -32 65.1730 35.5869   6
   1   7 -32 68.9880 39.8319   8
  -1   7  32 119.011 41.1337   4
  -1   7  31 143.304 38.7824   2
   1   7 -31 168.029 46.2568   8
  -1   7  31 162.712 42.2027   4
   1   7 -31 130.095 37.7013   6
  -1   7  30 164.826 43.4569   4
   1   7 -30 137.519 35.8174   6
  -1   7  30 112.554 37.2931   2
   1   7 -30 101.652 40.8358   8
   1   7 -29 1618.67 110.254   6
   1   7 -29 1576.12 117.564   8
   1   7 -29 1659.27 99.6067  10
  -1   7  29 1596.70 114.416   4
  -1   7  29 1624.44 112.580   2
  -1   7  28 122.376 40.2038   4
   1   7 -28 121.824 35.7905   6
   1   7 -28 165.899 29.4227  10
  -1   7  28 145.370 37.6004   2
   1   7 -28 150.362 43.3626   8
   1   7 -27 1058.93 81.3008   6
   1   7 -27 1126.24 90.0019   8
   1   7 -27 1102.90 72.0033  10
  -1   7  27 1041.01 85.5545   4
  -1   7  27 972.743 81.3350   2
  -1   7  26 118.248 38.5780   4
   1   7 -26 125.456 36.4218   6
   1   7 -26 204.121 31.6575  10
  -1   7  26 169.461 38.0648   2
   1   7 -26 134.448 39.4071   8
   1   7 -25 1261.18 92.5551   6
  -1   7  25 1232.44 95.7006   4
   1   7 -25 1386.90 84.8453  10
  -1   7  25 1385.04 96.4790   2
   1   7 -25 1396.41 101.569   8
   1   7 -24 80.6100 29.8777   6
   1   7 -24 138.580 26.1584  10
  -1   7  24 84.2889 35.1752   4
   1   7 -24 135.168 36.5122   8
  -1   7  24 87.1907 32.7090   2
  -1   7  24 78.5296 29.8939   3
   1   7 -23 2340.73 144.041   6
  -1   7  23 2633.93 151.494   4
   1   7 -23 2375.14 136.117  10
   1   7 -23 2457.49 152.235   8
  -1   7  23 2573.03 147.882   3
  -1   7  23 2624.82 150.357   2
  -1   7  22 186.662 38.1258   2
  -1   7  22 221.459 37.4449   3
   1   7 -22 257.951 38.0388   6
  -1   7  22 230.522 40.0602   4
   1   7 -22 254.344 31.1451  10
   1   7 -22 257.576 41.8963   8
  -1   7  22 197.793 19.7296   1
  -1   7  21 596.237 55.5711   3
  -1   7  21 577.297 56.2342   2
   1   7 -21 680.254 56.0508   6
  -1   7  21 611.601 57.3369   4
   1   7 -21 649.932 47.9441  10
   1   7 -21 718.487 63.0097   8
  -1   7  21 552.747 35.4985   1
  -1   7  20 272.505 39.1583   2
  -1   7  20 341.797 41.8855   3
   1   7 -20 282.661 38.2524   6
  -1   7  20 274.984 40.5570   4
   1   7 -20 322.634 34.3143  10
   1   7 -20 359.165 46.6833   8
  -1   7  20 246.852 20.8070   1
  -1   7  19 3239.95 171.919   4
  -1   7  19 2676.23 145.801   1
   1   7 -19 3377.67 170.120   6
   1   7 -19 3308.40 173.678   3
   1   7 -19 3321.65 176.900   8
  -1   7  19 3244.96 172.118   2
  -1   7  19 3115.87 170.413   3
   1   7 -19 3227.27 161.165  10
   1   7 -18 283.464 38.4894   3
  -1   7  18 275.778 40.0351   4
  -1   7  18 175.218 33.7981   3
  -1   7  18 194.562 35.1528   2
   1   7 -18 309.917 36.7386   6
   1   7 -18 279.550 30.9421  10
   1   7 -17 3343.79 193.140   3
  -1   7  17 3740.75 194.646   4
  -1   7  17 3745.73 194.245   3
  -1   7  17 3705.96 195.294   2
   1   7 -17 3421.80 189.897   6
   1   7 -17 3364.79 183.151  10
   1   7 -16 421.652 44.1945   3
  -1   7  16 341.129 41.3403   4
  -1   7  16 369.898 42.0864   3
  -1   7  16 320.821 40.8069   2
   1   7 -16 377.269 40.2078   6
   1   7 -16 359.621 35.7347  10
   1   7 -15 860.440 64.5334   3
  -1   7  15 758.612 62.4766   4
  -1   7  15 726.077 61.7369   2
  -1   7  15 829.963 62.8998   3
   1   7 -15 795.163 60.1468   6
   1   7 -15 791.668 55.7577  10
   1   7 -14 110.084 28.8563   3
   1   7 -14 105.169 25.7113   6
  -1   7  14 76.0386 27.4057   4
  -1   7  14 129.169 28.3727   2
  -1   7  14 88.9466 26.8838   3
   1   7 -14 152.819 25.0689  10
   1   7 -13 3428.20 181.366  14
   1   7 -13 3884.96 198.245   3
   1   7 -13 3522.21 194.073   6
   1   7 -13 3680.59 189.177  10
  -1   7  13 3497.31 196.103   2
  -1   7  13 3872.95 197.181   3
  -1   7  13 4006.51 198.392   4
   1   7 -12 340.049 33.8592  10
   1   7 -12 334.975 26.9168  14
   1   7 -12 360.198 38.6841   3
   1   7 -12 304.444 35.8637   6
  -1   7  12 321.503 37.6503   8
  -1   7  12 356.062 40.4570   2
  -1   7  12 315.248 38.8747   3
  -1   7  12 334.634 39.6922   4
   1   7 -11 1987.63 110.606  10
   1   7 -11 1993.73 102.938  14
   1   7 -11 1980.53 116.546   3
   1   7 -11 2093.14 116.128   6
  -1   7  11 2031.01 116.464   8
  -1   7  11 1988.58 117.114   3
  -1   7  11 1721.85 114.861   2
  -1   7  11 2003.47 116.786   4
   1   7 -10 432.815 38.8844  10
   1   7 -10 450.918 31.4970  14
   1   7 -10 438.315 42.4609   3
   1   7 -10 375.358 39.4510   6
  -1   7  10 396.007 40.9714   8
  -1   7  10 379.790 42.6813   2
  -1   7  10 407.321 42.5606   3
  -1   7  10 344.826 41.6103   4
   1   7  -9 4597.31 232.988  10
   1   7  -9 4752.02 242.230   8
  -1   7   9 4717.43 238.639   8
   1   7  -9 4302.45 235.865   6
  -1   7   9 4602.19 239.229   4
  -1   7   9 4689.24 217.572   5
   1   7  -9 4276.71 223.904  14
  -1   7   9 4238.92 239.125   2
   1   7  -9 4534.54 237.900   3
  -1   7   9 5002.05 241.212   3
   1   7  -8 531.277 46.7458   8
  -1   7   8 455.543 42.9126   8
  -1   7   8 384.656 41.9139   4
   1   7  -8 499.293 32.2751  14
  -1   7   8 400.457 43.4320   2
   1   7  -8 494.844 43.2218   3
  -1   7   8 302.026 39.5259   3
   1   7  -7 6606.07 326.122   8
  -1   7   7 6620.31 323.225   8
  -1   7   7 6656.46 324.400   3
   1   7  -7 6415.21 321.856   3
  -1   7   7 6542.36 323.772   4
   1   7  -7 6084.38 309.150  14
  -1   7   7 6448.42 326.364   2
   1   7  -6 365.767 41.0806   8
  -1   7   6 431.886 40.6798   8
   1   7  -6 391.010 37.6202   3
  -1   7   6 452.219 43.9456   3
  -1   7   6 525.966 44.8412   4
  -1   7   6 390.059 38.9716   6
  -1   7   6 364.641 23.0918   5
   1   7  -6 370.705 28.7053  14
  -1   7   6 480.592 46.1317   2
  -1   7   5 1149.98 75.5800   4
   1   7  -5 1182.58 73.9725   3
  -1   7   5 1254.77 78.6029   3
  -1   7   5 1220.44 76.4352   8
   1   7  -5 1214.12 77.6329   8
  -1   7   5 1116.42 76.8991   2
  -1   7   5 1232.60 73.5931   6
  -1   7   5 1024.70 57.6757   5
  -1   7   4 197.258 31.2456   4
  -1   7   4 180.582 31.4449   3
   1   7  -4 280.041 31.5895   3
  -1   7   4 214.677 30.2949   8
   1   7  -4 232.016 32.5889   8
  -1   7   4 216.806 33.9627   2
  -1   7   4 131.102 16.1129   5
  -1   7   4 209.795 28.5195   6
  -1   7   3 4804.57 240.231   4
  -1   7   3 4917.61 240.203   8
   1   7  -3 4888.96 243.229   8
   1   7  -3 4658.10 238.139   3
  -1   7   3 4484.10 243.146   2
  -1   7   3 4219.45 224.737   5
   1   7  -3 4738.42 239.091   6
  -1   7   3 5174.61 239.458   6
  -1   7   2 339.966 36.2822   4
  -1   7   2 321.530 33.3141   6
   1   7  -2 188.361 32.0470   8
  -1   7   2 408.365 36.9939   8
   1   7  -2 220.419 30.3662   3
  -1   7   2 396.539 42.3194   2
   1   7  -2 239.744 31.2504   6
  -1   7   1 2928.33 156.630   4
   1   7  -1 2898.52 159.431   4
  -1   7   1 2794.64 153.795   6
   1   7  -1 3022.02 158.415   8
  -1   7   1 2993.93 156.836   8
   1   7  -1 2857.79 154.619   3
  -1   7   1 2678.87 160.280   2
   1   7  -1 2706.50 153.940   6
   1   7   0 831.054 64.0913   4
  -1   7   0 981.463 62.4420   6
  -1   7   0 1004.53 64.1920   8
   1   7   0 911.805 64.2326   8
  -1   7   0 863.824 67.2357   2
  -1   7  -1 951.159 64.3918   6
  -1   7  -1 906.901 64.6751   8
   1   7   1 989.704 68.2687   8
   1   7   1 818.993 62.6162   3
   1   7   1 905.195 62.6140   5
  -1   7  -2 493.435 43.7960   6
  -1   7  -2 477.168 43.8698   8
   1   7   2 530.641 48.3958   8
   1   7   2 553.871 45.9236   3
   1   7   2 467.702 40.7387   5
   1   7   2 548.125 48.6180   4
   1   7   3 6399.78 333.571   4
  -1   7  -3 7144.99 331.173   6
  -1   7  -3 7121.81 332.498   8
   1   7   3 6633.98 333.549   8
   1   7   3 6304.88 328.786   3
   1   7   3 6380.66 331.824   2
   1   7   3 6254.55 324.257   5
   1   7   4 391.789 42.4511   4
  -1   7  -4 410.350 40.1274   6
  -1   7  -4 440.965 40.3262   8
   1   7   4 398.593 40.6631   8
   1   7   4 353.604 37.3864   3
   1   7   4 355.429 39.1199   2
   1   7   4 341.308 32.2845   5
   1   7   5 2664.50 142.078   4
  -1   7  -5 2566.48 137.043   6
  -1   7  -5 2329.16 136.187   8
   1   7   5 2408.14 138.708   8
  -1   7  -5 2173.26 135.682   3
   1   7   5 2346.75 134.565   3
   1   7   5 2465.34 137.125   2
   1   7   5 2535.50 129.414   5
   1   7   6 585.396 52.4038   4
  -1   7  -6 570.136 47.9990   6
   1   7   6 640.906 52.6490   8
  -1   7  -6 577.066 48.8630   8
  -1   7  -6 502.083 46.7490   3
   1   7   6 511.904 47.6631   2
   1   7   6 611.949 48.8800   3
   1   7   6 541.257 40.5901   5
   1   7   7 4885.70 234.727   4
  -1   7  -7 4065.10 227.334   6
   1   7   7 4301.86 230.843   8
  -1   7  -7 4342.05 229.999   8
  -1   7  -7 4207.97 230.118   3
   1   7   7 4247.44 227.921   2
   1   7   7 4614.76 219.935   5
   1   7   8 237.021 37.2050   4
  -1   7  -8 189.833 32.1210   6
   1   7   8 240.163 32.5544   2
   1   7   8 188.521 23.7502   5
  -1   7  -8 186.503 30.9283   8
  -1   7  -8 160.924 31.5202   3
  -1   7  -9 7750.45 349.345   8
   1   7   9 6091.16 342.887   8
  -1   7  -9 7726.03 350.049   3
   1   7   9 6301.02 340.908   2
   1   7   9 6556.67 346.242   4
   1   7   9 6916.64 332.874   5
   1   7  10 770.095 47.9855  12
   1   7  10 772.926 49.9177   5
  -1   7 -10 906.494 66.0812   3
  -1   7 -10 891.178 63.4730   8
   1   7  10 707.026 61.2958   4
   1   7  10 737.598 57.3032   2
   1   7  11 495.891 35.8858  12
   1   7  11 558.612 38.1513   5
  -1   7 -11 462.446 48.8222   3
  -1   7 -11 472.220 47.6639   8
   1   7  11 601.514 52.6429   4
   1   7  11 503.502 44.8797   2
   1   7  12 1021.79 58.9190  12
   1   7  12 1020.06 60.3507   5
  -1   7 -12 992.824 73.9470   3
  -1   7 -12 1057.98 74.5043   8
   1   7  12 984.860 74.0240   4
   1   7  12 940.237 67.5543   2
   1   7  13 3594.48 202.938   2
  -1   7 -13 4054.35 212.135   8
   1   7  13 3687.78 193.203   1
  -1   7 -13 3936.84 211.939   3
   1   7  13 3920.07 194.907   5
   1   7  13 4123.49 194.330  12
   1   7  13 3956.84 211.171   4
   1   7  14 365.679 38.6147   2
  -1   7 -14 363.579 42.9167   8
   1   7  14 357.328 30.1078   1
  -1   7 -14 368.736 41.7399   6
  -1   7 -14 360.905 44.4023   3
   1   7  14 368.608 30.6657   5
   1   7  14 397.419 30.2822  12
   1   7  14 345.198 42.7149   4
   1   7  15 2162.96 129.031   2
  -1   7 -15 2762.68 141.068   8
   1   7  15 2196.06 118.657   1
  -1   7 -15 2444.85 134.869   6
  -1   7 -15 2885.13 145.245   3
   1   7  15 2330.26 120.194   5
  -1   7 -15 2172.29 110.061  14
   1   7  15 2336.62 119.793  12
   1   7  15 2352.51 137.107   4
  -1   7 -16 843.231 64.7796   8
   1   7  16 615.048 43.7287   1
  -1   7 -16 763.212 59.3618   6
   1   7  16 780.037 63.5319   4
  -1   7 -16 725.373 63.2263   3
   1   7  16 573.340 54.7528   3
   1   7  16 650.308 54.5520   2
   1   7  16 611.041 44.1449   5
   1   7  17 827.021 54.7546   1
  -1   7 -17 916.545 69.4001   6
   1   7  17 905.259 65.4908   2
   1   7  17 1095.67 76.2450   4
   1   7  17 823.636 55.3465   5
  -1   7 -17 945.774 74.3199   3
  -1   7 -17 929.517 72.1847   8
  -1   7 -18 269.482 41.6977   8
   1   7  18 283.337 28.3211   1
  -1   7 -18 218.745 35.8521   6
  -1   7 -18 237.711 25.8887  10
   1   7  18 268.741 40.4050   4
   1   7  18 286.578 27.5193   5
   1   7  18 303.415 36.5882   2
  -1   7 -18 196.006 39.2279   3
  -1   7 -19 3641.44 195.412   8
   1   7  19 3223.93 171.861   1
  -1   7 -19 3416.47 188.751   6
  -1   7 -19 3623.63 172.866  10
   1   7  19 3265.77 173.311   5
   1   7  19 3408.50 192.052   4
   1   7  19 3149.43 182.706   2
  -1   7 -19 3607.39 196.802   3
   1   7  20 300.552 29.3694   1
  -1   7 -20 329.360 42.7522   6
  -1   7 -20 291.431 28.4475  10
   1   7  20 287.607 44.1587   4
   1   7  20 349.072 30.7833   5
   1   7  20 300.986 38.0843   2
  -1   7 -20 318.922 45.2386   8
   1   7  21 652.772 43.7095   1
  -1   7 -21 614.119 57.4750   6
  -1   7 -21 516.163 40.5071  10
   1   7  21 631.975 60.1458   4
   1   7  21 592.738 43.2315   5
  -1   7 -21 541.282 55.0378   5
   1   7  21 604.235 52.8442   2
  -1   7 -21 571.008 58.6386   8
  -1   7 -22 315.045 44.6406   6
  -1   7 -22 329.291 29.7553  10
  -1   7 -22 389.192 47.0130   5
   1   7  22 306.140 45.3680   4
   1   7  22 346.401 41.0703   2
   1   7  22 268.279 29.4336   1
  -1   7 -23 1239.61 88.2143   6
  -1   7 -23 1237.80 69.5856  10
   1   7  23 1243.08 91.8587   4
  -1   7 -23 1277.61 87.6777   5
   1   7  23 1075.61 80.9964   2
   1   7  23 1037.54 69.3161   1
  -1   7 -24 187.910 40.2354   6
  -1   7 -24 196.738 24.7385  10
  -1   7 -24 194.398 39.3497   5
   1   7  24 222.624 42.5686   4
   1   7  24 212.108 27.4682   1
   1   7  24 221.313 35.7073   2
   1   7  25 3045.79 173.581   4
  -1   7 -25 2920.45 167.051   5
   1   7  25 2873.94 162.854   2
   1   7  25 2719.65 148.971   1
  -1   7 -25 2750.30 167.091   6
   1   7  26 215.971 44.5678   4
  -1   7 -26 181.781 40.3430   5
   1   7  26 297.379 40.6876   2
   1   7  26 186.403 27.1378   1
  -1   7 -26 134.080 38.2227   6
  -1   7 -27 178.606 39.4087   6
   1   7  27 242.835 39.1609   2
  -1   7 -27 220.328 43.1534   5
   1   7  27 181.877 28.6635   1
   1   7  27 253.698 47.6092   4
  -1   7 -28 146.078 41.5745   5
   1   7  28 175.374 37.7916   2
  -1   7 -28 138.221 39.5367   6
   1   7  28 198.044 44.0339   4
   1   7  29 1407.93 105.746   4
  -1   7 -29 1349.32 100.665   5
   1   7  29 1429.49 97.8440   2
  -1   7 -29 1320.23 101.420   6
   1   7  30 257.076 48.8055   4
  -1   7 -30 175.001 41.2096   6
  -1   7 -30 129.450 41.5109   5
   1   7  30 235.463 41.0818   2
  -1   7 -30 196.258 50.2504   8
   1   7  31 558.069 67.5679   4
  -1   7 -31 708.890 68.7413   5
   1   7  31 578.057 61.0854   2
  -1   7 -31 597.147 71.7556   8
  -1   7 -31 661.492 67.8236   6
  -1   7 -32 37.2299 34.1274   6
   1   7  32 138.365 41.7081   4
   1   7  32 159.670 39.4715   2
  -1   7 -32 66.2555 37.8066   5
  -1   7 -33 284.155 51.6084   6
   1   7  33 383.910 58.2100   4
   1   7  33 346.181 49.6236   2
  -1   7 -33 338.628 55.1756   5
  -1   7 -34 126.105 42.8138   6
   1   7  34 163.508 48.7989   4
   1   7  34 232.215 42.4551   2
   1   7  35 873.984 86.5231   4
  -1   7 -35 911.364 84.4821   5
   1   7  35 861.335 76.7925   2
  -1   7 -35 869.696 84.3444   6
  -1   7 -36 53.7413 42.8396   6
   1   7  36 107.006 44.6422   4
   1   7  36 114.642 36.5599   2
  -1   7 -36 10.2813 37.9084   5
  -1   7 -37 161.610 45.9250   6
   1   7  37 246.438 52.1246   4
   1   7  37 120.131 38.2955   2
  -1   7 -37 269.110 50.3183   5
  -1   7 -38 48.4819 41.3769   6
   1   7  38 69.9047 42.5876   4
   1   7  38 25.7774 32.6345   2
  -1   7 -38-3.55912 41.1220   5
  -1   7 -39 183.548 53.9175   6
   1   7  39 238.458 52.8972   4
   1   7  39 265.664 46.3311   2
  -1   7 -39 199.538 50.3897   5
  -1   7 -40-34.1070 44.8917   6
  -1   7 -40 48.0057 41.3211   5
   1   7  40 80.6439 43.9667   4
   1   7  40 80.0444 36.7913   2
  -1   7 -41 518.547 66.6411   5
   1   7  41 433.565 57.4315   2
   1   7  41 443.738 66.4258   4
  -1   7 -41 444.121 66.0445   6
  -1   7 -42 44.6743 42.7803   6
   1   7  42 43.6902 45.7307   4
   1   7  42-3.43854 32.9321   2
  -1   7 -42 7.64028 40.4198   5
  -1   7 -43 104.519 46.8431   6
   1   7  43 92.9221 47.8597   4
   1   7  43 24.4047 33.2571   2
  -1   7 -43 31.0708 41.1620   5
  -1   7 -44 18.4524 43.9113   6
   1   7  44 67.1532 49.1188   4
   1   7  44 45.8835 35.5442   2
  -1   7 -44 15.7794 42.2055   5
  -1   7 -45 309.987 60.6554   6
   1   7  45 285.214 60.4084   4
   1   7  45 267.900 49.6877   2
  -1   7 -45 228.041 56.3086   5
  -1   7 -46 14.2404 43.6545   6
   1   7  46 73.2812 48.7197   4
   1   7  46 7.22257 35.4793   2
  -1   7 -46 20.3253 42.0917   5
   1   7  47 240.389 57.9955   4
   1   7  47 237.177 49.6230   2
  -1   7 -47 264.064 57.2164   5
  -1   9  44 132.889 46.5173   3
  -1   9  44 84.2496 41.6189   2
   1   9 -44 140.155 49.6435   5
  -1   9  44 40.4340 47.9971   4
  -1   9  43 79.7617 41.1778   3
  -1   9  43 54.1977 38.7332   2
  -1   9  43 44.4183 45.0601   4
   1   9 -43 110.753 50.6179   5
  -1   9  42 173.736 45.8723   3
  -1   9  42 156.610 48.8667   2
  -1   9  42 118.348 49.6407   4
   1   9 -42 195.086 50.9885   5
   1   9 -42 204.369 50.0891   6
  -1   9  41 69.1896 42.9307   2
  -1   9  41 46.8482 39.1566   3
   1   9 -41 57.6631 44.8851   5
  -1   9  41 86.4745 45.3498   4
   1   9 -41 68.1663 41.1522   6
  -1   9  40 138.839 44.9852   3
  -1   9  40 149.477 47.4921   2
  -1   9  40 153.343 51.3074   4
   1   9 -40 174.292 48.8052   5
   1   9 -40 81.8295 42.9898   6
  -1   9  39 266.425 52.7246   3
  -1   9  39 278.696 53.4515   2
   1   9 -39 309.794 56.5117   5
  -1   9  39 256.390 56.4540   4
   1   9 -39 240.721 51.9245   6
  -1   9  38 262.892 50.9152   3
  -1   9  38 333.267 56.4757   2
  -1   9  38 326.295 59.1145   4
   1   9 -38 341.402 57.0695   5
   1   9 -38 356.479 57.2539   6
   1   9 -37 4.58746 43.2228   8
   1   9 -37 68.5980 39.7692   6
  -1   9  37 73.0514 43.5503   4
   1   9 -37 101.050 44.1862   5
  -1   9  37 111.021 41.3505   3
  -1   9  37 134.975 46.6287   2
   1   9 -36 134.783 50.6350   8
   1   9 -36 205.269 47.9133   6
   1   9 -36 216.383 49.7053   5
  -1   9  36 278.786 54.3968   4
  -1   9  36 171.282 45.6177   3
  -1   9  36 220.960 51.2707   2
   1   9 -35 342.849 60.2326   8
   1   9 -35 282.886 50.4382   6
   1   9 -35 344.966 55.9162   5
  -1   9  35 316.623 57.6610   4
  -1   9  35 216.995 50.6041   2
  -1   9  35 247.044 49.2059   3
   1   9 -34 356.296 61.9979   8
  -1   9  34 348.640 54.8313   3
  -1   9  34 381.675 57.3431   2
  -1   9  34 386.665 62.6024   4
   1   9 -34 406.785 57.7614   5
   1   9 -34 314.895 55.0749   6
   1   9 -33 603.588 73.2762   8
  -1   9  33 491.359 61.7537   3
  -1   9  33 557.140 67.2870   2
  -1   9  33 555.278 69.6621   4
   1   9 -33 568.432 63.9998   6
   1   9 -32 552.407 71.2077   8
   1   9 -32 628.314 66.8666   6
  -1   9  32 587.032 69.8514   4
  -1   9  32 616.631 70.0463   2
  -1   9  32 683.389 69.9873   3
   1   9 -31 183.803 49.8761   8
   1   9 -31 262.710 46.5857   6
  -1   9  31 247.924 52.3793   4
  -1   9  31 271.754 50.0066   2
  -1   9  31 253.449 46.7216   3
   1   9 -30 322.165 54.3622   8
  -1   9  30 314.197 48.5902   3
  -1   9  30 306.719 51.3853   2
  -1   9  30 252.619 48.2990   4
   1   9 -30 297.918 49.2829   6
   1   9 -29 718.461 75.8818   8
   1   9 -29 697.178 68.5204   6
  -1   9  29 651.562 70.6031   4
  -1   9  29 654.449 67.7233   3
  -1   9  29 683.078 69.6628   2
   1   9 -28 676.620 72.5120   8
   1   9 -28 640.002 66.2647   6
  -1   9  28 625.725 67.5143   4
  -1   9  28 611.401 66.3614   2
  -1   9  28 626.001 65.5414   3
   1   9 -27 401.742 56.1344   8
   1   9 -27 374.866 50.9375   6
  -1   9  27 372.514 53.5004   4
  -1   9  27 349.989 51.7398   2
  -1   9  27 465.969 56.1739   3
   1   9 -26 346.082 53.2109   8
  -1   9  26 305.521 46.6603   3
  -1   9  26 264.782 47.4342   2
  -1   9  26 398.662 54.7745   4
   1   9 -26 324.004 47.5010   6
   1   9 -25 497.219 56.6878   6
  -1   9  25 473.533 59.2016   4
   1   9 -25 656.648 67.7288   8
   1   9 -25 502.213 47.0863  10
  -1   9  25 530.958 58.3222   3
  -1   9  25 556.580 61.9464   2
   1   9 -24 335.607 48.0919   6
  -1   9  24 462.575 56.1466   4
   1   9 -24 357.682 54.9870   8
   1   9 -24 415.475 41.6728  10
  -1   9  24 453.946 53.6946   3
  -1   9  24 436.994 53.5038   2
   1   9 -23 1140.37 84.5178   6
  -1   9  23 1158.71 88.1239   4
   1   9 -23 1023.94 89.4788   8
   1   9 -23 1114.52 73.6289  10
  -1   9  23 976.394 83.3195   2
  -1   9  23 1056.77 84.2794   3
   1   9 -22 772.238 60.9767  10
   1   9 -22 858.018 71.0187   6
   1   9 -22 867.373 75.5170   3
   1   9 -22 880.005 78.0902   8
  -1   9  22 931.831 76.5246   2
  -1   9  22 767.326 70.4855   3
  -1   9  22 875.620 74.7794   4
   1   9 -21 677.216 56.2861  10
   1   9 -21 705.476 65.8698   6
   1   9 -21 660.759 68.2419   3
   1   9 -21 835.937 73.9990   8
  -1   9  21 950.952 75.0310   4
  -1   9  21 876.854 70.5323   3
  -1   9  21 871.334 71.9919   2
   1   9 -20 379.993 48.7508   6
   1   9 -20 448.952 52.8661   3
  -1   9  20 484.092 54.8313   4
  -1   9  20 498.257 54.1144   2
  -1   9  20 443.745 50.6342   3
   1   9 -20 430.229 42.6448  10
   1   9 -19 759.391 68.0373   6
   1   9 -19 802.450 70.7375   3
   1   9 -19 786.373 60.4443  10
  -1   9  19 901.178 74.0878   2
  -1   9  19 982.455 73.7905   3
  -1   9  19 915.103 74.0663   4
   1   9 -18 974.039 65.3297  10
   1   9 -18 959.545 74.0011   6
   1   9 -18 916.933 75.3619   3
  -1   9  18 848.781 71.8263   8
  -1   9  18 855.322 72.4009   3
  -1   9  18 878.379 74.1694   2
  -1   9  18 892.437 74.8506   4
   1   9 -17 1324.54 83.6570  10
   1   9 -17 1416.01 95.1121   3
   1   9 -17 1344.53 91.7477   6
  -1   9  17 1295.91 92.2013   8
  -1   9  17 1169.70 92.2303   2
  -1   9  17 1303.07 92.3957   3
  -1   9  17 1314.49 94.3647   4
   1   9 -16 651.137 52.6064  10
  -1   9  16 561.527 57.9569   8
   1   9 -16 716.838 60.9554   6
   1   9 -16 676.339 42.2820  14
   1   9 -16 755.968 63.5120   3
  -1   9  16 623.480 59.6729   3
  -1   9  16 677.289 62.8117   2
  -1   9  16 698.306 63.2072   4
  -1   9  15 725.116 60.2613   8
   1   9 -15 622.684 56.8301   6
   1   9 -15 580.120 39.6610  14
   1   9 -15 691.230 60.9011   3
  -1   9  15 645.615 57.9330   3
  -1   9  15 683.239 61.3428   2
  -1   9  15 598.158 58.5364   4
  -1   9  14 1137.24 78.9954   8
   1   9 -14 895.679 73.9987   6
   1   9 -14 989.625 57.9694  14
   1   9 -14 1141.60 80.6316   3
  -1   9  14 1004.33 78.6369   2
  -1   9  14 1045.70 79.8077   3
  -1   9  14 1037.75 78.7640   4
  -1   9  13 1854.69 116.865   8
   1   9 -13 1961.36 117.319   6
   1   9 -13 1870.37 98.0663  14
   1   9 -13 1844.07 118.199   3
  -1   9  13 1981.40 119.616   3
  -1   9  13 1779.70 118.699   2
  -1   9  13 1853.09 118.518   4
   1   9 -12 1257.94 90.7203   8
  -1   9  12 1213.22 84.5323   8
   1   9 -12 1265.57 85.3829   6
   1   9 -12 1163.68 65.6634  14
  -1   9  12 1148.25 85.9771   3
   1   9 -12 1247.87 85.7832   3
  -1   9  12 1032.45 84.3269   2
  -1   9  12 1181.75 84.8535   4
  -1   9  11 1590.83 97.1215   8
   1   9 -11 1473.48 99.3974   8
   1   9 -11 1410.63 77.3336  14
   1   9 -11 1410.36 94.3174   6
  -1   9  11 1428.64 96.7207   3
   1   9 -11 1377.70 94.5655   3
  -1   9  11 1350.75 96.6460   2
  -1   9  11 1398.65 95.8883   4
  -1   9  10 927.358 68.8825   8
   1   9 -10 871.841 71.5508   8
   1   9 -10 867.248 66.9417   6
  -1   9  10 872.113 69.4048   3
   1   9 -10 804.045 66.9620   3
  -1   9  10 808.062 63.4386   6
  -1   9  10 763.910 67.9493   2
  -1   9  10 888.744 69.0228   4
   1   9  -9 1504.71 96.8418   8
  -1   9   9 1378.96 91.5097   8
   1   9  -9 1528.06 93.4623   3
  -1   9   9 1229.96 91.7648   3
  -1   9   9 1221.61 86.3106   6
  -1   9   9 1238.22 92.9820   2
  -1   9   9 1304.38 91.4677   4
  -1   9   8 1686.58 108.734   8
   1   9  -8 1775.58 112.676   8
   1   9  -8 1610.64 107.127   3
  -1   9   8 1700.14 106.479   6
  -1   9   8 1777.78 113.874   2
  -1   9   8 1865.36 112.232   4
   1   9  -7 3401.75 181.430   8
  -1   9   7 3259.10 178.316   8
   1   9  -7 3010.57 175.675   3
  -1   9   7 3404.52 176.660   6
  -1   9   7 3161.94 153.503   5
  -1   9   7 3095.36 181.625   2
  -1   9   7 3190.67 178.871   4
   1   9  -6 1214.54 87.9705   8
  -1   9   6 1408.51 88.9406   8
  -1   9   6 1230.57 83.9491   6
  -1   9   6 1242.01 65.3933   5
   1   9  -6 1286.98 86.0425   3
  -1   9   6 1351.80 92.9915   2
  -1   9   6 1294.17 88.1895   4
  -1   9   5 1076.18 77.6321   8
   1   9  -5 1144.14 81.5011   8
  -1   9   5 1132.54 76.5989   6
  -1   9   5 1099.72 59.1457   5
   1   9  -5 1094.48 77.2665   3
  -1   9   5 1032.02 81.3844   2
  -1   9   5 1083.23 79.0901   4
  -1   9   4 1137.12 82.5864   8
   1   9  -4 1254.07 85.8464   8
   1   9  -4 1222.97 83.9970   6
  -1   9   4 1247.15 82.0737   6
  -1   9   4 1168.98 65.4123   5
   1   9  -4 1118.29 80.7505   3
  -1   9   4 1229.85 89.6774   2
  -1   9   4 1323.60 86.0757   4
  -1   9   3 2283.00 134.926   8
   1   9  -3 2504.05 136.314   6
  -1   9   3 2189.92 132.132   6
  -1   9   3 2193.74 118.232   5
   1   9  -3 2411.08 135.267   3
  -1   9   3 2367.76 142.524   2
  -1   9   3 2297.55 135.756   4
  -1   9   2 2398.57 138.804   8
   1   9  -2 2617.98 144.530   8
   1   9  -2 2454.86 139.115   6
  -1   9   2 2458.11 137.927   6
  -1   9   2 2198.93 124.083   5
   1   9  -2 2451.73 139.408   3
  -1   9   2 2504.55 146.997   2
  -1   9   2 2299.65 139.277   4
   1   9  -1 1938.44 117.158   3
   1   9  -1 2071.38 118.653   6
   1   9  -1 1959.68 120.501   8
  -1   9   1 1831.76 117.192   8
  -1   9   1 1899.41 116.627   6
  -1   9   0 1545.39 100.910   6
   1   9   0 1690.49 103.246   6
   1   9   0 1572.68 97.9330   5
  -1   9   0 1544.24 104.030   3
   1   9   0 1734.94 103.976   3
  -1   9   0 1498.43 102.046   8
   1   9   0 1817.98 107.883   8
   1   9   0 1659.34 107.604   4
  -1   9  -1 2189.05 130.138   6
   1   9   1 2387.49 127.887   5
   1   9   1 2198.03 130.494   6
   1   9   1 2258.30 131.264   3
  -1   9  -1 2007.62 131.522   3
  -1   9  -1 2174.12 131.652   8
   1   9   1 2424.79 136.631   8
   1   9   1 2199.07 135.151   4
  -1   9  -2 1840.66 118.568   6
   1   9   2 2046.71 114.322   5
  -1   9  -2 1969.59 121.904   3
   1   9   2 1948.17 119.723   3
   1   9   2 2062.30 124.237   8
  -1   9  -2 1917.42 120.501   8
   1   9   2 2135.50 126.465   4
  -1   9  -3 2792.87 164.818   6
   1   9   3 2933.06 158.350   5
   1   9   3 3003.89 167.017   3
  -1   9  -3 2786.43 167.446   3
  -1   9  -3 3018.19 167.924   8
   1   9   3 3230.39 170.864   8
   1   9   3 3062.25 171.788   4
   1   9   4 1220.05 77.5439   5
   1   9   4 1288.76 87.2765   3
  -1   9  -4 1224.14 87.6886   3
   1   9   4 1303.21 90.8874   4
  -1   9  -4 1310.56 87.8408   8
   1   9   4 1372.36 91.5686   8
  -1   9  -5 862.373 68.8242   8
   1   9   5 958.844 73.6955   8
  -1   9  -5 897.542 68.9158   6
   1   9   5 898.677 59.8763   5
  -1   9  -5 896.380 71.4077   3
   1   9   5 872.216 68.5847   3
   1   9   5 938.733 71.9516   2
   1   9   5 978.192 74.4807   4
  -1   9  -6 1100.91 80.6260   8
   1   9   6 1058.49 81.2604   8
  -1   9  -6 1344.79 83.4273   6
   1   9   6 1079.21 68.5866   5
  -1   9  -6 1145.16 82.1092   3
   1   9   6 1091.84 78.3309   3
   1   9   6 1106.24 82.1150   2
   1   9   6 1078.68 82.9902   4
  -1   9  -7 1955.51 124.138   8
   1   9   7 2046.48 125.902   8
  -1   9  -7 1917.45 121.744   6
   1   9   7 2077.16 110.963   5
  -1   9  -7 2018.88 125.536   3
   1   9   7 2083.02 123.452   3
   1   9   7 1840.33 121.972   2
   1   9   7 2231.00 129.520   4
  -1   9  -8 2229.24 133.144   8
   1   9   8 2189.22 133.476   8
   1   9   8 2164.74 117.016   5
   1   9   8 2149.60 129.670   3
  -1   9  -8 2185.05 132.856   3
  -1   9  -8 2261.18 131.211   6
   1   9   8 2131.01 130.741   2
   1   9   8 2072.10 133.602   4
  -1   9  -9 2185.26 134.372   8
   1   9   9 2256.07 135.310   8
   1   9   9 2238.22 114.204  12
   1   9   9 2381.23 119.135   5
   1   9   9 2116.27 130.629   3
  -1   9  -9 2147.37 134.975   3
  -1   9  -9 2172.06 132.534   6
   1   9   9 2026.59 130.645   2
   1   9   9 2131.28 135.035   4
  -1   9 -10 647.233 60.3338   8
   1   9  10 646.303 61.1542   8
  -1   9 -10 599.791 59.1947   3
   1   9  10 682.212 42.4712  12
   1   9  10 699.092 45.8947   5
   1   9  10 620.866 57.7597   3
   1   9  10 704.114 59.0049   2
   1   9  10 702.303 63.6325   4
  -1   9 -11 671.344 64.3590   8
   1   9  11 809.412 67.0323   8
  -1   9 -11 656.888 64.8689   3
   1   9  11 803.004 48.4138  12
   1   9  11 863.422 52.1392   5
   1   9  11 738.557 63.9626   3
   1   9  11 802.103 64.6858   2
   1   9  11 944.410 72.5387   4
   1   9  12 1400.69 75.4000  12
  -1   9 -12 1380.66 97.4988   3
   1   9  12 1292.38 91.2541   2
  -1   9 -12 1417.03 97.3824   8
   1   9  12 1380.19 96.4160   8
   1   9  12 1333.92 96.6483   4
   1   9  13 2198.21 110.373  12
  -1   9 -13 2111.95 133.271   3
   1   9  13 1962.77 125.320   2
  -1   9 -13 1957.75 131.285   8
   1   9  13 2143.70 131.701   8
   1   9  13 2169.51 133.243   4
   1   9  14 859.281 50.1896  12
   1   9  14 779.019 68.4948   8
  -1   9 -14 688.770 66.4184   8
  -1   9 -14 680.824 68.0540   3
   1   9  14 801.798 64.8468   2
  -1   9 -15 972.158 76.1139   6
  -1   9 -15 1187.29 82.6074   8
  -1   9 -15 1111.86 83.4170   3
   1   9  15 885.660 76.1923   4
   1   9  15 810.739 70.0597   2
  -1   9 -16 392.550 47.4440   6
  -1   9 -16 469.740 53.6339   8
  -1   9 -16 398.189 52.1144   3
   1   9  16 400.340 51.9761   4
   1   9  16 428.108 47.5228   2
  -1   9 -17 752.547 69.2185   6
  -1   9 -17 897.378 74.8794   8
  -1   9 -17 864.321 75.6366   3
   1   9  17 1049.27 79.2198   4
   1   9  17 809.978 67.3843   2
  -1   9 -18 1143.76 86.7173   6
  -1   9 -18 1287.11 92.2073   8
  -1   9 -18 1139.24 91.1048   3
   1   9  18 1090.14 88.6695   4
   1   9  18 1245.22 84.9075   2
  -1   9 -19 1021.60 79.1114   6
  -1   9 -19 1010.42 82.8539   8
  -1   9 -19 1080.64 85.1688   3
   1   9  19 910.259 79.3979   4
   1   9  19 853.922 71.2859   2
  -1   9 -20 464.611 54.3847   6
  -1   9 -20 589.857 61.8221   8
  -1   9 -20 605.811 63.1697   3
   1   9  20 575.295 60.7181   4
   1   9  20 534.926 52.6313   2
   1   9  20 444.188 55.5834   3
  -1   9 -21 493.338 55.6693   6
  -1   9 -21 593.812 61.6433   8
  -1   9 -21 609.041 62.6289   3
  -1   9 -21 523.403 55.3615   5
   1   9  21 454.090 56.1017   4
   1   9  21 400.865 50.0331   2
   1   9  21 373.057 50.8885   3
  -1   9 -22 881.190 76.5561   6
  -1   9 -22 955.913 83.5211   8
  -1   9 -22 881.829 81.5977   3
   1   9  22 959.650 81.1843   4
  -1   9 -22 888.799 75.6834   5
   1   9  22 900.633 77.0726   3
   1   9  22 1024.03 75.8465   2
  -1   9 -23 698.917 67.6014   8
  -1   9 -23 638.060 62.8915   6
   1   9  23 564.963 64.0015   4
  -1   9 -23 608.161 61.5415   5
   1   9  23 513.851 58.1513   3
   1   9  23 506.649 55.8488   2
  -1   9 -24 365.778 57.8301   8
  -1   9 -24 341.831 51.5640   6
   1   9  24 400.995 55.7702   4
  -1   9 -24 369.875 50.9633   5
   1   9  24 424.539 53.0957   3
   1   9  24 412.170 50.6879   2
  -1   9 -25 1132.56 89.0964   6
   1   9  25 1180.04 93.5013   4
  -1   9 -25 1246.74 89.6509   5
   1   9  25 1005.40 82.9822   2
   1   9  25 997.588 84.4910   3
  -1   9 -26 272.642 46.6987   6
  -1   9 -26 295.500 46.9247   5
   1   9  26 297.876 51.4757   4
   1   9  26 317.031 47.8646   3
   1   9  26 303.936 43.8187   2
  -1   9 -27 79.9983 36.2971   6
   1   9  27 162.941 44.5206   4
  -1   9 -27 91.2443 39.6532   5
   1   9  27 113.258 36.1896   3
   1   9  27 107.301 36.2805   2
  -1   9 -28 646.873 67.0904   6
  -1   9 -28 644.985 67.1771   5
   1   9  28 665.985 72.3378   4
   1   9  28 531.011 59.8308   2
   1   9  28 581.031 64.0587   3
  -1   9 -29 499.001 61.8573   6
   1   9  29 447.909 64.2804   4
  -1   9 -29 552.512 61.6133   5
   1   9  29 350.744 55.0706   3
   1   9  29 474.823 55.0413   2
  -1   9 -30 390.010 55.5919   6
  -1   9 -30 391.117 55.7239   5
   1   9  30 404.395 60.5096   4
   1   9  30 405.267 52.7704   2
  -1   9 -31 333.400 55.0190   6
  -1   9 -31 445.120 58.4788   5
   1   9  31 274.272 54.6194   4
   1   9  31 246.872 44.7564   2
  -1   9 -32 372.681 57.7407   6
  -1   9 -32 431.330 60.1913   5
   1   9  32 456.699 65.6811   4
   1   9  32 424.950 55.1146   2
  -1   9 -33 190.098 53.1169   8
  -1   9 -33 197.609 48.9878   6
   1   9  33 213.089 55.0679   4
  -1   9 -33 154.476 47.5721   5
   1   9  33 244.803 45.0269   2
  -1   9 -34 446.910 67.5546   8
   1   9  34 478.478 60.0181   2
  -1   9 -34 517.381 64.7890   5
   1   9  34 467.014 68.2899   4
  -1   9 -34 496.876 65.3416   6
  -1   9 -35 230.356 55.6434   8
   1   9  35 267.719 48.8010   2
   1   9  35 279.798 56.4991   4
  -1   9 -35 373.393 56.7990   5
  -1   9 -35 300.272 54.4908   6
   1   9  36 355.238 53.9809   2
   1   9  36 408.397 63.7712   4
  -1   9 -36 319.902 54.3337   5
  -1   9 -36 350.540 57.3162   6
   1   9  37 117.775 39.5425   2
   1   9  37 56.2204 44.9967   4
  -1   9 -37 101.154 45.5165   5
  -1   9 -37 109.667 44.1091   6
   1   9  38 352.928 52.0185   2
  -1   9 -38 198.370 52.8335   5
   1   9  38 224.174 55.1250   4
  -1   9 -38 232.548 53.9634   6
   1   9  39 122.052 42.4163   2
   1   9  39 218.909 57.1520   4
  -1   9 -39 138.149 45.3838   5
  -1   9 -39 67.9165 43.3551   6
   1   9  40 228.533 47.6968   2
   1   9  40 140.582 51.9755   4
  -1   9 -40 178.557 49.1794   5
  -1   9 -40 223.397 53.5589   6
   1   9  41 169.351 43.2823   2
  -1   9 -41 177.598 53.2544   5
   1   9  41 87.3709 48.3824   4
  -1   9 -41 174.661 52.1946   6
   1   9  42 190.467 48.1251   2
  -1   9 -42 184.208 52.7182   5
   1   9  42 223.039 57.4804   4
  -1   9 -42 228.412 56.9754   6
   1   9  43 121.041 43.5258   2
  -1   9 -43 107.413 46.7722   5
   1   9  43 94.0461 51.5094   4
  -1   9 -43 65.7444 46.0559   6
   1   9  44 241.077 49.7184   2
  -1   9 -44 181.527 52.8936   5
   1   9  44 161.621 54.0157   4
  -1   9 -44 109.843 50.3704   6
  -1  11  41 223.920 52.3533   3
  -1  11  41 214.171 53.4725   2
  -1  11  41 217.959 56.1510   4
   1  11 -41 144.736 48.2082   6
   1  11 -40 45.5515 47.4235   8
   1  11 -40 97.5925 45.9281   6
   1  11 -40 104.534 47.6572   5
  -1  11  40 71.6527 50.2959   4
  -1  11  40 137.973 47.4289   3
  -1  11  40 155.379 48.4907   2
   1  11 -39 149.349 54.2719   8
   1  11 -39 76.0630 42.4137   6
   1  11 -39 141.407 49.5873   5
  -1  11  39 70.6518 46.2267   4
  -1  11  39 72.4088 42.6280   2
  -1  11  39 161.229 49.0408   3
   1  11 -38 44.0400 47.2636   8
   1  11 -38 39.1425 38.5725   6
   1  11 -38 45.2166 44.0149   5
  -1  11  38 112.999 51.6120   4
  -1  11  38 126.468 49.8565   2
  -1  11  38 77.5691 43.9899   3
   1  11 -37 480.758 72.5195   8
   1  11 -37 400.937 60.8235   6
  -1  11  37 479.219 69.1454   4
   1  11 -37 419.121 63.2283   5
  -1  11  37 411.042 64.6450   2
  -1  11  37 538.995 66.7100   3
   1  11 -36 37.7281 45.5160   8
   1  11 -36 120.956 43.1330   6
   1  11 -36 10.9533 41.4780   5
  -1  11  36 46.2883 44.3505   4
  -1  11  36 45.1276 43.0098   2
  -1  11  36 67.4533 41.3772   3
   1  11 -35 152.570 52.3608   8
   1  11 -35 204.848 46.4703   6
  -1  11  35 231.520 51.9590   4
   1  11 -35 237.078 49.7609   5
  -1  11  35 189.630 49.9825   2
  -1  11  35 234.745 50.7295   3
   1  11 -34 131.135 52.2719   8
   1  11 -34 142.430 44.7128   6
  -1  11  34 113.687 42.6183   4
   1  11 -34 134.248 45.1245   5
  -1  11  34 138.868 47.3475   2
  -1  11  34 65.5663 40.5198   3
   1  11 -33 283.579 60.6552   8
   1  11 -33 284.243 54.5857   6
  -1  11  33 533.233 66.2215   4
   1  11 -33 395.810 59.0337   5
  -1  11  33 390.717 58.7221   3
  -1  11  33 437.968 62.4467   2
   1  11 -32 108.394 46.9346   8
  -1  11  32 126.982 44.6259   3
  -1  11  32 153.649 47.1988   2
  -1  11  32 164.023 48.3519   4
   1  11 -32 70.5445 41.1203   6
   1  11 -31 672.427 81.3217   8
  -1  11  31 861.427 83.2719   4
  -1  11  31 851.189 80.6983   2
  -1  11  31 834.537 79.9068   3
   1  11 -31 702.223 75.5410   6
  -1  11  30 119.107 44.0814   2
  -1  11  30 68.6371 39.5865   3
  -1  11  30 82.5972 42.5327   4
   1  11 -30 99.4186 45.7952   8
   1  11 -30 40.9644 37.9796   6
  -1  11  29 153.377 44.6278   2
  -1  11  29 117.328 40.7940   3
  -1  11  29 132.515 44.9770   4
   1  11 -29 178.634 50.5023   8
   1  11 -29 104.258 41.0082   6
  -1  11  28 337.983 54.5667   2
  -1  11  28 300.755 52.7506   3
  -1  11  28 288.813 55.8967   4
   1  11 -28 222.523 50.8182   8
   1  11 -28 280.745 49.3577   6
   1  11 -27 933.185 90.7439   8
  -1  11  27 990.421 85.4377   8
  -1  11  27 1150.30 94.1701   4
  -1  11  27 1053.24 89.9457   3
  -1  11  27 1228.03 95.8107   2
   1  11 -27 913.859 85.9361   6
   1  11 -26 72.8366 41.3511   8
  -1  11  26 73.4013 38.6281   8
  -1  11  26 114.629 42.5257   4
   1  11 -26 109.110 38.6829   6
  -1  11  26 91.3710 36.1677   3
  -1  11  26 13.9408 36.0538   2
   1  11 -25 726.559 68.9086   6
  -1  11  25 571.641 65.8987   2
  -1  11  25 589.620 65.7234   3
  -1  11  25 702.857 71.7773   4
  -1  11  25 697.784 66.6307   8
   1  11 -25 599.179 71.0859   8
   1  11 -24 218.613 49.8522   8
   1  11 -24 134.159 39.1568   6
  -1  11  24 157.937 38.5809   8
  -1  11  24 164.265 45.2037   4
  -1  11  24 124.564 39.8118   3
  -1  11  24 94.4960 39.2613   2
   1  11 -24 206.574 45.0059   3
  -1  11  23 164.566 38.1350   8
   1  11 -23 183.243 43.6634   3
  -1  11  23 263.673 46.3942   4
  -1  11  23 226.649 45.3195   2
  -1  11  23 164.652 40.1188   3
   1  11 -22 236.805 43.7034   6
  -1  11  22 267.290 43.5074   8
   1  11 -22 284.651 47.3981   3
  -1  11  22 265.442 47.4986   4
  -1  11  22 168.676 41.1104   3
  -1  11  22 157.978 41.3459   2
  -1  11  21 1268.84 98.3024   3
  -1  11  21 1373.10 100.796   2
   1  11 -21 1225.20 97.7730   3
   1  11 -21 1115.10 93.5494   6
  -1  11  21 1402.14 101.468   4
  -1  11  21 1339.77 96.2506   8
  -1  11  20 138.275 40.2348   2
  -1  11  20 155.125 40.4462   3
   1  11 -20 164.919 41.5172   3
   1  11 -20 150.672 39.8914   6
  -1  11  20 112.572 39.4511   4
  -1  11  20 126.188 37.6419   8
  -1  11  19 462.938 58.1932   2
   1  11 -19 564.780 62.4838   3
  -1  11  19 539.720 60.5688   3
   1  11 -19 659.058 62.6752   6
  -1  11  19 554.530 61.9933   4
  -1  11  19 555.455 58.9745   8
  -1  11  18 319.398 50.7894   2
   1  11 -18 433.404 54.3725   3
  -1  11  18 430.999 52.0423   3
   1  11 -18 337.856 49.9153   6
  -1  11  18 370.469 52.5884   4
  -1  11  18 406.514 51.0914   8
  -1  11  17 731.153 71.1902   2
   1  11 -17 704.644 67.1459   6
   1  11 -17 796.278 70.7592   3
  -1  11  17 702.666 67.7112   3
  -1  11  17 722.800 68.9809   4
  -1  11  17 651.864 64.9295   8
  -1  11  16 165.303 43.5858   2
  -1  11  16 169.547 39.4353   3
   1  11 -16 169.380 38.6403   6
  -1  11  16 202.468 39.3721   6
   1  11 -16 161.970 40.5512   3
  -1  11  16 201.738 45.2804   4
  -1  11  16 185.413 40.7161   8
  -1  11  15 2391.28 148.181   2
   1  11 -15 2134.05 141.504   6
  -1  11  15 2509.11 141.912   6
   1  11 -15 2229.84 143.806   3
  -1  11  15 2434.23 146.894   3
  -1  11  15 2343.23 145.245   4
   1  11 -15 2296.16 147.870   8
  -1  11  15 2221.65 142.632   8
  -1  11  14 278.355 44.7170   3
  -1  11  14 353.752 49.1245   2
   1  11 -14 279.371 45.5756   6
  -1  11  14 299.436 43.3316   6
   1  11 -14 368.990 49.8199   3
  -1  11  14 332.181 48.4115   4
  -1  11  14 273.931 44.6807   8
   1  11 -14 259.464 48.4382   8
  -1  11  13 195.205 42.7136   3
  -1  11  13 223.624 43.7296   2
   1  11 -13 248.835 40.5473   6
  -1  11  13 182.485 37.3725   6
   1  11 -13 214.529 40.0727   3
  -1  11  13 178.887 41.1318   4
  -1  11  13 139.808 36.7121   8
   1  11 -13 228.005 41.7980   8
  -1  11  12 618.748 63.5358   2
   1  11 -12 479.811 55.6390   6
  -1  11  12 643.850 58.7473   6
   1  11 -12 502.271 56.8869   3
  -1  11  12 647.148 63.1980   4
   1  11 -12 559.335 63.1277   8
  -1  11  12 648.701 61.4497   8
  -1  11  11 1672.97 119.668   2
   1  11 -11 1772.31 116.381   6
  -1  11  11 1743.92 113.530   6
   1  11 -11 1808.88 117.846   3
  -1  11  11 1813.90 118.911   4
  -1  11  11 1713.34 115.984   8
   1  11 -11 2012.17 125.174   8
  -1  11  10 219.768 44.3568   2
   1  11 -10 185.961 40.3217   6
   1  11 -10 203.970 39.5054   3
  -1  11  10 234.998 40.6742   6
  -1  11  10 231.713 43.0478   4
  -1  11  10 249.386 42.1221   8
   1  11 -10 287.817 46.5599   8
  -1  11   9 1284.46 101.288   2
   1  11  -9 1769.37 105.585   3
  -1  11   9 1383.17 96.5596   6
  -1  11   9 1387.92 100.503   4
   1  11  -9 1601.15 105.563   8
  -1  11   9 1214.31 95.1865   8
  -1  11   8 254.682 46.7510   2
   1  11  -8 363.223 46.0822   3
  -1  11   8 200.143 37.3194   6
  -1  11   8 268.320 43.9887   4
  -1  11   8 220.027 40.0752   8
   1  11  -8 390.894 50.5395   8
  -1  11   7 218.051 43.2690   2
  -1  11   7 243.804 39.6459   6
   1  11  -7 329.089 43.5964   3
  -1  11   7 308.303 45.9185   4
   1  11  -7 325.167 45.8869   8
  -1  11   7 270.216 42.9147   8
  -1  11   6 387.567 54.5791   2
   1  11  -6 351.594 45.9512   3
  -1  11   6 375.289 48.5921   6
  -1  11   6 537.903 57.2029   4
   1  11  -6 420.135 52.4487   8
  -1  11   6 368.303 47.8051   8
  -1  11   5 2346.64 157.677   2
  -1  11   5 2425.10 150.689   6
   1  11  -5 2661.77 155.203   3
  -1  11   5 2434.75 153.563   4
   1  11  -5 2976.12 162.345   8
  -1  11   5 2712.79 155.575   8
  -1  11   4 305.349 44.3168   6
   1  11  -4 247.243 44.0661   6
  -1  11   4 497.632 53.3266   4
   1  11  -4 232.644 42.9933   3
  -1  11   4 231.709 44.9988   3
  -1  11   4 404.103 48.7873   8
   1  11  -4 336.709 47.9126   8
   1  11  -3 1499.01 98.7467   3
  -1  11   3 1236.69 96.2561   3
   1  11  -3 1511.91 98.2026   6
  -1  11   3 1284.48 93.5277   6
   1  11  -3 1495.63 101.371   8
  -1  11   3 1349.72 96.4354   8
   1  11  -2 685.435 62.4331   3
  -1  11   2 682.420 65.6686   3
   1  11  -2 685.674 61.8687   6
  -1  11   2 676.603 62.2305   6
   1  11  -2 701.550 65.7585   8
  -1  11   2 790.928 66.3321   8
  -1  11   1 799.851 71.4986   3
   1  11  -1 832.220 69.6169   3
   1  11  -1 850.674 69.6636   6
  -1  11   1 818.089 69.7858   6
   1  11  -1 1011.92 76.5069   8
  -1  11   1 805.096 69.6581   8
  -1  11   0 296.260 44.9780   3
   1  11   0 308.439 43.2574   3
   1  11   0 288.910 46.2112   8
  -1  11   0 391.208 48.0997   8
   1  11   0 299.991 42.3102   6
  -1  11   0 315.549 43.0743   6
   1  11   1 2324.93 137.054   3
  -1  11  -1 2049.48 136.272   3
   1  11   1 2322.36 136.157   6
   1  11   1 2291.79 139.229   8
  -1  11  -1 2095.51 135.450   8
  -1  11  -1 2124.12 133.327   6
  -1  11  -2 531.875 54.7533   6
   1  11   2 461.265 52.8526   6
   1  11   2 466.195 52.5258   3
  -1  11  -2 378.174 51.8879   3
   1  11   2 609.265 62.6057   4
  -1  11  -2 547.457 55.8765   8
   1  11   2 648.573 61.7094   8
  -1  11  -3 934.299 75.1704   6
   1  11   3 962.219 76.4163   6
   1  11   3 953.151 76.7480   3
  -1  11  -3 892.044 76.6807   3
   1  11   3 1123.79 84.3037   4
   1  11   3 1013.51 80.1958   8
  -1  11  -3 953.776 77.5718   8
  -1  11  -4 884.299 72.6265   6
   1  11   4 778.350 69.1779   6
  -1  11  -4 802.479 72.2967   3
   1  11   4 769.592 69.3020   3
   1  11   4 892.802 76.5208   4
  -1  11  -4 910.029 74.0011   8
   1  11   4 849.486 72.5934   8
  -1  11  -5 2004.46 124.827   6
   1  11   5 1896.48 122.920   6
  -1  11  -5 1897.23 127.057   3
   1  11   5 1865.98 123.361   3
   1  11   5 2178.06 132.999   4
   1  11   5 2026.36 128.712   8
  -1  11  -5 1980.12 127.312   8
  -1  11  -6 183.506 39.3087   6
   1  11   6 194.263 37.5228   6
  -1  11  -6 187.814 38.8828   3
   1  11   6 222.153 40.5419   3
   1  11   6 291.596 47.0837   4
   1  11   6 237.061 42.5257   8
  -1  11  -6 189.693 41.2341   8
  -1  11  -7 942.129 83.7464   3
   1  11   7 1264.05 87.9111   3
   1  11   7 1231.33 91.0079   4
  -1  11  -7 1046.65 84.7101   8
   1  11   7 1389.37 92.3930   8
  -1  11  -7 1061.17 84.0030   6
   1  11   8 512.670 54.9949   2
   1  11   8 489.265 52.6690   3
  -1  11  -8 551.722 57.2351   3
   1  11   8 581.350 60.6034   4
  -1  11  -8 560.518 57.6103   8
   1  11   8 507.815 55.3488   8
  -1  11  -9 328.014 48.1988   6
   1  11   9 424.860 51.4744   2
   1  11   9 387.462 49.4927   3
  -1  11  -9 359.363 50.6033   3
   1  11   9 484.559 57.3265   4
  -1  11  -9 377.152 50.8395   8
   1  11   9 462.924 53.5850   8
  -1  11 -10 340.166 48.5709   6
   1  11  10 254.037 44.1787   3
   1  11  10 328.563 46.1378   2
   1  11  10 252.874 47.6891   4
  -1  11 -10 397.068 50.7085   8
   1  11  10 278.607 45.5029   8
  -1  11 -10 339.232 48.7565   3
   1  11  11 2213.00 136.251   2
   1  11  11 2491.89 144.460   4
   1  11  11 2306.47 139.796   8
  -1  11 -11 2055.21 137.793   8
   1  11  11 2038.69 134.167   3
  -1  11 -11 1957.31 135.678   3
   1  11  12 162.262 38.2750   2
   1  11  12 190.700 39.2067   3
   1  11  12 275.063 47.6757   4
  -1  11 -12 231.485 43.9163   8
   1  11  12 153.505 40.7326   8
  -1  11 -12 289.169 46.2788   3
   1  11  13 519.803 58.6773   2
   1  11  13 620.339 66.4255   4
   1  11  13 603.349 62.9775   8
  -1  11 -13 809.605 67.5577   8
   1  11  13 577.837 59.8367   3
  -1  11 -13 696.546 67.0237   3
   1  11  14 418.985 52.5685   2
   1  11  14 403.907 55.2845   4
   1  11  14 400.443 53.1572   8
  -1  11 -14 533.358 59.0180   8
  -1  11 -14 538.919 59.3830   3
   1  11  14 314.378 48.1131   3
   1  11  15 922.670 77.5405   2
   1  11  15 969.247 78.8900   3
  -1  11 -15 885.539 81.3417   3
   1  11  15 960.083 83.2180   4
   1  11  15 999.287 81.7754   8
  -1  11 -15 895.977 80.6935   8
  -1  11 -16 94.5397 37.7890   6
   1  11  16 102.216 36.0353   2
   1  11  16 125.510 38.5486   3
  -1  11 -16 154.741 41.1416   3
   1  11  16 133.575 40.8123   4
   1  11  16 131.186 37.0311   8
  -1  11 -16 161.950 38.8507   8
  -1  11 -17 1347.70 101.097   6
   1  11  17 1415.02 99.0950   2
  -1  11 -17 1391.53 105.699   3
   1  11  17 1546.25 107.798   4
  -1  11 -17 1201.66 101.533   8
   1  11  17 1439.60 103.932   8
  -1  11 -18 453.807 54.9090   6
   1  11  18 347.718 49.6299   2
  -1  11 -18 476.040 59.1537   3
  -1  11 -18 441.806 49.8533   5
   1  11  18 530.637 61.5625   4
  -1  11 -18 446.389 58.4190   8
   1  11  18 383.489 54.6474   8
  -1  11 -19 358.970 53.4404   8
  -1  11 -19 311.871 48.0843   6
   1  11  19 307.847 47.6953   8
  -1  11 -19 297.523 49.6726   3
   1  11  19 321.279 54.4293   4
  -1  11 -19 355.448 46.7060   5
   1  11  19 249.501 44.1859   2
  -1  11 -20 404.948 53.5834   6
   1  11  20 288.696 45.6270   2
  -1  11 -20 339.776 53.9168   3
   1  11  20 298.525 53.4115   4
  -1  11 -20 286.207 45.7345   5
   1  11  20 371.068 52.2967   8
  -1  11 -20 320.261 54.1237   8
  -1  11 -21 652.368 69.1634   6
   1  11  21 692.336 67.1275   2
  -1  11 -21 789.524 77.2460   3
  -1  11 -21 734.790 67.3575   5
   1  11  21 829.749 78.2474   4
  -1  11 -21 719.924 73.6565   8
   1  11  21 831.761 76.1706   8
  -1  11 -22 115.489 41.7841   8
  -1  11 -22 148.441 42.1033   6
   1  11  22 84.2637 37.6532   8
  -1  11 -22 45.0850 41.4967   3
   1  11  22 88.5530 43.8367   4
  -1  11 -22 128.195 41.2145   5
   1  11  22 132.885 37.3595   2
  -1  11 -23 735.983 73.3103   6
   1  11  23 755.249 70.3800   2
  -1  11 -23 812.448 80.5937   3
  -1  11 -23 778.272 71.2042   5
   1  11  23 928.012 83.5396   4
  -1  11 -23 856.119 80.5112   8
  -1  11 -24 187.053 44.6449   6
   1  11  24 192.823 39.8990   2
  -1  11 -24 209.096 46.5223   3
   1  11  24 336.229 55.9535   4
  -1  11 -24 180.957 41.7595   5
  -1  11 -24 190.986 48.2795   8
   1  11  25 188.730 42.8159   3
   1  11  25 207.766 41.3608   2
   1  11  25 334.345 56.3448   4
  -1  11 -25 232.555 42.8434   5
  -1  11 -25 244.194 48.5335   8
  -1  11 -25 142.490 45.1049   6
   1  11  26 144.360 43.9048   3
   1  11  26 131.398 39.5721   2
   1  11  26 177.498 46.7157   4
  -1  11 -26 180.911 43.6414   5
  -1  11 -26 81.7209 45.4109   8
  -1  11 -26 128.090 44.3749   6
   1  11  27 1254.90 99.3054   3
   1  11  27 1241.62 94.8057   2
   1  11  27 1238.57 102.245   4
  -1  11 -27 1217.73 96.9856   5
  -1  11 -27 1234.86 104.899   8
  -1  11 -27 1020.02 94.1838   6
   1  11  28 238.903 52.2757   4
  -1  11 -28 62.9885 39.1142   5
   1  11  28 85.5345 39.6562   3
   1  11  28 224.089 45.2359   2
  -1  11 -28 53.6098 40.3354   6
  -1  11 -29 627.408 67.2066   5
   1  11  29 689.923 75.7395   4
   1  11  29 583.094 63.6914   2
   1  11  29 492.878 65.7920   3
  -1  11 -29 660.259 71.5511   6
   1  11  30 219.349 50.9255   4
  -1  11 -30 121.388 41.8436   5
   1  11  30 165.909 45.2758   3
   1  11  30 176.931 42.9972   2
  -1  11 -30 159.456 46.5974   6
   1  11  31 322.725 59.2347   4
  -1  11 -31 234.388 51.0863   5
   1  11  31 352.265 55.3730   3
   1  11  31 363.393 53.6666   2
  -1  11 -31 282.701 52.2254   6
   1  11  32 105.342 50.9017   4
  -1  11 -32 40.9167 38.9995   5
   1  11  32 129.398 43.2964   3
   1  11  32 88.4622 41.3209   2
  -1  11 -32 34.4666 39.7954   6
  -1  11 -33 823.128 79.3270   5
   1  11  33 746.825 84.6039   4
   1  11  33 807.677 81.0489   3
   1  11  33 799.682 76.1840   2
  -1  11 -33 708.573 79.6330   6
   1  11  34 244.593 56.6202   4
  -1  11 -34 190.807 48.1267   5
   1  11  34 182.891 43.9014   2
   1  11  34 153.022 47.6558   3
  -1  11 -34 151.277 49.8672   6
   1  11  35 172.007 43.5485   2
   1  11  35 127.278 44.3589   3
   1  11  35 195.474 55.0517   4
  -1  11 -35 150.723 46.6667   5
  -1  11 -35 113.760 51.6520   8
  -1  11 -35 125.396 45.7383   6
   1  11  36 129.028 45.8162   3
   1  11  36 90.9236 41.3892   2
   1  11  36 135.430 52.3963   4
  -1  11 -36 109.485 45.1867   5
  -1  11 -36 140.158 48.6206   8
  -1  11 -36 91.0571 44.7925   6
   1  11  37 322.054 55.4123   2
   1  11  37 339.089 59.4171   3
   1  11  37 366.708 66.5908   4
  -1  11 -37 337.221 58.8977   5
  -1  11 -37 319.979 64.2392   8
  -1  11 -37 278.171 59.5999   6
  -1  11 -38 3.76510 40.7351   5
   1  11  38 79.1055 51.3297   4
   1  11  38 63.9868 40.9291   2
   1  11  38 74.4960 44.3061   3
  -1  11 -38 47.1926 44.4698   6
   1  11  39 424.785 71.5333   4
  -1  11 -39 481.985 66.9406   5
   1  11  39 480.122 63.1081   2
   1  11  39 351.651 62.7503   3
  -1  11 -39 330.736 63.2817   6
  -1  11 -40 143.497 51.4029   5
   1  11  40 119.573 53.9881   4
   1  11  40 96.7009 42.5337   2
   1  11  40 148.073 47.5946   3
  -1  11 -40 67.3527 48.0431   6
  -1  13  35 80.7128 47.7920   2
  -1  13  35 105.429 46.3200   3
  -1  13  35 64.6664 46.1549   4
   1  13 -35 149.923 47.3386   5
   1  13 -35 212.867 56.6102   8
   1  13 -35 104.008 44.4018   6
  -1  13  34 75.7272 44.1039   2
  -1  13  34 33.3306 41.9898   3
  -1  13  34 80.6524 47.9782   4
   1  13 -34 126.043 44.8745   5
   1  13 -34 47.3850 45.7341   8
   1  13 -34 3.93635 38.7403   6
   1  13 -33 246.677 58.0171   8
  -1  13  33 191.629 50.3678   8
   1  13 -33 234.038 51.2983   5
  -1  13  33 275.900 57.9824   4
  -1  13  33 273.777 55.7439   2
  -1  13  33 222.272 53.6646   3
   1  13 -33 194.710 51.0686   6
   1  13 -32 301.980 62.7978   8
  -1  13  32 364.356 58.3663   8
  -1  13  32 242.815 57.4851   4
   1  13 -32 418.911 59.1669   5
  -1  13  32 369.378 60.2399   2
  -1  13  32 365.460 59.4857   3
   1  13 -32 456.730 63.0890   6
   1  13 -31 359.823 63.5268   8
  -1  13  31 355.827 55.6597   8
  -1  13  31 291.489 58.7363   4
   1  13 -31 312.428 55.9931   5
  -1  13  31 348.855 58.3430   2
  -1  13  31 316.872 58.0651   3
   1  13 -31 296.121 54.3932   6
  -1  13  30 300.724 57.2885   3
  -1  13  30 271.954 53.5972   2
  -1  13  30 262.867 53.3906   4
   1  13 -30 320.467 54.6996   5
   1  13 -30 366.258 62.9792   8
  -1  13  30 352.179 56.8530   8
   1  13 -30 210.231 53.1223   6
  -1  13  29 90.9524 43.0438   2
  -1  13  29 7.81200 40.7748   3
  -1  13  29 90.1830 42.6816   4
  -1  13  29 96.7735 39.8119   8
   1  13 -29 56.5220 43.8478   8
   1  13 -29 74.0007 41.6814   6
  -1  13  28 136.788 45.7499   2
  -1  13  28 142.676 44.5588   3
  -1  13  28 92.6260 43.5911   4
   1  13 -28 102.920 46.2599   8
  -1  13  28 152.564 43.0303   8
   1  13 -28 164.614 43.9775   6
  -1  13  27 474.466 63.5954   2
  -1  13  27 357.751 57.3571   3
   1  13 -27 293.205 54.2488   6
  -1  13  27 391.542 61.2151   4
   1  13 -27 393.227 63.9933   8
  -1  13  27 374.738 57.0638   8
  -1  13  26 702.189 74.7569   2
   1  13 -26 611.674 70.2686   6
  -1  13  26 557.095 63.0686   6
  -1  13  26 602.122 71.2062   3
  -1  13  26 681.503 74.8062   4
  -1  13  26 602.026 68.3721   8
   1  13 -26 675.860 79.5338   8
  -1  13  25 321.118 55.9259   2
  -1  13  25 386.323 57.5617   3
   1  13 -25 386.358 57.4339   6
  -1  13  25 357.483 51.9622   6
   1  13 -25 444.202 59.8726   3
  -1  13  25 394.792 59.5695   4
  -1  13  25 352.960 54.0503   8
  -1  13  24 138.433 45.2604   2
  -1  13  24 102.792 41.0447   3
   1  13 -24 133.398 42.1654   6
  -1  13  24 90.4510 36.1815   6
   1  13 -24 127.711 43.1615   3
  -1  13  24 109.270 42.9928   4
  -1  13  24 155.740 39.1557   8
  -1  13  23 166.943 44.8349   3
  -1  13  23 133.566 44.7244   2
   1  13 -23 159.543 44.6965   6
  -1  13  23 173.825 40.9327   6
   1  13 -23 129.803 43.5941   3
  -1  13  23 176.319 47.3184   4
  -1  13  23 127.259 39.8198   8
  -1  13  22 515.307 64.8829   2
   1  13 -22 474.034 63.0394   6
  -1  13  22 489.206 58.8789   6
   1  13 -22 577.577 67.5077   3
  -1  13  22 423.344 61.2397   3
  -1  13  22 490.668 63.7906   4
  -1  13  22 503.857 61.8785   8
  -1  13  21 727.158 76.6724   2
   1  13 -21 724.609 74.9562   6
  -1  13  21 806.935 72.8183   6
   1  13 -21 661.589 74.4794   3
  -1  13  21 752.759 76.3548   3
  -1  13  21 875.238 81.3669   4
  -1  13  21 738.273 73.0663   8
  -1  13  20 479.097 64.4522   2
   1  13 -20 552.716 62.7435   6
  -1  13  20 431.097 55.7722   6
  -1  13  20 496.175 62.7361   3
   1  13 -20 534.251 64.9280   3
  -1  13  20 594.932 66.4891   4
  -1  13  20 376.822 56.4938   8
  -1  13  19 62.8151 38.9272   3
  -1  13  19 151.734 44.3081   2
   1  13 -19 223.467 45.4178   6
  -1  13  19 108.671 36.1933   6
   1  13 -19 119.448 40.8350   3
  -1  13  19 151.436 43.8881   4
  -1  13  19 125.606 40.3670   8
  -1  13  18 89.9342 44.8929   3
  -1  13  18 151.232 44.3270   2
   1  13 -18 125.795 41.4541   6
  -1  13  18 128.691 38.4918   6
   1  13 -18 93.5751 38.8373   3
  -1  13  18 156.570 43.2413   4
  -1  13  18 108.895 38.8990   8
   1  13 -18 195.691 50.8069   8
  -1  13  17 255.326 49.6167   2
   1  13 -17 180.515 46.6489   6
  -1  13  17 264.836 45.8617   6
   1  13 -17 273.510 48.3291   3
  -1  13  17 286.934 52.1019   4
   1  13 -17 215.592 50.7100   8
  -1  13  17 283.053 48.5048   8
  -1  13  16 549.286 64.6745   2
   1  13 -16 497.148 61.1238   6
  -1  13  16 469.724 58.5105   6
   1  13 -16 546.746 61.5255   3
  -1  13  16 595.639 65.0910   4
   1  13 -16 478.394 66.2116   8
  -1  13  16 369.198 55.1729   8
  -1  13  15 904.680 83.4524   2
   1  13 -15 804.814 77.3274   6
  -1  13  15 834.461 76.5293   6
   1  13 -15 917.661 82.9175   3
  -1  13  15 1052.77 84.8333   4
  -1  13  15 846.815 77.4208   8
   1  13 -15 956.114 85.2654   8
  -1  13  14 576.406 68.7781   2
   1  13 -14 657.970 68.3234   6
  -1  13  14 531.729 63.0521   6
   1  13 -14 748.614 72.2581   3
  -1  13  14 785.106 73.1753   4
   1  13 -14 666.493 74.7027   8
  -1  13  14 779.369 70.7598   8
  -1  13  13 198.519 46.3698   2
   1  13 -13 237.872 45.8557   6
  -1  13  13 217.963 42.5048   6
   1  13 -13 199.752 43.7678   3
  -1  13  13 212.967 47.2978   4
   1  13 -13 260.719 50.6249   8
  -1  13  13 202.793 42.6909   8
  -1  13  12 365.234 55.3831   2
   1  13 -12 210.404 43.0188   6
  -1  13  12 231.420 46.2025   6
   1  13 -12 317.808 50.7498   3
  -1  13  12 332.381 53.1639   4
   1  13 -12 233.312 48.7186   8
  -1  13  12 336.921 50.8342   8
  -1  13  11 1206.52 99.8937   2
   1  13 -11 1173.49 94.8497   3
   1  13 -11 1172.17 94.9373   6
  -1  13  11 1101.92 90.3223   6
  -1  13  11 1384.42 100.097   4
   1  13 -11 1273.41 99.9943   8
  -1  13  11 1311.20 96.6773   8
  -1  13  10 945.360 88.5208   2
   1  13 -10 1065.88 87.5602   3
  -1  13  10 1020.64 82.8065   6
  -1  13  10 1074.24 87.0576   4
   1  13 -10 1093.34 91.9730   8
  -1  13  10 965.145 83.6271   8
  -1  13   9 553.857 65.4776   2
  -1  13   9 517.165 59.3928   6
   1  13  -9 607.171 63.8327   3
  -1  13   9 557.483 64.9934   3
  -1  13   9 633.734 66.3357   4
  -1  13   9 693.615 67.9187   8
   1  13  -9 653.786 69.6594   8
  -1  13   8 369.108 57.2767   2
  -1  13   8 346.674 51.2834   6
   1  13  -8 445.039 54.9158   3
  -1  13   8 296.555 51.4384   3
  -1  13   8 489.599 57.7150   4
  -1  13   8 488.852 56.5131   8
   1  13  -8 508.929 61.3478   8
  -1  13   7 346.627 51.9472   6
  -1  13   7 459.658 57.7281   4
  -1  13   7 302.883 51.3569   3
   1  13  -7 442.575 55.2386   3
   1  13  -7 400.171 56.1504   8
  -1  13   7 507.811 58.9323   8
  -1  13   6 846.105 79.2892   3
   1  13  -6 785.299 73.5619   3
  -1  13   6 717.139 72.1227   6
  -1  13   6 875.787 75.8863   8
   1  13  -6 893.967 79.7345   8
  -1  13   5 1659.91 113.015   3
   1  13  -5 1569.97 110.503   3
   1  13  -5 1501.09 109.209   6
  -1  13   5 1464.79 106.868   6
  -1  13   5 1537.31 109.681   8
   1  13  -5 1481.84 112.053   8
   1  13  -4 755.052 74.1506   3
  -1  13   4 854.534 79.5209   3
  -1  13   4 919.666 77.5168   6
   1  13  -4 808.483 75.8168   6
  -1  13   4 1053.07 81.9746   8
   1  13  -4 951.333 82.3545   8
   1  13  -3 751.371 68.2481   3
  -1  13   3 478.677 61.7267   3
   1  13  -3 695.637 66.0776   6
  -1  13   3 544.298 61.1622   6
   1  13  -3 685.350 70.2659   8
  -1  13   3 624.271 64.8438   8
   1  13  -2 391.755 51.2888   3
  -1  13   2 348.059 53.4335   3
  -1  13   2 371.373 50.6650   6
   1  13  -2 375.868 53.1235   6
   1  13  -2 352.924 52.6498   8
  -1  13   2 453.262 55.3142   8
   1  13  -1 479.532 58.7615   3
  -1  13   1 540.986 61.7796   3
  -1  13   1 593.198 62.9453   6
   1  13  -1 506.649 59.8529   6
   1  13  -1 563.546 64.6185   8
  -1  13   1 709.336 66.2631   8
   1  13   0 759.099 73.4408   3
  -1  13   0 952.666 80.0989   3
   1  13   0 820.266 74.5986   6
  -1  13   0 873.226 75.4549   6
   1  13   0 802.665 77.3590   8
  -1  13   0 898.964 77.6264   8
  -1  13  -1 1338.88 103.178   3
   1  13   1 1329.75 101.084   3
  -1  13  -1 1397.62 101.637   6
   1  13   1 1413.15 102.050   6
  -1  13  -1 1457.73 104.986   8
   1  13   1 1439.50 105.641   8
   1  13   2 932.056 83.3576   3
  -1  13  -2 1122.01 89.4898   3
  -1  13  -2 1110.39 88.2032   8
   1  13   2 1031.84 86.4578   8
   1  13   2 968.930 82.5099   6
  -1  13  -2 1066.44 85.5547   6
  -1  13  -3 255.198 47.6221   3
   1  13   3 249.803 44.7890   3
   1  13   3 299.542 46.9505   6
  -1  13  -3 235.246 44.2158   6
   1  13   3 328.603 50.3844   8
  -1  13  -3 272.517 47.8505   8
  -1  13  -4 496.103 59.4781   3
   1  13   4 440.557 55.5375   3
  -1  13  -4 449.104 56.8326   8
   1  13   4 430.256 57.6436   8
   1  13   4 422.037 54.6595   6
  -1  13  -4 483.254 59.3668   6
  -1  13  -5 1468.38 102.898   6
   1  13   5 1267.96 97.8453   6
  -1  13  -5 1362.11 103.064   3
   1  13   5 1268.90 97.6171   3
   1  13   5 1445.86 106.753   4
  -1  13  -5 1196.94 99.0613   8
   1  13   5 1237.26 98.5769   8
  -1  13  -6 1471.50 104.382   6
   1  13   6 1240.78 98.8164   6
   1  13   6 1239.35 100.152   3
  -1  13  -6 1339.84 104.922   3
   1  13   6 1546.56 110.858   4
   1  13   6 1292.94 103.286   8
  -1  13  -6 1700.45 110.715   8
  -1  13  -7 1071.55 91.6037   6
   1  13   7 1301.31 95.2999   6
   1  13   7 1246.73 95.4595   3
  -1  13  -7 1203.25 97.0417   3
   1  13   7 1492.03 104.917   4
   1  13   7 1339.59 98.9745   8
  -1  13  -7 1043.88 93.3793   8
  -1  13  -8 432.024 54.0110   6
   1  13   8 392.580 53.2264   6
   1  13   8 352.270 51.1836   3
  -1  13  -8 361.581 53.4474   3
   1  13   8 445.579 58.8695   4
   1  13   8 365.199 55.0980   8
  -1  13  -8 383.355 55.5091   8
  -1  13  -9 191.225 44.7836   6
   1  13   9 155.666 42.5705   6
   1  13   9 188.619 42.7414   3
  -1  13  -9 205.044 45.8248   3
   1  13   9 268.540 51.2691   4
   1  13   9 254.124 48.1374   8
  -1  13  -9 161.615 46.2418   8
  -1  13 -10 964.946 82.6162   6
  -1  13 -10 859.071 80.9939   3
   1  13  10 849.538 78.1322   3
   1  13  10 868.717 76.3094   6
   1  13  10 861.717 82.6850   4
   1  13  10 875.877 80.0740   8
  -1  13 -10 796.281 79.9015   8
   1  13  11 1154.95 89.2565   2
  -1  13 -11 952.114 87.2821   3
   1  13  11 883.679 81.9809   3
   1  13  11 951.419 82.0917   6
   1  13  11 1032.47 90.0889   4
   1  13  11 1184.23 91.1332   8
  -1  13 -11 869.068 84.4291   8
   1  13  12 646.523 67.7022   2
  -1  13 -12 812.313 75.5553   3
   1  13  12 553.830 65.9727   3
   1  13  12 531.042 62.6349   6
   1  13  12 762.491 77.1501   4
   1  13  12 696.398 71.6127   8
  -1  13 -12 824.069 76.3495   8
   1  13  13 336.067 52.4983   2
   1  13  13 271.933 48.2697   3
  -1  13 -13 274.254 50.1852   3
   1  13  13 283.143 47.9852   6
   1  13  13 384.802 55.8449   4
   1  13  13 343.720 52.5298   8
  -1  13 -13 295.438 52.6409   8
   1  13  14 187.957 43.0670   3
   1  13  14 166.000 45.5424   2
   1  13  14 166.493 47.7525   4
  -1  13 -14 188.588 45.3420   8
   1  13  14 188.335 44.4948   8
  -1  13 -14 276.309 50.9807   3
   1  13  15 214.555 43.6473   2
   1  13  15 245.844 47.7950   3
   1  13  15 247.809 51.3352   4
  -1  13 -15 339.018 55.3588   8
   1  13  15 258.591 48.6057   8
  -1  13 -16 827.772 77.8636   6
   1  13  16 679.225 72.9258   2
  -1  13 -16 851.106 80.5449   3
   1  13  16 770.611 75.0652   3
   1  13  16 689.763 77.0985   4
   1  13  16 799.860 76.3061   8
  -1  13 -16 927.690 84.4118   8
  -1  13 -17 680.434 72.3439   6
   1  13  17 803.118 73.5675   2
   1  13  17 645.719 70.3640   3
  -1  13 -17 655.644 74.0408   3
   1  13  17 810.573 79.3228   4
   1  13  17 845.305 77.3823   8
  -1  13 -17 683.631 75.9716   8
  -1  13 -18 393.435 56.2049   6
   1  13  18 443.906 55.7701   2
   1  13  18 409.980 54.8180   3
  -1  13 -18 359.293 56.3515   3
   1  13  18 399.608 61.3204   4
  -1  13 -18 356.083 57.0093   8
   1  13  18 332.688 54.2922   8
  -1  13 -19 212.890 47.5384   6
   1  13  19 249.884 46.5628   2
   1  13  19 224.572 47.5327   3
  -1  13 -19 186.301 46.6871   3
   1  13  19 210.855 51.1288   4
  -1  13 -19 171.098 47.0768   8
   1  13  19 239.360 49.3889   8
  -1  13 -20 299.987 53.9079   6
   1  13  20 342.630 52.7569   3
   1  13  20 309.349 51.8045   2
  -1  13 -20 333.416 57.5998   3
  -1  13 -20 277.185 47.5584   5
   1  13  20 349.894 58.3759   4
   1  13  20 335.658 55.5976   8
  -1  13 -20 324.208 56.5817   8
  -1  13 -21 403.289 63.1362   6
   1  13  21 712.749 67.2604   2
   1  13  21 608.325 69.7478   3
  -1  13 -21 546.422 69.1009   3
   1  13  21 725.577 75.8521   4
  -1  13 -21 437.851 58.2033   5
  -1  13 -21 532.824 69.6413   8
   1  13  21 564.079 68.1070   8
  -1  13 -22 700.101 76.4921   6
   1  13  22 677.340 71.3541   2
  -1  13 -22 823.071 83.2418   3
   1  13  22 842.934 82.5085   4
  -1  13 -22 749.019 71.1906   5
   1  13  22 798.507 78.8000   8
  -1  13 -22 866.436 86.3772   8
  -1  13 -23 383.068 58.2880   6
   1  13  23 382.178 53.3120   2
  -1  13 -23 442.848 65.8037   3
   1  13  23 349.452 60.5986   4
  -1  13 -23 459.743 58.0323   5
   1  13  23 461.970 62.2367   8
  -1  13 -23 499.660 66.5344   8
  -1  13 -24 74.0761 40.7204   6
   1  13  24 126.220 38.8074   2
  -1  13 -24 41.5855 41.1932   3
  -1  13 -24 17.9890 35.3561   5
   1  13  24 154.960 49.5173   4
   1  13  24 30.1692 40.6319   8
  -1  13 -24 36.7835 41.4593   8
  -1  13 -25 128.643 48.7770   8
  -1  13 -25 97.5855 41.0563   6
   1  13  25 178.998 48.5376   8
  -1  13 -25 84.0884 45.8741   3
   1  13  25 181.235 50.7118   4
  -1  13 -25 143.927 41.9682   5
   1  13  25 174.205 43.5805   2
   1  13  26 483.167 60.8777   2
   1  13  26 538.948 69.0481   4
  -1  13 -26 556.997 64.1270   5
  -1  13 -26 543.094 71.8260   8
   1  13  26 555.476 68.6123   8
  -1  13 -26 433.053 64.4469   6
  -1  13 -27 418.992 65.2957   8
   1  13  27 398.826 60.6405   8
  -1  13 -27 424.587 60.3870   5
   1  13  27 451.329 65.9317   4
   1  13  27 379.923 55.3727   2
  -1  13 -27 334.796 59.3286   6
  -1  13 -28 435.139 66.3169   8
   1  13  28 423.121 62.0967   8
   1  13  28 529.501 69.0043   4
  -1  13 -28 436.311 59.3541   5
   1  13  28 390.900 57.1460   2
  -1  13 -28 481.275 65.2548   6
  -1  13 -29 376.325 64.7123   8
   1  13  29 236.774 53.4628   8
   1  13  29 337.060 59.4398   4
  -1  13 -29 301.869 52.2361   5
   1  13  29 318.381 50.9226   2
   1  13  29 205.092 54.1607   3
  -1  13 -29 237.673 52.2806   6
   1  13  30 129.829 47.8566   8
   1  13  30 95.3566 50.2199   4
  -1  13 -30 77.7178 41.9166   5
   1  13  30 106.178 40.8950   2
   1  13  30 32.0063 44.0646   3
  -1  13 -30 96.2615 42.4054   6
   1  13  31 102.803 46.7732   8
  -1  13 -31 68.7348 41.5825   5
   1  13  31 70.3846 47.1727   4
   1  13  31 85.1727 43.5161   3
   1  13  31 89.5453 41.1547   2
  -1  13 -31 60.9543 42.6877   6
   1  13  32 299.499 59.5434   8
   1  13  32 468.795 68.8088   4
  -1  13 -32 290.234 56.9936   5
   1  13  32 362.291 61.4871   3
   1  13  32 312.640 53.9305   2
  -1  13 -32 341.652 59.9835   6
   1  13  33 328.272 60.9652   8
   1  13  33 534.666 73.0978   4
  -1  13 -33 482.746 66.1898   5
   1  13  33 442.243 65.5892   3
   1  13  33 456.239 61.4370   2
  -1  13 -33 380.906 64.9863   6
   1  13  34 178.641 53.7076   8
   1  13  34 192.748 57.2362   4
  -1  13 -34 93.7367 47.3169   5
   1  13  34 111.947 44.5098   2
   1  13  34 232.271 52.5289   3
  -1  13 -34 72.1049 45.8000   6
   1  13  35 176.250 51.8019   8
   1  13  35 98.4405 46.2263   3
   1  13  35 130.352 53.7162   4
  -1  13 -35 21.9558 41.1745   5
  -1  13 -35 116.013 46.4053   6
  -1  15  28 73.5713 45.7797   4
  -1  15  28 100.875 47.5048   3
  -1  15  28 197.445 50.0654   2
  -1  15  28 127.845 45.9843   8
   1  15 -28 64.2407 48.8223   8
   1  15 -28 116.190 45.5215   6
  -1  15  27 72.7210 45.8785   4
   1  15 -27 115.333 45.5798   6
  -1  15  27 74.8947 44.0866   2
  -1  15  27 33.2509 42.1303   3
  -1  15  27-3.72284 39.0416   8
  -1  15  26 670.783 74.9870   4
   1  15 -26 539.423 70.5123   6
   1  15 -26 589.116 71.7562   3
  -1  15  26 651.092 75.4878   3
  -1  15  26 546.507 71.3589   2
  -1  15  26 534.839 66.8643   8
  -1  15  25 288.373 56.9914   4
   1  15 -25 207.279 51.0274   6
  -1  15  25 279.436 50.8720   6
   1  15 -25 227.793 53.3315   3
  -1  15  25 288.574 56.5740   2
  -1  15  25 293.629 56.5218   3
  -1  15  25 238.145 51.2103   8
  -1  15  24 195.456 49.9012   4
   1  15 -24 252.296 50.0981   6
  -1  15  24 191.060 45.2790   6
   1  15 -24 133.030 47.0957   3
  -1  15  24 188.585 46.5994   2
  -1  15  24 182.002 51.5809   3
  -1  15  24 134.130 43.4212   8
  -1  15  23 348.222 58.6913   4
   1  15 -23 134.785 46.6676   6
  -1  15  23 257.238 49.0087   6
   1  15 -23 255.402 52.2226   3
  -1  15  23 268.603 56.0950   2
  -1  15  23 176.283 54.0347   3
  -1  15  23 322.910 55.0116   8
  -1  15  22 586.475 69.8233   4
   1  15 -22 512.442 67.7817   6
  -1  15  22 619.540 66.3816   6
   1  15 -22 419.463 62.7849   3
  -1  15  22 523.310 68.9667   2
  -1  15  22 617.300 69.0293   8
  -1  15  21 216.445 54.2011   4
   1  15 -21 136.144 45.0434   6
  -1  15  21 112.669 41.4025   6
   1  15 -21 148.653 45.3637   3
  -1  15  21 169.824 49.2790   2
  -1  15  21 194.320 49.3107   8
  -1  15  20 870.232 84.6416   4
  -1  15  20 888.632 79.6390   6
   1  15 -20 878.576 85.4108   6
   1  15 -20 912.522 86.2655   3
  -1  15  20 871.202 85.5208   2
   1  15 -20 941.239 93.1699   8
  -1  15  20 745.514 77.8355   8
  -1  15  19 429.643 61.4247   4
   1  15 -19 357.687 58.5107   6
  -1  15  19 259.587 50.2912   6
   1  15 -19 426.710 61.6692   3
  -1  15  19 370.505 60.0596   2
   1  15 -19 410.338 65.5368   8
  -1  15  19 277.710 52.4284   8
  -1  15  18 170.591 48.5910   4
   1  15 -18 88.8301 42.3972   6
  -1  15  18 98.3111 39.9487   6
   1  15 -18 144.570 45.3014   3
  -1  15  18 136.633 46.7911   2
  -1  15  18 131.148 41.0010   8
   1  15 -18 157.646 51.1643   8
  -1  15  17 316.849 56.5221   4
   1  15 -17 187.548 48.7683   6
  -1  15  17 231.674 45.4289   6
   1  15 -17 203.383 47.6358   3
  -1  15  17 373.184 59.6296   2
   1  15 -17 193.165 53.2833   8
  -1  15  17 227.094 48.6358   8
  -1  15  16 1116.72 92.3133   4
   1  15 -16 890.631 86.2260   6
  -1  15  16 1015.47 84.1234   6
   1  15 -16 989.428 89.1484   3
  -1  15  16 817.661 86.0637   2
  -1  15  16 836.417 82.0781   8
   1  15 -16 1096.51 94.9562   8
  -1  15  15 239.868 53.9151   4
   1  15 -15 177.612 48.2575   6
  -1  15  15 152.466 42.9285   6
   1  15 -15 178.168 49.5452   3
  -1  15  15 148.134 50.5680   2
   1  15 -15 238.385 54.8729   8
  -1  15  15 201.707 46.2141   8
  -1  15  14 525.829 65.4157   4
  -1  15  14 517.912 65.4226   3
   1  15 -14 506.868 62.8266   3
   1  15 -14 434.391 62.2237   6
  -1  15  14 537.533 63.0714   6
  -1  15  14 503.793 67.4862   2
   1  15 -14 464.691 66.0261   8
  -1  15  14 552.990 64.2081   8
  -1  15  13 408.167 60.6901   4
   1  15 -13 434.946 60.9569   6
  -1  15  13 478.021 58.5626   6
   1  15 -13 414.707 59.6797   3
  -1  15  13 437.840 59.1988   3
  -1  15  13 387.652 60.9446   2
  -1  15  13 358.046 55.3040   8
   1  15 -13 465.471 67.7400   8
   1  15 -12 343.520 56.3038   6
  -1  15  12 348.408 53.0414   6
   1  15 -12 385.972 57.7553   3
  -1  15  12 265.089 52.2464   3
  -1  15  12 338.491 56.6180   4
   1  15 -12 446.535 64.6328   8
  -1  15  12 391.923 56.9768   8
   1  15 -11 200.464 49.1698   6
  -1  15  11 190.197 46.8440   6
  -1  15  11 326.429 53.2339   4
  -1  15  11 160.396 45.9569   3
   1  15 -11 163.538 45.6946   3
   1  15 -11 203.735 51.2965   8
  -1  15  11 218.006 47.8279   8
   1  15 -10 841.455 77.5872   3
  -1  15  10 629.821 71.9431   3
   1  15 -10 806.039 81.1677   8
  -1  15  10 704.928 72.9321   8
  -1  15  10 743.704 72.5473   6
  -1  15   9 230.872 46.8570   3
   1  15  -9 327.135 53.5783   3
  -1  15   9 180.681 45.6394   8
   1  15  -9 274.878 54.4910   8
  -1  15   9 247.978 48.6517   6
  -1  15   8 253.371 51.4184   3
   1  15  -8 330.145 53.1302   3
  -1  15   8 389.560 54.7633   6
   1  15  -8 331.248 57.1614   8
  -1  15   8 389.485 54.5063   8
  -1  15   7 469.274 61.9859   3
   1  15  -7 385.492 56.3832   3
  -1  15   7 377.035 55.4777   6
  -1  15   7 376.701 55.3759   8
   1  15  -7 436.419 62.7261   8
   1  15  -6 495.825 62.4700   3
  -1  15   6 502.961 64.6038   3
  -1  15   6 433.130 58.4430   6
  -1  15   6 487.767 62.3207   8
   1  15  -6 640.644 69.2542   8
  -1  15   5 239.512 50.2272   3
   1  15  -5 149.377 43.8827   3
   1  15  -5 205.687 47.1925   6
  -1  15   5 187.800 45.3933   6
  -1  15   5 265.406 49.7874   8
   1  15  -5 178.431 50.0778   8
   1  15  -4 907.922 85.3079   3
  -1  15   4 1056.30 90.3830   3
  -1  15   4 922.075 82.3057   6
   1  15  -4 978.938 85.1309   6
  -1  15   4 974.254 86.4006   8
   1  15  -4 1000.68 88.7594   8
  -1  15   3 330.051 56.8748   3
   1  15  -3 458.432 58.9904   3
   1  15  -3 386.831 56.8941   6
  -1  15   3 365.245 54.5074   6
   1  15  -3 420.327 61.1667   8
  -1  15   3 411.176 59.3102   8
   1  15  -2 181.282 44.8835   3
  -1  15   2 281.735 51.0787   3
  -1  15   2 216.278 47.1603   6
   1  15  -2 165.943 46.2044   6
   1  15  -2 183.074 47.9522   8
  -1  15   2 199.572 47.7314   8
  -1  15   1 629.707 69.5474   3
   1  15  -1 461.691 62.5191   3
  -1  15   1 596.537 64.4080   6
   1  15  -1 439.562 59.7498   6
  -1  15   1 559.236 66.1467   8
   1  15  -1 510.122 66.5921   8
  -1  15   0 815.787 82.2100   3
   1  15   0 849.204 80.8160   3
  -1  15   0 870.022 80.7127   8
   1  15   0 863.791 82.5377   8
   1  15   0 892.795 79.8900   6
  -1  15   0 718.258 75.7437   6
  -1  15  -1 170.360 46.1532   3
   1  15   1 163.602 46.1589   3
   1  15   1 147.919 44.1341   6
  -1  15  -1 249.819 49.6001   6
  -1  15  -1 227.983 50.7470   8
   1  15   1 232.789 50.8509   8
  -1  15  -2 849.522 79.4620   3
   1  15   2 643.052 71.0316   3
  -1  15  -2 862.003 77.7829   6
   1  15   2 682.197 71.3876   6
   1  15   2 644.012 73.6249   8
  -1  15  -2 896.517 80.5926   8
  -1  15  -3 723.126 74.9274   3
   1  15   3 554.758 67.7861   3
  -1  15  -3 728.380 74.6027   8
   1  15   3 697.218 74.1029   8
   1  15   3 560.269 66.0078   6
  -1  15  -3 651.877 69.5087   6
  -1  15  -4 209.641 49.0058   3
   1  15   4 295.389 51.5586   3
   1  15   4 297.800 52.0336   6
   1  15   4 358.840 57.9882   8
  -1  15  -4 333.879 55.5580   8
  -1  15  -4 221.027 48.8527   6
   1  15   5 256.312 50.8933   3
  -1  15  -5 337.435 56.6077   3
   1  15   5 232.430 47.8970   6
  -1  15  -5 342.581 56.5166   6
   1  15   5 266.764 49.3326   8
  -1  15  -5 303.201 56.0982   8
   1  15   6 994.632 87.9219   3
  -1  15  -6 995.808 91.3089   3
  -1  15  -6 989.684 90.8947   8
   1  15   6 1070.00 91.6292   8
  -1  15  -6 1090.44 90.5256   6
   1  15   6 998.627 86.5477   6
   1  15   7 125.059 43.2936   3
  -1  15  -7 185.111 49.4028   3
   1  15   7 95.0058 40.4325   6
   1  15   7 222.770 47.8448   8
  -1  15  -7 159.436 48.8963   8
  -1  15  -7 156.373 46.2046   6
  -1  15  -8 380.502 59.2233   3
   1  15   8 401.187 55.5662   3
   1  15   8 331.394 53.2945   6
  -1  15  -8 340.133 58.6262   8
   1  15   8 343.400 55.7230   8
  -1  15  -8 343.317 55.7801   6
  -1  15  -9 409.808 60.4780   6
   1  15   9 329.084 53.7215   6
   1  15   9 513.931 65.6146   4
  -1  15  -9 418.563 61.7439   8
   1  15   9 460.350 60.6657   8
  -1  15  -9 397.063 59.7513   3
   1  15   9 362.878 54.2292   3
  -1  15 -10 434.960 61.8930   6
   1  15  10 521.828 62.8946   6
  -1  15 -10 572.718 68.9262   3
   1  15  10 580.081 66.1719   3
   1  15  10 585.441 70.6727   4
   1  15  10 566.761 67.4963   8
  -1  15 -10 425.821 62.6967   8
  -1  15 -11 140.172 49.2189   6
   1  15  11 122.453 43.6558   6
   1  15  11 104.961 41.1302   3
  -1  15 -11 173.208 48.7717   3
   1  15  11 245.863 55.0246   4
   1  15  11 172.085 48.1708   8
  -1  15 -11 195.600 49.8827   8
   1  15  12 870.955 80.0427   6
  -1  15 -12 754.300 82.0099   3
   1  15  12 790.024 78.6029   3
   1  15  12 917.932 88.4069   4
   1  15  12 972.102 85.9308   8
  -1  15 -12 1042.81 89.2122   8
   1  15  13 156.869 44.7541   6
  -1  15 -13 251.267 51.2910   3
   1  15  13 183.297 47.9696   3
   1  15  13 181.461 51.4757   4
  -1  15 -13 238.685 51.0737   8
   1  15  13 246.695 50.9396   8
   1  15  14 60.2895 39.1777   6
  -1  15 -14 104.634 43.5423   3
   1  15  14 129.264 42.1834   3
   1  15  14 83.3461 45.4940   4
   1  15  14 133.159 45.0454   8
  -1  15 -14 158.014 47.2913   8
   1  15  15 373.386 57.2190   6
  -1  15 -15 416.739 62.3605   3
   1  15  15 249.479 51.8980   3
   1  15  15 418.961 66.3054   4
   1  15  15 357.726 57.9495   8
  -1  15 -15 403.203 61.2819   8
  -1  15 -16 1005.68 90.7075   6
   1  15  16 969.629 85.8280   6
  -1  15 -16 797.051 88.0119   3
   1  15  16 818.558 85.0211   3
   1  15  16 1034.71 93.3673   4
   1  15  16 991.421 89.6433   8
  -1  15 -16 1056.93 93.9990   8
   1  15  17 141.244 50.2542   4
  -1  15 -17 163.014 48.3138   6
   1  15  17 64.5193 40.7193   6
  -1  15 -17 90.4753 46.4619   3
   1  15  17 41.6049 40.1038   3
   1  15  17 148.386 46.9846   2
   1  15  17 125.055 48.6481   8
  -1  15 -17 122.193 49.3356   8
   1  15  18 361.786 63.7101   4
  -1  15 -18 543.646 66.8258   6
   1  15  18 402.523 58.4803   6
  -1  15 -18 573.775 70.3434   3
   1  15  18 406.241 58.9051   2
   1  15  18 389.003 59.3022   3
  -1  15 -18 424.347 68.5855   8
   1  15  18 384.360 59.6244   8
   1  15  19 478.855 68.3022   4
  -1  15 -19 409.471 61.8747   6
   1  15  19 377.142 58.7741   6
  -1  15 -19 477.324 65.0923   3
   1  15  19 494.234 62.1353   2
   1  15  19 433.992 61.5566   3
   1  15  19 426.696 63.1570   8
  -1  15 -19 416.791 66.4001   8
   1  15  20 367.094 61.5925   4
  -1  15 -20 323.682 57.3671   6
   1  15  20 299.794 54.9544   6
  -1  15 -20 300.644 59.4688   3
   1  15  20 378.569 56.2808   2
   1  15  20 271.533 53.8560   3
  -1  15 -20 451.241 66.9609   8
   1  15  20 357.008 60.6078   8
   1  15  21 224.701 58.3355   4
  -1  15 -21 208.614 52.7194   6
   1  15  21 187.228 47.9017   6
  -1  15 -21 247.669 56.0713   3
   1  15  21 222.654 49.3608   2
   1  15  21 117.375 45.9298   3
  -1  15 -21 409.803 65.0128   8
   1  15  21 250.483 55.3090   8
   1  15  22 755.181 83.2222   4
  -1  15 -22 774.548 81.5878   6
   1  15  22 811.936 77.8535   6
  -1  15 -22 756.989 83.7650   3
   1  15  22 710.697 79.2253   3
   1  15  22 728.232 76.3070   2
  -1  15 -22 677.743 83.0923   8
   1  15  22 829.580 83.0360   8
   1  15  23 220.256 55.3446   4
  -1  15 -23 104.207 47.2163   6
   1  15  23 105.084 41.5275   6
  -1  15 -23 122.217 47.9402   3
   1  15  23 187.063 49.8058   2
   1  15  23 59.8729 41.2221   3
  -1  15 -23 52.3873 45.2709   8
   1  15  23 155.061 48.8112   8
   1  15  24 209.463 54.8144   4
  -1  15 -24 60.6993 44.2069   6
   1  15  24 116.132 40.5723   6
  -1  15 -24 97.0920 46.6979   3
   1  15  24 100.840 43.1782   3
   1  15  24 118.088 42.1333   2
   1  15  24 112.564 47.7008   8
  -1  15 -24 57.3943 47.2095   8
   1  15  25 388.942 64.1480   4
  -1  15 -25 347.029 62.6509   3
  -1  15 -25 365.371 60.2725   6
   1  15  25 228.530 52.7190   3
   1  15  25 270.401 52.7512   2
  -1  15 -25 245.618 61.5381   8
   1  15  25 328.968 59.6632   8
   1  15  26 428.258 68.5517   4
  -1  15 -26 394.973 65.8648   3
   1  15  26 412.552 65.3272   3
  -1  15 -26 306.778 60.0854   6
  -1  15 -26 465.582 68.4602   8
   1  15  26 446.179 65.9286   8
  -1  15 -27 83.7472 44.9344   6
   1  15  27 167.778 53.7857   4
  -1  15 -27 36.5760 49.0321   8
   1  15  27 62.0397 47.2754   8
  -1  15 -28 321.583 60.5128   6
   1  15  28 320.982 60.3771   8
  -1  15 -28 421.395 69.9220   8
   1  15  28 432.677 67.8604   4
   1  17 -17 196.805 50.5621   6
  -1  17  17 86.1654 42.5359   6
  -1  17  17 58.2609 43.5301   3
   1  17 -17 305.776 55.2084   3
   1  17 -17 298.583 64.6049   8
  -1  17  17 207.781 49.0268   8
  -1  17  17 151.653 50.9715   4
   1  17 -16 75.8995 41.5837   6
  -1  17  16 89.5689 42.8708   6
   1  17 -16 105.683 44.3475   3
  -1  17  16 103.496 42.8403   3
  -1  17  16 48.1129 39.6050   8
   1  17 -16 154.746 53.2474   8
  -1  17  16 119.881 47.7541   4
  -1  17  15 351.037 57.5499   3
   1  17 -15 310.883 56.8493   3
  -1  17  15 253.909 52.5184   6
  -1  17  15 395.625 58.0949   8
   1  17 -15 263.465 58.1014   8
   1  17 -15 198.382 52.9985   6
  -1  17  14 271.965 55.8114   3
   1  17 -14 306.117 56.8728   3
  -1  17  14 282.236 52.9859   6
   1  17 -14 292.348 61.7477   8
  -1  17  14 277.138 52.1121   8
   1  17 -14 220.756 53.3489   6
   1  17 -13 301.867 58.1799   3
  -1  17  13 317.030 57.6902   3
  -1  17  13 349.706 57.5122   6
   1  17 -13 313.142 58.2918   6
  -1  17  13 354.930 58.3209   8
   1  17 -13 468.067 66.9840   8
  -1  17  12 217.974 52.0883   3
   1  17 -12 228.098 52.2449   3
   1  17 -12 314.948 56.3876   6
  -1  17  12 192.775 49.1577   6
   1  17 -12 425.825 65.0419   8
  -1  17  12 303.417 55.2917   8
  -1  17  11 296.025 56.2072   3
   1  17 -11 279.645 54.8799   3
   1  17 -11 317.283 59.4279   6
  -1  17  11 185.469 50.1317   6
   1  17 -11 320.709 59.8057   8
  -1  17  11 366.697 57.3077   8
  -1  17  10 152.202 49.6773   3
   1  17 -10 210.726 52.9098   3
  -1  17  10 171.292 48.8897   6
   1  17 -10 242.095 54.6926   8
  -1  17  10 144.740 45.6892   8
   1  17  -9 373.563 59.8279   3
  -1  17   9 324.252 57.4343   3
  -1  17   9 317.743 56.1546   6
  -1  17   9 413.466 60.0577   8
   1  17  -9 337.777 59.6644   8
   1  17  -8 368.244 61.2778   3
  -1  17   8 419.050 62.2323   3
  -1  17   8 418.376 60.9124   6
  -1  17   8 482.031 63.7711   8
   1  17  -8 390.609 65.2824   8
   1  17  -7 356.377 57.6911   3
  -1  17   7 357.763 59.5808   3
  -1  17   7 276.073 53.2412   6
   1  17  -7 359.431 62.6818   8
  -1  17   7 352.250 56.9276   8
  -1  17   6 189.391 50.5303   3
   1  17  -6 304.792 55.8499   3
   1  17  -6 270.364 55.7641   6
  -1  17   6 283.549 54.4360   6
  -1  17   6 293.420 53.8628   8
   1  17  -6 386.766 63.0962   8
   1  17  -5 397.994 59.5859   3
  -1  17   5 331.040 58.6681   3
  -1  17   5 237.801 53.2726   6
   1  17  -5 264.841 54.2362   6
   1  17  -5 426.448 65.5937   8
  -1  17   5 392.657 58.2921   8
  -1  17   4 269.046 55.7734   3
   1  17  -4 370.369 59.3836   3
  -1  17   4 372.638 58.8649   6
   1  17  -4 278.223 54.9898   6
  -1  17   4 382.924 59.5041   8
   1  17  -4 408.022 63.5347   8
   1  17  -3 201.055 52.2172   3
  -1  17   3 277.724 54.3445   3
   1  17  -3 335.681 56.3253   6
  -1  17   3 308.274 56.8305   6
  -1  17   3 354.332 58.6582   8
   1  17  -3 328.528 60.0407   8
  -1  17   2 386.457 61.4032   3
   1  17  -2 436.659 63.5197   3
  -1  17   2 436.962 62.2114   6
   1  17  -2 492.744 64.6465   6
  -1  17   2 494.515 65.2455   8
   1  17  -2 527.474 67.9753   8
  -1  17   1 407.900 61.9667   3
   1  17  -1 413.516 63.2149   3
   1  17  -1 420.501 62.1733   6
  -1  17   1 384.361 59.6169   6
  -1  17   1 458.750 63.4233   8
   1  17  -1 480.275 66.1765   8
   1  17   0 244.451 54.4148   3
  -1  17   0 329.212 56.6175   3
  -1  17   0 176.254 49.2929   6
   1  17   0 364.027 57.9067   6
   1  17   0 343.908 57.6503   8
  -1  17   0 244.170 55.0243   8
   1  17   1 275.134 55.2806   3
  -1  17  -1 283.757 55.4350   3
   1  17   1 242.937 52.5733   6
  -1  17  -1 247.353 53.3255   6
   1  17   1 213.749 51.4586   8
  -1  17  -1 327.107 57.8398   8
   1  17   2 267.779 52.8145   3
  -1  17  -2 204.719 51.8581   3
  -1  17  -2 267.326 54.4798   6
   1  17   2 162.721 46.8872   6
   1  17   2 164.805 52.0507   8
  -1  17  -2 336.862 57.8402   8
  -1  17  -3 436.937 62.3123   3
   1  17   3 358.506 58.2338   3
  -1  17  -3 328.708 58.0920   6
   1  17   3 314.096 55.7511   6
   1  17   3 300.383 58.4761   8
  -1  17  -3 382.453 60.4593   8
   1  17   4 346.845 57.3272   3
  -1  17  -4 328.411 60.3169   3
  -1  17  -4 444.423 63.9907   8
   1  17   4 479.161 65.8172   8
   1  17   4 471.894 62.6880   6
  -1  17  -4 349.008 59.9872   6
  -1  17  -5 308.079 56.9973   3
   1  17   5 264.256 52.4253   3
   1  17   5 273.582 54.8883   6
  -1  17  -5 307.482 56.1664   8
   1  17   5 282.397 55.2787   8
  -1  17  -5 264.179 54.2038   6
  -1  17  -6 190.398 50.3018   3
   1  17   6 134.254 45.0377   3
   1  17   6 172.669 46.4663   6
  -1  17  -6 193.128 49.6905   8
   1  17   6 273.873 53.7837   8
  -1  17  -6 208.982 51.3842   6
   1  17   7 249.068 50.7130   3
  -1  17  -7 216.984 52.5673   3
   1  17   7 194.398 49.1699   6
  -1  17  -7 291.934 56.4574   8
   1  17   7 297.215 56.5717   8
  -1  17  -7 260.219 54.8707   6
   1  17   8 292.848 54.2233   3
  -1  17  -8 349.397 59.8659   3
   1  17   8 338.697 58.2486   6
  -1  17  -8 318.495 58.9146   8
   1  17   8 360.241 59.0164   8
  -1  17  -8 408.834 62.0514   6
   1  17   9 349.023 58.6830   3
  -1  17  -9 431.372 67.3719   3
   1  17   9 393.045 60.7316   6
   1  17   9 470.682 64.1567   8
  -1  17  -9 489.613 68.1426   8
  -1  17  -9 434.955 65.7514   6
   1  17  10 449.463 61.5578   3
  -1  17 -10 335.203 60.7006   3
   1  17  10 426.028 61.1644   6
  -1  17 -10 377.579 62.8478   8
   1  17  10 458.693 67.0348   8
  -1  17 -10 340.409 61.5413   6
   1  17  11 354.799 54.8592   3
  -1  17 -11 237.046 55.5648   3
   1  17  11 304.060 56.4398   6
   1  17  11 344.300 60.4853   8
  -1  17 -11 305.382 58.6564   8
  -1  17 -11 236.157 54.7159   6
  -1  17 -12 219.334 53.9799   8
   1  17  12 126.840 47.7264   8
   1  17  12 126.962 46.6849   6
  -1  17 -12 129.662 50.4607   3
   1  17  12 55.9926 42.2526   3
   1  17  13 214.296 53.1724   8
  -1  17 -13 289.058 60.1033   8
   1  17  13 261.915 52.0683   6
   1  17  13 152.433 47.8772   3
  -1  17 -13 347.803 60.6855   3
   1  17  14 342.778 57.7268   6
  -1  17 -14 392.694 63.6440   3
   1  17  14 382.406 60.7732   3
  -1  17 -14 403.289 64.5685   8
   1  17  14 449.225 64.3271   8
   1  17  14 483.404 69.0914   4
   1  17  15 344.118 58.4605   6
  -1  17 -15 411.376 64.5139   3
   1  17  15 432.616 62.8856   3
  -1  17 -15 398.268 67.7733   8
   1  17  15 473.998 64.8649   8
   1  17  15 367.533 65.6208   4
   1  17  16 106.528 44.6014   6
  -1  17 -16 167.662 53.0313   3
   1  17  16 191.007 48.5635   3
  -1  17 -16 174.504 56.0036   8
   1  17  16 287.601 57.3390   8
   1  17  16 263.375 57.4459   4
  -1  17 -17 165.269 50.2040   6
   1  17  17 235.271 57.4951   4
  -1  17 -17 186.012 52.1571   3
   1  17  17 188.365 48.3468   3
   1  17  17 196.431 50.6832   8
  -1  17 -17 224.628 57.3743   8
   1  17  17 177.239 47.8454   6
  -2 -16  23 410.457 66.0638   4
  -2 -16  22 129.872 52.2948   4
  -2 -16  21 200.256 52.9038   4
  -2 -16  20 384.798 64.5460   4
  -2 -16  19 329.632 59.1851   4
  -2 -16  18 166.218 50.8788   4
  -2 -16  17 430.785 66.2967   4
   2 -16  12 326.106 54.0140   4
   2 -16  13 188.380 47.3048   4
   2 -16  14 260.873 51.2720   4
   2 -16  15 522.866 68.7347   4
   2 -16  16 383.564 60.1497   4
   2 -16  17 264.833 53.0935   4
   2 -16  18 208.780 50.6832   4
   2 -16  19 253.176 53.5465   4
   2 -16  20 223.777 51.0372   4
   2 -16  21 451.135 65.1765   4
   2 -16  22 303.346 55.8729   4
   2 -16  23 104.597 46.3194   4
   2 -16  23 113.949 44.3503   9
  -2 -14  32 225.781 58.5675   7
  -2 -14  31-4.66878 46.1286   7
  -2 -14  30 584.267 77.0865   7
  -2 -14  24 350.099 65.4403   4
  -2 -14  23 148.517 53.6438   4
  -2 -14  22 344.870 63.1429   4
  -2 -14  21 66.7438 43.7670   4
  -2 -14  20 600.231 74.0218   4
  -2 -14  19 147.910 51.3824   4
  -2 -14  18 498.279 68.3602   4
   2 -14  13 415.539 57.4255   4
   2 -14  14 450.569 58.4651   4
   2 -14  15 168.144 44.9362   4
   2 -14  16 673.372 72.1638   4
   2 -14  17 322.712 54.4734   4
   2 -14  18 772.736 77.8983   4
   2 -14  19 204.600 50.5427   4
   2 -14  20 95.9282 42.2669   4
   2 -14  21 178.870 46.9303   4
   2 -14  22 745.907 77.8768   4
   2 -14  23 342.264 55.2157   4
   2 -14  23 208.376 49.4283   9
   2 -14  24 265.473 53.8640   4
   2 -14  24 262.597 52.2565   9
   2 -14  25 155.581 49.5878   4
   2 -14  25 81.7915 41.9397   9
   2 -14  26 180.984 50.5756   4
   2 -14  26 221.101 49.9574   9
   2 -14  27 151.021 47.6426   4
   2 -14  27 210.785 50.9138   9
   2 -14  28 551.107 69.9065   4
   2 -14  28 662.744 70.7436   9
   2 -14  29 191.441 49.6057   4
   2 -14  29 85.5455 43.7201   9
   2 -14  29 210.456 53.7512   7
   2 -14  30 160.890 50.4049   4
   2 -14  30 209.268 50.2504   9
   2 -14  30 162.002 51.1471   7
   2 -14  31 58.5088 40.8859   4
   2 -14  31 88.8063 42.3777   9
   2 -14  31 37.6422 42.4170   7
   2 -14  32 224.489 54.9020   4
   2 -14  32 341.670 56.2085   9
   2 -14  32 282.460 55.9984   7
  -2 -12  38 13.8026 48.1553   4
  -2 -12  38 18.7677 42.8378   7
  -2 -12  37 276.901 60.8244   4
  -2 -12  37 357.729 64.7993   7
  -2 -12  36 116.489 52.2569   4
  -2 -12  36 119.656 50.0144   7
  -2 -12  35 535.066 75.0242   4
  -2 -12  35 474.812 71.7246   7
  -2 -12  34-13.0964 47.6503   4
  -2 -12  34 81.4736 48.9085   7
  -2 -12  33 94.9428 53.1410   4
  -2 -12  33 139.029 50.9157   7
  -2 -12  32 51.1694 47.5623   4
  -2 -12  32 88.9135 45.1048   7
  -2 -12  31 730.637 83.0325   4
  -2 -12  31 660.696 81.3710   7
  -2 -12  30 287.669 60.1535   7
  -2 -12  29 513.392 68.8593   7
  -2 -12  28 25.6311 41.1816   7
  -2 -12  26 77.4827 33.5451   9
  -2 -12  25 906.746 75.2206   9
   2 -12  13 1952.82 129.991   4
   2 -12  14 269.310 49.3452   4
   2 -12  15 285.504 48.4407   4
   2 -12  16 96.5057 39.6553   4
   2 -12  17 1116.60 91.0812   4
   2 -12  18 231.250 50.3330   4
   2 -12  19 825.861 79.7597   4
   2 -12  20 216.306 48.0126   4
   2 -12  21 486.508 61.6534   4
   2 -12  22 149.382 44.9065   4
   2 -12  22 105.665 39.3366   9
   2 -12  23 1574.65 110.732   9
   2 -12  23 1415.09 111.068   4
   2 -12  24 271.158 50.1254   4
   2 -12  24 226.967 45.9433   9
   2 -12  25 344.102 56.9050   4
   2 -12  25 459.900 59.1804   9
   2 -12  26 106.459 43.1130   4
   2 -12  26 58.7967 37.9005   9
   2 -12  27 361.262 59.6278   4
   2 -12  27 551.127 62.1067   9
   2 -12  27 541.776 65.2567   7
   2 -12  28 192.952 49.5421   4
   2 -12  28 160.552 44.3717   9
   2 -12  28 113.955 45.5918   7
   2 -12  29 796.181 84.4057   4
   2 -12  29 904.692 80.9184   9
   2 -12  29 913.582 84.3801   7
   2 -12  30 105.476 43.3179   4
   2 -12  30 85.5465 41.0592   9
   2 -12  30 124.076 46.5946   7
   2 -12  31 238.479 51.4615   4
   2 -12  31 221.901 46.3300   9
   2 -12  31 211.410 51.2582   7
   2 -12  32 121.265 45.9720   4
   2 -12  32 99.9905 42.4769   9
   2 -12  32 150.048 49.0713   7
   2 -12  33 541.954 70.6333   4
   2 -12  33 679.138 71.2192   9
   2 -12  33 636.415 73.9486   7
   2 -12  34 45.7984 43.7676   4
   2 -12  34 97.4951 44.5141   9
   2 -12  34 128.498 47.5709   7
   2 -12  35 489.457 68.3012   4
   2 -12  35 498.548 63.8668   9
   2 -12  35 522.905 69.4080   7
   2 -12  36 76.9250 41.2680   4
   2 -12  36 44.0708 37.4520   9
   2 -12  36 53.1927 43.8240   7
   2 -12  37 86.4889 43.4002   4
   2 -12  37 84.9886 40.9664   9
   2 -12  37 62.0558 45.9581   7
   2 -12  38 12.5425 43.0770   7
   2 -12  38 74.4735 46.6270   4
  -2 -10  42 274.259 60.7637   7
  -2 -10  42 160.563 55.9485   4
  -2 -10  41 223.878 58.0375   7
  -2 -10  41 163.202 52.8689   4
  -2 -10  40 105.787 47.6351   7
  -2 -10  40 120.988 52.0096   4
  -2 -10  39 158.474 52.7624   7
  -2 -10  39 61.9635 51.5866   4
  -2 -10  38 285.790 60.5177   7
  -2 -10  38 314.645 61.5525   4
  -2 -10  37 343.695 61.5518   7
  -2 -10  37 366.413 62.1212   4
  -2 -10  36 221.688 54.7581   7
  -2 -10  36 246.168 56.0623   4
  -2 -10  35 313.000 57.5340   7
  -2 -10  35 196.302 53.4528   4
  -2 -10  34 194.665 50.9349   7
  -2 -10  34 184.768 51.2593   4
  -2 -10  33 334.343 60.5534   7
  -2 -10  33 295.104 57.6870   4
  -2 -10  32 503.466 68.1584   7
  -2 -10  32 445.437 65.6653   4
  -2 -10  31 461.553 66.9519   7
  -2 -10  31 485.810 66.6140   4
  -2 -10  30 298.531 58.8203   7
  -2 -10  30 312.974 55.3749   4
  -2 -10  29 347.277 47.8823   9
  -2 -10  29 434.191 62.2111   4
  -2 -10  28 522.364 53.8443   9
  -2 -10  28 553.305 67.7189   4
  -2 -10  27 641.623 60.5503   9
  -2 -10  27 697.799 74.5066   4
  -2 -10  26 303.024 45.5302   9
  -2 -10  26 482.915 61.5984   4
  -2 -10  25 627.540 57.5667   9
  -2 -10  25 585.735 69.5160   4
  -2 -10  24 426.366 49.9105   9
  -2 -10  24 460.337 62.0285   4
  -2 -10  23 512.490 64.3671   4
  -2 -10  22 590.104 67.0167   4
  -2 -10  21 1028.99 87.5087   4
  -2 -10  20 465.155 62.2602   4
  -2 -10  19 1511.77 112.752   4
  -2 -10  18 745.460 74.6935   4
  -2 -10  14 603.760 48.3770  11
  -2 -10  13 1173.87 75.6464  11
   2 -10 -12 876.746 47.0007   1
  -2 -10  12 766.906 58.7178  11
   2 -10 -11 632.283 37.6780   1
  -2 -10  11 604.318 49.3006  11
   2 -10 -10 771.890 45.7131   1
  -2 -10  10 815.839 58.0229  11
   2 -10  -9 1904.36 98.5859   1
   2 -10  -8 833.737 50.0847   1
   2 -10  -7 659.538 42.5779   1
   2 -10  -6 1071.13 62.1234   1
  -2 -10   2 982.071 65.7647  14
   2 -10  -1 403.088 31.5424  14
  -2 -10   1 424.890 38.6732  14
  -2 -10   0 1145.57 70.5524  14
   2 -10   0 1008.52 60.1581  14
  -2 -10  -1 989.958 68.2227  14
   2 -10   1 1073.83 59.7259  14
   2 -10   2 633.967 40.8738  14
  -2 -10  -2 751.289 53.6559  14
   2 -10   3 1353.32 72.0373  14
   2 -10   4 1313.09 68.7456  14
   2 -10   8 1207.27 76.1718  10
  -2 -10  -9 627.561 49.0577   1
   2 -10   9 719.517 51.5903  10
  -2 -10 -10 1363.11 84.0565   1
   2 -10  10 1466.41 85.4288  10
  -2 -10 -11 541.896 46.0693   1
   2 -10  11 729.206 49.6957  10
  -2 -10 -12 285.671 30.5645   1
   2 -10  12 207.750 21.4583  11
   2 -10  12 215.185 28.5915  10
  -2 -10 -13 1665.91 91.0933   1
   2 -10  13 1694.19 108.009   4
   2 -10  13 1647.99 90.6512  10
   2 -10  13 1405.33 79.8207  11
  -2 -10 -14 1359.83 77.2238   1
   2 -10  14 1508.03 96.0984   4
   2 -10  14 1396.55 77.2979  10
  -2 -10 -15 273.426 31.5602   1
   2 -10  15 352.221 47.4840   4
   2 -10  15 243.356 29.6477  10
   2 -10  16 1147.31 84.7504   4
   2 -10  16 987.189 65.1641  10
   2 -10  17 1137.06 88.0832   4
   2 -10  18 801.145 72.3674   4
  -2 -10 -19 373.888 43.2733   5
   2 -10  19 292.608 47.8244   4
  -2 -10 -20 819.079 67.1746   5
   2 -10  20 970.569 79.6574   4
   2 -10  20 850.549 73.6719   9
  -2 -10 -21 331.571 42.3956   5
   2 -10  21 422.711 52.7048   9
   2 -10  21 374.106 52.3724   4
   2 -10  22 369.961 50.4777   9
  -2 -10 -22 434.107 47.3991   5
   2 -10  22 361.206 52.5947   4
   2 -10  23 961.832 79.0740   9
   2 -10  23 864.422 78.9277   4
  -2 -10 -23 877.711 69.9871   5
   2 -10  24 665.427 71.0225   4
  -2 -10 -24 726.605 64.3625   5
   2 -10  25 190.394 41.4917   9
   2 -10  25 166.062 45.6434   4
  -2 -10 -25 229.852 37.4723   5
   2 -10  26 557.889 61.6917   9
   2 -10  26 531.686 63.7281   4
  -2 -10 -26 529.195 55.2685   5
   2 -10  27 369.831 57.3618   4
   2 -10  27 503.401 57.4590   9
  -2 -10 -27 360.084 47.9370   5
   2 -10  27 499.284 61.8699   7
   2 -10  28 310.449 52.4148   4
   2 -10  28 380.604 52.8850   9
  -2 -10 -28 294.552 44.2317   5
   2 -10  28 322.479 52.9629   7
   2 -10  29 572.923 70.2931   4
   2 -10  29 663.861 67.4677   9
  -2 -10 -29 728.489 64.8940   5
   2 -10  29 660.800 71.5230   7
   2 -10  30 490.126 57.1195   9
   2 -10  30 419.208 60.9417   4
   2 -10  30 465.534 61.8851   7
   2 -10  31 79.4786 35.4030   9
   2 -10  31 60.0139 40.1911   4
   2 -10  31 35.9902 35.6637   7
   2 -10  32 328.641 51.5151   9
   2 -10  32 339.841 59.0696   4
   2 -10  32 447.855 58.8876   7
   2 -10  33 409.736 57.4246   9
   2 -10  33 539.737 66.2972   4
   2 -10  33 454.294 62.5079   7
   2 -10  34 184.454 43.9105   9
   2 -10  34 189.084 50.4644   4
   2 -10  34 239.677 49.9391   7
   2 -10  35 227.228 45.7525   9
   2 -10  35 304.408 54.8535   4
   2 -10  35 201.428 49.1118   7
   2 -10  36 432.007 55.5977   9
   2 -10  36 333.714 60.6289   4
   2 -10  36 343.257 58.9412   7
   2 -10  37 96.2106 39.5525   9
   2 -10  37 132.237 49.3230   4
   2 -10  37 160.508 48.6750   7
   2 -10  38 184.530 44.1655   9
   2 -10  38 180.321 51.5177   4
   2 -10  38 206.914 49.9175   7
   2 -10  39 491.148 60.3323   9
   2 -10  39 404.037 63.6085   4
   2 -10  39 359.332 61.9644   7
   2 -10  40 219.735 53.4085   4
   2 -10  40 188.560 49.9046   7
   2 -10  41 52.2829 43.9933   4
   2 -10  41 116.354 47.7061   7
   2 -10  42 158.490 50.9427   4
   2 -10  42 164.449 48.1861   7
  -2  -8  46 22.7426 44.4071   4
  -2  -8  46 33.0699 47.5400   7
  -2  -8  45 63.0573 46.2299   4
  -2  -8  45 84.3472 44.9973   7
  -2  -8  44 58.0085 46.0697   4
  -2  -8  44 97.4535 48.6974   7
  -2  -8  43 498.270 72.7349   4
  -2  -8  43 357.611 64.5124   7
  -2  -8  42 252.611 57.4333   4
  -2  -8  42 208.101 54.0034   7
  -2  -8  41 128.918 49.2814   4
  -2  -8  41 26.7432 41.6768   7
  -2  -8  40-12.7060 43.1093   4
  -2  -8  40 48.1654 45.0770   7
  -2  -8  39 633.981 75.9880   4
  -2  -8  39 551.260 72.8761   7
  -2  -8  38 217.455 53.3443   4
  -2  -8  38 169.202 49.4421   7
  -2  -8  37 436.578 67.3610   4
  -2  -8  37 573.402 70.4876   7
  -2  -8  36 210.790 49.4223   4
  -2  -8  36 146.903 49.4841   7
  -2  -8  35 175.993 50.8266   4
  -2  -8  35 136.289 47.4560   7
  -2  -8  34 26.8903 36.8004   4
  -2  -8  33 1099.23 96.7222   4
   2  -8 -32 349.587 40.9096   5
  -2  -8  32 383.599 57.8320   4
  -2  -8  31 207.158 36.3044   9
   2  -8 -31 151.593 31.1937   5
  -2  -8  31 256.540 52.2981   4
  -2  -8  30 164.043 33.6323   9
   2  -8 -30 197.087 31.2966   5
  -2  -8  30 159.366 43.9879   4
  -2  -8  29 828.523 62.4309   9
   2  -8 -29 647.264 54.7780   5
  -2  -8  29 746.906 76.0000   4
  -2  -8  28 209.575 36.9782   9
   2  -8 -28 222.937 32.0770   5
  -2  -8  28 231.775 47.4301   4
  -2  -8  27 1155.80 75.5358   9
  -2  -8  27 1283.05 93.1530   4
  -2  -8  26 612.298 53.2262   9
  -2  -8  26 644.540 66.4399   4
   2  -8 -26 552.842 46.1209   5
  -2  -8  25 282.738 39.8462   9
  -2  -8  25 301.096 48.3495   4
   2  -8 -25 188.182 27.5125   5
  -2  -8  24 237.284 35.3089   9
  -2  -8  24 260.479 44.6025   4
   2  -8 -24 171.105 25.8830   5
  -2  -8  23 2221.60 122.925   9
   2  -8 -23 1875.50 110.025   5
  -2  -8  23 2329.49 138.497   4
  -2  -8  22 652.066 53.1488   9
   2  -8 -22 505.417 40.2368   5
  -2  -8  22 605.769 63.5405   4
   2  -8 -21 946.001 60.5918   5
  -2  -8  21 1425.17 93.5491   4
   2  -8 -20 682.358 44.3873   5
  -2  -8  20 769.953 68.3754   4
   2  -8 -19 333.131 27.8004   5
  -2  -8  19 744.274 63.0317   4
   2  -8 -18 408.116 29.5218   5
  -2  -8  18 685.617 59.0899   4
   2  -8 -17 2834.44 144.335   5
  -2  -8  17 3801.19 181.645   4
  -2  -8  13 2198.38 118.455   3
  -2  -8  13 1992.70 115.202  11
  -2  -8  12 525.518 42.5094   3
  -2  -8  12 451.153 39.9088  11
   2  -8 -11 2728.79 136.803   1
  -2  -8  11 3144.68 154.018   3
  -2  -8  11 3051.37 152.331  11
  -2  -8  10 989.867 58.2400   3
   2  -8 -10 838.529 59.0809   4
  -2  -8  10 882.681 55.3378  11
   2  -8  -8 870.816 47.8922   1
  -2  -8   8 890.019 59.0291   3
   2  -8  -8 909.449 63.5592   4
  -2  -8   8 770.851 57.3920  11
   2  -8  -7 4423.41 217.744   1
   2  -8  -7 4721.65 233.876   4
  -2  -8   7 4403.66 228.759  11
  -2  -8   7 4567.75 229.261   3
  -2  -8   6 397.870 37.7021   3
  -2  -8   6 412.834 45.0048   2
   2  -8  -6 428.018 42.4731   4
  -2  -8   5 1575.89 94.4273   3
  -2  -8   5 1707.60 103.361   2
   2  -8  -5 1618.51 98.7632   4
  -2  -8   4 872.112 55.9673   3
  -2  -8   4 764.821 61.6087   2
   2  -8  -4 692.937 57.1368   4
  -2  -8   3 1792.12 104.897   3
  -2  -8   3 1980.81 112.562   2
   2  -8  -3 1779.14 108.270   4
  -2  -8   2 656.462 48.6973   3
  -2  -8   2 706.609 54.9792   2
  -2  -8   2 607.203 46.8102  14
   2  -8  -2 608.806 51.0324   4
  -2  -8   1 4189.67 220.792   1
  -2  -8   1 4451.02 222.639   3
  -2  -8   1 4505.00 228.088   2
  -2  -8   1 4032.77 220.084  14
   2  -8  -1 4760.82 228.910   4
  -2  -8   0 708.184 51.1867   1
  -2  -8   0 762.697 56.5196   2
  -2  -8   0 801.355 54.2074   3
  -2  -8   0 634.273 50.3447  14
   2  -8   0 712.788 56.4931   4
  -2  -8  -1 939.072 59.9675   1
  -2  -8  -1 1006.82 65.9620   2
  -2  -8  -2 959.264 62.8146   1
  -2  -8  -2 1064.71 68.4217   2
  -2  -8  -2 1054.84 64.5847  14
   2  -8   2 926.037 52.9692  14
   2  -8   2 978.571 69.1174   4
  -2  -8  -3 3271.99 167.901   1
  -2  -8  -3 3490.46 172.978   2
   2  -8   3 3496.28 177.452   4
  -2  -8  -3 3139.17 168.452  14
   2  -8   3 3078.24 156.529  14
   2  -8   4 459.189 28.8917  14
  -2  -8  -4 515.805 41.3469  14
  -2  -8  -4 485.944 40.6193   1
  -2  -8  -4 557.866 44.2235   2
   2  -8   4 490.801 39.0042  10
  -2  -8  -5 2492.39 133.679   1
  -2  -8  -5 2540.96 136.969   2
  -2  -8  -5 2271.14 134.757  14
   2  -8   5 2695.77 134.278  10
  -2  -8  -6 1001.62 61.7416   1
  -2  -8  -6 997.362 64.0663   2
  -2  -8  -6 978.538 63.4818  14
   2  -8   6 815.268 58.3916  10
  -2  -8  -7 921.890 64.6156   2
  -2  -8  -7 1044.48 63.6860   1
  -2  -8  -8 657.529 48.0633   2
  -2  -8  -8 584.439 45.2296   1
   2  -8   8 659.868 44.7971  10
  -2  -8  -9 3151.96 160.883   2
  -2  -8  -9 3092.11 158.698   1
   2  -8   9 2908.15 156.559  10
   2  -8  10 265.683 27.9055  10
  -2  -8 -10 309.147 31.9859   2
  -2  -8 -10 239.144 29.4443   1
   2  -8  11 1824.05 121.165   4
  -2  -8 -11 2174.71 112.980   1
   2  -8  11 2016.07 110.466  10
  -2  -8 -11 2129.75 114.121   2
   2  -8  12 697.404 58.1148   4
  -2  -8 -12 692.480 54.6759   5
  -2  -8 -12 701.166 47.0807   1
   2  -8  12 593.615 36.1648  11
   2  -8  12 630.986 44.1674  10
  -2  -8 -12 756.938 49.4124   2
  -2  -8 -13 1365.62 73.7776   2
  -2  -8 -13 1201.22 71.0688   1
   2  -8  13 976.375 66.1261  10
  -2  -8 -13 1330.08 81.0940   5
   2  -8  13 1044.25 80.7078   4
  -2  -8 -14 632.536 46.8623   1
  -2  -8 -14 648.003 47.6499   2
   2  -8  14 652.490 44.2627  10
  -2  -8 -14 673.940 55.2347   5
   2  -8  14 740.551 60.8809   4
  -2  -8 -15 2704.21 137.551   2
   2  -8  15 2441.15 147.651   4
  -2  -8 -15 2709.60 145.898   5
   2  -8  15 2415.24 131.561  10
  -2  -8 -16 444.250 47.0767   5
  -2  -8 -16 457.516 39.5598   2
   2  -8  16 477.269 35.7692  10
   2  -8  17 834.925 54.0223  10
   2  -8  17 969.547 73.3013   4
  -2  -8 -17 870.721 67.5074   5
   2  -8  18 700.476 45.4175  10
   2  -8  18 748.921 63.3417   9
   2  -8  18 667.327 62.9662   4
  -2  -8 -18 711.750 58.0450   5
   2  -8  19 1073.04 66.5330  10
   2  -8  19 1218.77 86.0829   9
   2  -8  19 1100.78 85.7584   4
   2  -8  20 248.033 40.1642   9
  -2  -8 -20 170.310 34.2582   5
   2  -8  20 265.995 42.3070   4
  -2  -8 -21 1480.53 101.022   5
   2  -8  21 1555.92 108.683   4
   2  -8  22 360.679 46.9770   9
  -2  -8 -22 295.369 41.1255   5
   2  -8  22 420.400 51.1401   4
   2  -8  23 263.724 44.1485   9
   2  -8  23 312.519 47.0640   4
   2  -8  23 369.194 49.0931   7
  -2  -8 -24 311.552 42.3700   5
   2  -8  24 329.568 45.9863   9
   2  -8  24 371.265 49.3386   4
   2  -8  24 353.017 49.6258   7
  -2  -8 -25 924.796 73.2134   5
   2  -8  25 1059.35 78.7758   9
   2  -8  25 902.290 78.9007   4
   2  -8  25 970.223 79.6182   7
  -2  -8 -26 266.418 41.8767   5
   2  -8  26 214.593 43.1579   9
   2  -8  26 247.283 45.9351   4
   2  -8  26 336.407 48.8304   7
  -2  -8 -27 616.352 57.6488   5
   2  -8  27 497.628 55.7337   9
   2  -8  27 459.472 58.9275   4
   2  -8  27 613.575 62.8607   7
  -2  -8 -28 354.364 49.3875   5
   2  -8  28 588.756 57.7952   9
   2  -8  28 467.721 58.6665   4
   2  -8  28 527.588 58.7687   7
  -2  -8 -29 376.681 50.3045   5
   2  -8  29 545.236 56.1164   9
   2  -8  29 433.958 56.3957   4
   2  -8  29 581.626 61.9717   7
  -2  -8 -30 90.4786 35.5031   5
   2  -8  30 115.245 36.5895   9
   2  -8  30 85.9463 42.1892   4
   2  -8  30 99.8843 38.3042   7
  -2  -8 -31 902.581 77.4338   5
   2  -8  31 1021.82 80.6200   9
   2  -8  31 884.935 84.3874   4
   2  -8  31 988.766 83.6135   7
  -2  -8 -32 114.360 37.3476   5
   2  -8  32 154.836 38.6729   9
   2  -8  32 150.612 43.8813   4
   2  -8  32 144.042 42.4962   7
  -2  -8 -33 324.436 49.0805   5
   2  -8  33 385.234 52.1718   9
   2  -8  33 303.824 51.7165   4
   2  -8  33 342.161 53.3131   7
  -2  -8 -34 170.133 40.4771   5
   2  -8  34 190.867 41.6431   9
   2  -8  34 179.239 45.5344   4
   2  -8  34 244.333 48.1146   7
  -2  -8 -35 355.427 50.8757   5
   2  -8  35 302.002 50.1602   9
   2  -8  35 331.051 56.4034   4
   2  -8  35 320.422 54.7281   7
  -2  -8 -36 73.6940 34.8316   5
   2  -8  36 152.062 40.3995   9
   2  -8  36 42.6021 39.2589   4
   2  -8  36 178.361 46.2286   7
  -2  -8 -37 415.228 55.5871   5
   2  -8  37 483.863 57.7458   9
   2  -8  37 401.809 63.1908   4
   2  -8  37 467.494 62.2025   7
  -2  -8 -38 93.3569 39.1831   5
   2  -8  38 85.9062 38.6916   9
   2  -8  38 71.9935 44.0601   4
   2  -8  38 109.545 42.4435   7
  -2  -8 -39 52.6181 35.6769   5
   2  -8  39 115.551 39.7307   9
   2  -8  39 85.1776 42.3478   4
   2  -8  39 38.4378 39.4828   7
  -2  -8 -40 73.3705 38.0588   5
   2  -8  40 85.5269 40.2383   9
   2  -8  40 131.528 46.5877   4
   2  -8  40 89.8293 39.9789   7
   2  -8  41 202.321 45.3311   9
   2  -8  41 207.950 53.0335   4
[truncated: 2,043,459 more chars]
