# Supplementary material for: [(1,2,5,6-η)-Cyclo­octa-1,5-diene](1-ethyl-4-iso­butyl-1,2,4-triazol-5-yl­idene)(tri­phenyl­phosphane)iridium(I) tetra­fluorido­borate di­chloro­methane hemisolvate
Source: IUCrdata. 2024 Sep 30;9(Pt 9):x240941. doi: 10.1107/S2414314624009416 (PMC11451034; doi:10.1107/S2414314624009416)
Supplement: Supplementary file 2 [file x-09-x240941-Isup2.hkl]

data_I                                                                          
_shelx_title ' 99708.res in Cc'                                                 
_shelx_refln_list_code          4                                               
_shelx_F_calc_maximum      677.28                                               
_exptl_crystal_F_000      3368.00                                               
_reflns_d_resolution_high  0.7491                                               
                                                                                
loop_                                                                           
 _space_group_symop_operation_xyz                                               
 'x, y, z'                                                                      
 'x, -y, z+1/2'                                                                 
 'x+1/2, y+1/2, z'                                                              
 'x+1/2, -y+1/2, z+1/2'                                                         
                                                                                
_cell_length_a    13.1912                                                       
_cell_length_b    13.5580                                                       
_cell_length_c    38.8216                                                       
_cell_angle_alpha  90.000                                                       
_cell_angle_beta   91.424                                                       
_cell_angle_gamma  90.000                                                       
                                                                                
_shelx_F_squared_multiplier     1.000                                           
                                                                                
loop_                                                                           
 _refln_index_h                                                                 
 _refln_index_k                                                                 
 _refln_index_l                                                                 
 _refln_F_squared_calc                                                          
 _refln_F_squared_meas                                                          
 _refln_F_squared_sigma                                                         
 _refln_observed_status                                                         
  -1   1 -51        641.10        108.55       725.31 o                         
   1   1 -51       1217.72       1802.71       803.74 o                         
   3   1 -51       1506.16       2264.63       795.61 o                         
   0   2 -51       1590.39       2254.15       807.74 o                         
   2   2 -51       4667.03       4444.16       889.26 o                         
   1   3 -51       2460.86       1505.87       765.14 o                         
  -4   0 -50       5952.85       6317.83      1588.62 o                         
  -2   0 -50       6000.67       6111.42      1429.25 o                         
   0   0 -50       1904.78       3083.48      1163.29 o                         
   2   0 -50       2379.43       3684.89      1245.25 o                         
   4   0 -50       9057.91       9638.58      1579.66 o                         
  -3   1 -50       5307.62       5761.84      1026.36 o                         
  -1   1 -50       2999.96       2273.80       842.65 o                         
   1   1 -50        752.67        595.27       710.07 o                         
   3   1 -50       5048.73       5592.70       933.72 o                         
  -2   2 -50       2915.44       3345.51       937.46 o                         
   0   2 -50        839.49        593.31       724.74 o                         
   2   2 -50       1850.40       2575.14       776.05 o                         
   4   2 -50       2661.82       3810.61      1370.27 o                         
  -3   3 -50        382.52        284.44       831.88 o                         
  -1   3 -50       1995.42       1915.71       820.50 o                         
   1   3 -50       3261.51       4110.92      1361.27 o                         
   3   3 -50       1367.62       1902.29       758.44 o                         
   0   4 -50       4967.44       5787.61       963.53 o                         
   2   4 -50       4476.77       4288.05       882.58 o                         
  -5   1 -49       1898.60       3505.25       984.65 o                         
  -3   1 -49        692.67       1086.29       825.94 o                         
  -1   1 -49       1726.06        737.53       784.76 o                         
   1   1 -49       1244.43       1598.45       955.87 o                         
   3   1 -49        863.37       1782.81      1224.25 o                         
   5   1 -49       1732.01       1579.19       614.70 o                         
  -4   2 -49       1358.01       1905.15       859.73 o                         
  -2   2 -49       3945.09       4434.61      2357.10 o                         
   0   2 -49       3192.55       3324.27      1402.50 o                         
   2   2 -49       1863.18       1409.20       748.47 o                         
   4   2 -49       2171.25       2792.31       788.97 o                         
  -3   3 -49       2492.98       1673.04      1245.39 o                         
  -1   3 -49       3163.12       3790.76       913.62 o                         
   1   3 -49       2506.25       2749.25       818.02 o                         
   3   3 -49        766.04        746.60       703.91 o                         
   5   3 -49       2465.52       2493.42       791.72 o                         
  -2   4 -49       1577.54       1074.86      1122.71 o                         
   0   4 -49       2978.07       2191.81       813.64 o                         
   2   4 -49        639.47       1628.87       750.52 o                         
   4   4 -49       1771.56       1152.69      1080.22 o                         
  -1   5 -49        835.51       1310.94      1181.05 o                         
   1   5 -49       2527.29        997.25      1060.91 o                         
   3   5 -49       3742.62       3729.15      1338.17 o                         
  -6   0 -48       1532.78       1699.97       891.77 o                         
  -6   0 -48       9245.50       8264.73      1715.56 o                         
  -4   0 -48        888.15       1537.18      1156.27 o                         
  -2   0 -48       4019.25       4228.81      1297.93 o                         
   0   0 -48       9634.15       9957.72      1559.96 o                         
   4   0 -48       1297.70       1560.68      1081.27 o                         
   6   0 -48       3896.18       4190.98       991.43 o                         
   6   0 -48        800.73       1396.11      1223.02 o                         
  -5   1 -48       3043.48       2654.92       968.01 o                         
  -3   1 -48        487.66       1177.83      1411.55 o                         
  -1   1 -48       6134.52       6186.83      1279.35 o                         
   1   1 -48       6156.88       6003.00       964.81 o                         
   3   1 -48       1056.84       1702.41       745.16 o                         
   5   1 -48       3526.50       3081.22       661.70 o                         
  -4   2 -48        724.29        878.05       804.10 o                         
  -2   2 -48       1382.40       1433.41      1068.17 o                         
   0   2 -48       1061.23       1733.70       775.36 o                         
   2   2 -48        492.97       1646.11       772.20 o                         
   4   2 -48       1834.57       2058.23       727.38 o                         
   6   2 -48       3363.81       2770.47       687.34 o                         
  -5   3 -48       1601.80       3093.71      1312.76 o                         
  -3   3 -48       4639.58       4650.44       996.46 o                         
  -1   3 -48        948.42       1598.58       783.27 o                         
   1   3 -48        607.17       1064.86       703.25 o                         
   3   3 -48       2684.24       3017.88       942.62 o                         
   5   3 -48       2388.43       1804.17       730.76 o                         
  -4   4 -48       5876.72       7192.38      1173.76 o                         
  -2   4 -48       3985.55       4123.39      1364.51 o                         
   0   4 -48        852.00       1093.08       738.94 o                         
   2   4 -48       3428.57       3077.51      1064.01 o                         
   4   4 -48       5091.68       6314.74      1425.76 o                         
  -3   5 -48       6364.78       5603.43      1037.41 o                         
  -1   5 -48       2544.44       1195.73      1008.95 o                         
   1   5 -48       1664.36       1788.51      1024.24 o                         
   3   5 -48       4776.03       4842.36      1328.58 o                         
  -2   6 -48       1933.60       2852.56       902.35 o                         
   0   6 -48        150.22       -538.86      1282.75 o                         
  -5   1 -47       1593.69        668.97       827.65 o                         
  -3   1 -47       1440.89       1609.41       823.49 o                         
  -1   1 -47       1741.54       1467.86       774.84 o                         
   1   1 -47       1465.62       1749.93       750.65 o                         
   3   1 -47       1623.76       2408.73       781.01 o                         
   5   1 -47       2268.07       1716.22       528.69 o                         
   7   1 -47       1495.76       1390.96       624.19 o                         
  -6   2 -47       4592.73       4242.64      1415.29 o                         
  -4   2 -47       4534.79       3635.46      1042.42 o                         
  -2   2 -47       3189.88       4225.40       937.24 o                         
   0   2 -47       4915.00       4199.10       889.24 o                         
   2   2 -47       7042.09       7271.18       968.92 o                         
   4   2 -47       3802.99       3686.25      1202.43 o                         
   6   2 -47       2310.54       2048.19       618.16 o                         
  -5   3 -47       5195.36       5022.07      1433.31 o                         
  -3   3 -47       3548.12       3977.16      1385.58 o                         
  -1   3 -47       6162.68       8341.42      2266.89 o                         
   1   3 -47      10274.39      10241.89      1104.11 o                         
   3   3 -47       3467.28       3049.20       788.42 o                         
   5   3 -47       1416.46       1458.31       675.30 o                         
   7   3 -47       5460.11       5496.47      1454.03 o                         
  -4   4 -47       2053.97        821.95       925.30 o                         
  -2   4 -47       1295.86       2297.16      1186.45 o                         
   0   4 -47       4670.09       5097.02       938.81 o                         
   2   4 -47       2333.00       1896.68       762.86 o                         
   4   4 -47        360.36       1017.62      1252.62 o                         
  -5   5 -47        864.29       2233.06      2543.46 o                         
  -3   5 -47       1275.22       1722.78       862.19 o                         
  -1   5 -47       1245.48       1369.70      1028.39 o                         
   1   5 -47       1217.63       1490.48       973.23 o                         
   3   5 -47       2050.29       2185.09      1206.35 o                         
   5   5 -47       3884.43       3912.64      1308.07 o                         
  -4   6 -47       2905.92       2196.35      1131.53 o                         
  -2   6 -47       4177.73       5522.15       986.39 o                         
   0   6 -47       2057.69       2232.81      1254.33 o                         
  -1   7 -47       4276.93       6982.55      1512.95 o                         
   1   7 -47        965.57       1713.60      1140.66 o                         
   3   7 -47       6284.59       5190.88      1583.30 o                         
  -6   0 -46       1017.19       1099.90       758.80 o                         
  -6   0 -46       5815.12       5147.17      1498.79 o                         
  -4   0 -46       9814.70      10310.80      1670.11 o                         
  -2   0 -46       3423.02       5353.00      1420.47 o                         
   0   0 -46       1195.03        481.26       997.38 o                         
   2   0 -46      16369.91      16073.37      1837.21 o                         
   4   0 -46       9735.51      11722.16      1136.96 o                         
   6   0 -46       1838.65       1895.04       970.64 o                         
   8   0 -46       2392.47       2273.77      1234.05 o                         
  -7   1 -46        938.36       1940.40      1303.47 o                         
  -5   1 -46       5093.59       6558.88      1075.42 o                         
  -3   1 -46       8496.39       9028.90      1147.76 o                         
  -1   1 -46       1616.74       2783.10      1233.03 o                         
   1   1 -46       7363.61       6891.33      1038.73 o                         
   3   1 -46      11366.26       9145.88      1064.88 o                         
   5   1 -46       5325.01       6488.98       664.97 o                         
   7   1 -46        837.71        550.38       588.33 o                         
  -6   2 -46       1469.67       1641.69      1180.55 o                         
  -4   2 -46       4059.73       5232.26      1002.52 o                         
  -2   2 -46       5192.75       5101.18       962.96 o                         
   0   2 -46       1854.77       2059.30       779.13 o                         
   2   2 -46       4301.56       5576.62       903.52 o                         
   4   2 -46       4530.61       5279.88       889.98 o                         
   6   2 -46       2065.00       2419.68       735.40 o                         
   8   2 -46       2568.06       3456.85       710.82 o                         
  -7   3 -46       3249.99       3046.05       987.96 o                         
  -5   3 -46        563.64        121.07      1120.93 o                         
  -3   3 -46       2928.70        872.58      1138.16 o                         
  -1   3 -46       6170.55       5383.27       948.72 o                         
   1   3 -46       5494.11       6069.60       948.32 o                         
   3   3 -46       1176.36       2186.76       758.21 o                         
   5   3 -46       2003.05       2025.85       821.86 o                         
   7   3 -46       5196.22       4515.16      1316.84 o                         
  -6   4 -46       3823.49       4628.45      1068.67 o                         
  -4   4 -46        262.30        642.11       823.64 o                         
  -2   4 -46       6185.92       7419.88      1399.87 o                         
   0   4 -46      10916.58       9424.41      1334.08 o                         
   2   4 -46       2898.31       1119.18       710.45 o                         
   4   4 -46       2277.28       2855.30       906.49 o                         
  -5   5 -46       2333.65       2924.44       937.74 o                         
  -3   5 -46       2261.15       2446.81       858.04 o                         
  -1   5 -46       8470.67       7493.15      1070.62 o                         
   6   0 -46        356.41        371.98      1115.67 o                         
   8   0 -46        431.06        271.00      1182.77 o                         
   1   5 -46       6051.84       8113.45      1337.80 o                         
   3   5 -46        680.37        410.43      1068.18 o                         
  -4   6 -46       1449.31       1432.53      1681.27 o                         
  -2   6 -46       2433.51       2491.46      1060.02 o                         
   0   6 -46       2636.75       2587.99       858.27 o                         
  -3   7 -46        127.35       -675.91       675.91 o                         
  -1   7 -46        580.21        458.47       801.23 o                         
   1   7 -46        559.33       1690.50      1164.98 o                         
   3   7 -46        757.05        534.22      1256.21 o                         
   0   8 -46        586.01      -1074.67      1262.88 o                         
   2   8 -46       2295.48       3556.72      1306.37 o                         
  -7   1 -45        905.91        969.79       839.89 o                         
  -5   1 -45       2133.04       2257.82       897.41 o                         
  -3   1 -45       3065.69       3163.12      1247.11 o                         
  -1   1 -45       1260.73       2212.60       802.06 o                         
   1   1 -45        949.26        947.81       688.87 o                         
   3   1 -45       2484.92       2103.61       747.46 o                         
   5   1 -45       1880.13       1672.32       592.33 o                         
   7   1 -45       1391.37       1814.97       635.60 o                         
   9   1 -45       3423.44       1455.69      1027.73 o                         
  -8   2 -45       2803.99       2755.04      1071.41 o                         
  -6   2 -45       2242.76       2497.02      1347.13 o                         
  -4   2 -45       7207.55       7334.68      1088.76 o                         
  -2   2 -45       4320.85       4353.19       891.90 o                         
   0   2 -45       1426.60       1178.55       743.40 o                         
   2   2 -45       2818.11       2016.15      1398.00 o                         
   4   2 -45       5632.62       6311.81       958.32 o                         
   6   2 -45       2405.56       2417.23       722.04 o                         
   8   2 -45       1656.31       1991.45       655.69 o                         
  -7   3 -45       1817.05       2693.11       934.28 o                         
  -5   3 -45       2415.95       3443.33      1332.42 o                         
  -3   3 -45       5544.28       4734.95      1398.01 o                         
  -1   3 -45       1896.91       2804.44       813.98 o                         
   1   3 -45       1666.34       1593.28       736.40 o                         
   3   3 -45       5924.68       7558.47       942.78 o                         
   5   3 -45       3146.67       3704.72      1054.62 o                         
   7   3 -45        605.98        544.90       695.33 o                         
  -6   4 -45       1526.27       1743.78       910.97 o                         
  -4   4 -45       1173.64       2331.66       862.91 o                         
  -2   4 -45       1898.88       1930.39      1061.58 o                         
   0   4 -45        369.11       -906.21      1003.60 o                         
   2   4 -45       1377.33        309.69       668.45 o                         
   4   4 -45       3863.34       3721.56       770.98 o                         
   6   4 -45        856.57        520.43       951.55 o                         
   8   4 -45       1712.22       1102.54      1136.10 o                         
  -5   5 -45       3508.42       4328.47      1023.90 o                         
  -3   5 -45       1136.42        853.52       780.81 o                         
  -1   5 -45       1672.42        788.94       783.42 o                         
   1   5 -45       1909.68       2702.65       989.51 o                         
   3   5 -45       1681.28       1654.92       745.95 o                         
   7   5 -45       1937.05       2730.15      1126.33 o                         
  -6   6 -45       9191.25       7582.48      1186.96 o                         
  -4   6 -45       2060.33       1948.96       853.05 o                         
  -2   6 -45       1778.90       1553.63       651.28 o                         
   0   6 -45       8804.81       7787.18      1047.63 o                         
   6   6 -45       4671.71       5685.11      1308.38 o                         
  -5   7 -45       8144.62       8914.72      1019.58 o                         
  -3   7 -45        651.67        398.23       640.13 o                         
  -1   7 -45       6115.31       7199.00      1091.22 o                         
   1   7 -45       6633.46       5742.49      1445.58 o                         
   3   7 -45       1456.90       1793.40      1188.04 o                         
  -2   8 -45       1655.56       1440.94      1051.21 o                         
   0   8 -45       5998.06       7422.85      1505.56 o                         
   2   8 -45       2747.15       3616.85      1325.39 o                         
   4   8 -45        541.50      -1246.32      1246.32 o                         
  -8   0 -44       6082.92       7770.04      1667.62 o                         
  -8   0 -44       1013.50        359.60      1132.78 o                         
  -6   0 -44        366.94        883.36      1071.46 o                         
  -6   0 -44       2200.42       4283.71      1380.72 o                         
  -4   0 -44       4888.02       6687.79      1464.20 o                         
  -2   0 -44      15547.66      16017.02      1893.71 o                         
   0   0 -44      15063.14      20962.43      2016.13 o                         
   2   0 -44        945.70       3679.10      1101.25 o                         
   4   0 -44      11106.07       9382.90      1042.43 o                         
   6   0 -44      13087.69      13587.35      1232.22 o                         
   6   0 -44       2521.68       2172.80      1358.56 o                         
   8   0 -44        670.16       -119.39      1026.24 o                         
   8   0 -44        183.65       -132.25      1282.62 o                         
  -7   1 -44       5129.00       5912.47      1542.93 o                         
  -5   1 -44        886.66       1461.26       831.93 o                         
  -3   1 -44       6246.42       5829.79      1155.32 o                         
  -1   1 -44      10133.83      11311.37      1127.80 o                         
   1   1 -44       2396.36       2417.06       747.52 o                         
   3   1 -44       9575.62       9835.73       852.58 o                         
   5   1 -44      14512.41      13970.01      1006.71 o                         
   7   1 -44       4844.35       4013.49      1310.32 o                         
   9   1 -44        830.93       1427.77       889.09 o                         
  -8   2 -44       1992.12       2662.24      1025.44 o                         
  -6   2 -44        492.49       -492.81      1116.65 o                         
  -4   2 -44       1733.33       2173.20       866.07 o                         
  -2   2 -44       3799.14       3834.01      2092.22 o                         
   0   2 -44       1781.55       2643.82       792.22 o                         
   2   2 -44       1455.77       2081.88       712.97 o                         
   4   2 -44       3918.06       3790.27       663.55 o                         
   6   2 -44       5312.02       4227.18       841.02 o                         
   8   2 -44       3066.92       2683.42       910.97 o                         
  -7   3 -44        315.57       1351.55       876.80 o                         
  -5   3 -44       3667.97       3750.57      1364.07 o                         
  -3   3 -44       2331.71       3076.76      1267.74 o                         
  -1   3 -44       1163.77        624.76       710.53 o                         
   1   3 -44       5243.53       5741.17       891.84 o                         
   3   3 -44       4856.92       2959.63       766.40 o                         
   5   3 -44       1575.76       1667.35       690.28 o                         
   7   3 -44       2910.89       3717.35       777.61 o                         
   9   3 -44       4265.66       4380.70       990.13 o                         
  -8   4 -44       1498.58       1770.87       880.59 o                         
  -6   4 -44       3463.90       3081.75       959.01 o                         
  -4   4 -44       4958.12       4826.47       953.29 o                         
  -2   4 -44       3397.52       5567.68      1303.69 o                         
   0   4 -44       5313.87       5406.67      1264.33 o                         
   2   4 -44      12748.36      11684.43      1126.61 o                         
   4   4 -44       2351.37       1776.98       715.78 o                         
   6   4 -44       3184.10       3425.34       803.46 o                         
   8   4 -44       8984.62       9411.56      1091.65 o                         
  -7   5 -44       3758.90       3806.02      1051.00 o                         
  -5   5 -44       4771.35       4719.70      1318.69 o                         
  -3   5 -44       7271.32       6883.83      1925.33 o                         
  -1   5 -44       3907.40       3571.70       914.62 o                         
   1   5 -44      10061.38      11205.91      1490.79 o                         
   3   5 -44       7157.79       7730.49      1516.05 o                         
   5   5 -44       1351.43        429.62       944.57 o                         
   7   5 -44       6136.40       6804.40      1346.51 o                         
  -6   6 -44       2921.48       3207.05      1004.42 o                         
  -4   6 -44       5109.29       6134.57       859.42 o                         
  -2   6 -44       1890.15       1494.20       656.89 o                         
   0   6 -44       2190.76       2211.93       656.27 o                         
   2   6 -44       5707.49       3449.84      1397.14 o                         
   6   6 -44       2974.55       1238.80      1033.47 o                         
  -5   7 -44       1324.60       1584.05       759.25 o                         
  -3   7 -44        387.73         80.38       664.16 o                         
  -1   7 -44        721.52        451.89       804.62 o                         
   1   7 -44       1433.85       1338.88      1170.97 o                         
   3   7 -44       1134.47       -104.06      1142.54 o                         
   5   7 -44       2327.35       2615.93      1138.10 o                         
  -4   8 -44        422.89       -318.03       906.81 o                         
  -2   8 -44       1755.60        730.80       835.04 o                         
   0   8 -44       2994.52       1823.41       818.64 o                         
   2   8 -44        779.30        630.41      1146.67 o                         
  -1   9 -44       4290.49       3892.85       964.54 o                         
   1   9 -44       3418.04       3706.07      1312.71 o                         
   3   9 -44       2268.94       3651.20      1306.79 o                         
  -9   1 -43       1497.60       -138.29      1253.46 o                         
  -7   1 -43       4637.75       4186.40      1471.98 o                         
  -5   1 -43       5297.48       5800.55      1508.94 o                         
  -3   1 -43       1285.90       1924.33       791.11 o                         
  -1   1 -43       4898.88       6381.19       931.96 o                         
   1   1 -43       3108.48       2939.71       777.98 o                         
   3   1 -43       1048.74       1384.74       566.94 o                         
   5   1 -43       3247.92       2764.06       630.01 o                         
   7   1 -43       3043.13       2578.90       891.04 o                         
   9   1 -43       1092.89       1857.77       888.16 o                         
  -8   2 -43       6626.53       6536.36      1136.86 o                         
  -6   2 -43       7156.28       6563.86      1481.31 o                         
  -4   2 -43       4629.41       5493.46      1412.00 o                         
  -2   2 -43       7064.23       7475.35      1021.32 o                         
   0   2 -43      11126.15      12759.34      1159.87 o                         
   2   2 -43       5014.46       5243.35       848.32 o                         
   4   2 -43       3111.22       3861.31       648.12 o                         
   6   2 -43       6248.68       7347.59       928.10 o                         
  -8   0 -42        635.78        118.73      1012.11 o                         
  -6   0 -42       1429.79       1286.26      1123.79 o                         
   8   2 -43       4179.62       4878.77      1037.13 o                         
  -7   3 -43       7932.98       7633.95      1169.54 o                         
  -5   3 -43       2498.23       3389.28       963.18 o                         
  -3   3 -43       3600.32       2698.34      1181.24 o                         
  -1   3 -43      12782.33      11126.30      1182.04 o                         
   1   3 -43       9785.78      10016.64      1059.13 o                         
   3   3 -43       1247.14       1452.97       692.61 o                         
   5   3 -43       3455.74       3645.12       609.25 o                         
   7   3 -43       9402.06      10060.99      2670.65 o                         
   9   3 -43       3016.76       2812.20       742.36 o                         
  -8   4 -43       4406.51       4727.07      1082.10 o                         
  -6   4 -43       2981.31       2710.91       933.59 o                         
  -4   4 -43        406.25        384.52       765.58 o                         
  -2   4 -43       3382.76       3621.03      1191.23 o                         
   0   4 -43       7697.66       6270.84      1301.42 o                         
   2   4 -43       2339.42       2881.03       772.31 o                         
   4   4 -43       1784.88       1228.67       822.29 o                         
   6   4 -43       3965.24       4811.16       665.38 o                         
   8   4 -43       4249.55       4694.25       905.23 o                         
  -7   5 -43       2670.47       2793.10      1012.44 o                         
  -5   5 -43       2184.25       2923.28       892.17 o                         
  -3   5 -43       1819.56       2717.98       883.41 o                         
  -1   5 -43       2471.37       1627.31       619.14 o                         
   1   5 -43       2374.19       2702.32       754.77 o                         
   3   5 -43       3117.88       2761.14       987.58 o                         
   5   5 -43       1786.48       2761.67      1037.17 o                         
   7   5 -43       1692.43        833.71       975.02 o                         
  -6   6 -43       3928.67       3753.18       960.41 o                         
  -4   6 -43       7782.06       8164.94       924.69 o                         
  -2   6 -43       2883.83       3128.04       718.76 o                         
   0   6 -43        373.73        303.26       600.91 o                         
   2   6 -43       8599.93       8001.87      1001.93 o                         
   4   6 -43       8331.00       7184.73      1355.66 o                         
   6   6 -43        895.99       2490.68      1057.04 o                         
   8   6 -43       2724.66       4561.41       928.72 o                         
  -5   7 -43      11557.35      11340.86      1063.14 o                         
  -3   7 -43      10548.04       8622.50       943.49 o                         
  -1   7 -43       1154.95       1339.68       613.79 o                         
   1   7 -43       5265.04       7209.64      1431.78 o                         
   3   7 -43      16483.25      15701.93      1968.38 o                         
   5   7 -43       5460.88       5454.43      1314.78 o                         
   7   7 -43        246.52        416.51      1035.78 o                         
  -4   8 -43      10605.00       9460.02      1008.64 o                         
  -2   8 -43       4924.95       5197.67      1051.05 o                         
   0   8 -43        469.71       1227.70      1397.58 o                         
   2   8 -43      11999.26      10889.26      1757.27 o                         
   4   8 -43      11217.83      10669.66      1623.39 o                         
   6   8 -43       1337.93       1071.97      1048.24 o                         
  -3   9 -43       4617.03       2963.19       995.59 o                         
  -1   9 -43       1421.57       2285.12       867.76 o                         
   1   9 -43       1855.93       2928.60      1338.47 o                         
   3   9 -43       7568.21       8271.28      1635.55 o                         
   0  10 -43       5807.32       6634.55      1096.57 o                         
  -8   0 -42       4328.82       4825.33      1497.95 o                         
  -6   0 -42       7816.06       7254.48      1579.55 o                         
  -4   0 -42       6679.61       8269.09      1545.14 o                         
  -2   0 -42       2135.80       3217.59      1187.57 o                         
   0   0 -42      15990.30      17748.14      1900.23 o                         
   2   0 -42      10663.94      11276.99      1477.89 o                         
   4   0 -42       2665.88       2687.82       730.57 o                         
   6   0 -42       3831.77       4259.14      1256.13 o                         
   6   0 -42        797.87        814.89      1136.54 o                         
   8   0 -42       7517.45       7580.36      1572.35 o                         
   8   0 -42       1449.02        514.40      1231.25 o                         
  10   0 -42        841.21       1153.55      1249.38 o                         
  -9   1 -42        730.78       1228.64      1191.60 o                         
  -7   1 -42       7491.63       6628.27      1603.33 o                         
  -5   1 -42       6063.97       8039.36      1082.38 o                         
  -3   1 -42       1789.73       1569.82       778.30 o                         
  -1   1 -42       5913.64       6743.52       942.97 o                         
   1   1 -42      15535.79      17604.50      2084.91 o                         
   3   1 -42       4365.12       5829.50      1004.59 o                         
   5   1 -42       2168.62       3330.16       764.19 o                         
   7   1 -42       6122.94       6686.47      1052.97 o                         
   9   1 -42       4274.50       4250.93       990.06 o                         
  -8   2 -42       3300.10       4252.78      1098.96 o                         
  -6   2 -42       3690.96       4072.51      1430.97 o                         
  -4   2 -42       6101.16       4866.21      1346.09 o                         
  -2   2 -42       3852.64       3038.02       827.98 o                         
   0   2 -42       5427.47       5874.98       873.19 o                         
   2   2 -42       4051.76       4530.05       821.71 o                         
   4   2 -42       3758.70       3336.69       637.79 o                         
   6   2 -42       4901.09       5427.41       854.20 o                         
   8   2 -42       3675.01       4008.46       940.24 o                         
  10   2 -42       2496.72       2554.98       935.16 o                         
  -9   3 -42       4523.38       3644.86      1056.51 o                         
  -7   3 -42       3874.86       6445.35      1078.54 o                         
  -5   3 -42       1858.14       1194.29       810.01 o                         
  -3   3 -42       9374.12       9088.02      1507.58 o                         
  -1   3 -42       6857.80       6833.86      1336.47 o                         
   1   3 -42       1367.58       1369.33       775.08 o                         
   3   3 -42       3489.17       3297.94       781.50 o                         
   5   3 -42       6874.77       7494.80       733.61 o                         
   7   3 -42       1902.80        795.35       692.24 o                         
   9   3 -42       1751.44       1689.02       692.25 o                         
  -8   4 -42       6692.15       7049.50      1130.67 o                         
  -6   4 -42        726.60        537.67       809.25 o                         
  -4   4 -42       4873.94       5703.38      1351.84 o                         
  -2   4 -42      13242.04      14902.54      1305.01 o                         
   0   4 -42       3151.07       3419.17      1054.37 o                         
   2   4 -42       2763.83       2554.34       860.99 o                         
   4   4 -42       8115.10       8034.02      1152.77 o                         
   6   4 -42       4055.45       3546.40       601.32 o                         
   8   4 -42        249.53       1217.42       767.10 o                         
  -7   5 -42       2074.65       2839.11       971.49 o                         
  -5   5 -42       1921.04       1759.16       862.76 o                         
  -3   5 -42      10429.70       9574.91       944.61 o                         
  -1   5 -42      11833.60      13746.22      1016.25 o                         
   1   5 -42       3526.12       3224.49       764.97 o                         
   3   5 -42       5162.96       4482.40      1043.05 o                         
   5   5 -42       8071.57       7272.76      1329.88 o                         
   7   5 -42       2328.61       2525.11       785.78 o                         
   9   5 -42       1489.88       1254.91       758.37 o                         
  -8   6 -42       2407.77       2502.71      1747.57 o                         
  -6   6 -42        182.91        395.67       858.36 o                         
  -4   6 -42       4375.44       3889.03       852.09 o                         
  -2   6 -42       3669.78       4344.11       744.39 o                         
   0   6 -42       1820.81       3288.85       659.70 o                         
   2   6 -42        678.66        627.67       701.34 o                         
   4   6 -42       4223.62       4222.20      1146.69 o                         
   6   6 -42       3431.47       3440.43      1134.59 o                         
   8   6 -42       1053.75        899.32       754.23 o                         
  -7   7 -42       1174.93       2068.63       793.92 o                         
  -5   7 -42       1739.42       2191.70       733.99 o                         
  -3   7 -42       1244.63       1746.98       705.22 o                         
  -1   7 -42        394.93        167.07       618.55 o                         
   1   7 -42        640.48        251.53       719.73 o                         
   3   7 -42       1105.23       1617.45      1188.88 o                         
   5   7 -42        328.44        489.67      1002.77 o                         
   7   7 -42       1917.36       1675.50      1134.18 o                         
  -6   8 -42       2211.03       2558.06       771.04 o                         
  -4   8 -42       6112.50       5949.47       864.08 o                         
  -2   8 -42       2754.43       3679.50       946.17 o                         
   0   8 -42       2239.44       3955.94      1501.06 o                         
   2   8 -42       4268.76       3779.05      1347.51 o                         
   4   8 -42       1661.52        803.80      1057.15 o                         
   6   8 -42       2141.46       1722.62      1213.17 o                         
  -5   9 -42       4645.69       5844.63      1123.44 o                         
  -3   9 -42       5858.87       4867.32      1032.57 o                         
  -1   9 -42       4978.15       5472.84      1023.20 o                         
   1   9 -42       4921.65       5286.36       944.85 o                         
   3   9 -42       6693.38       4559.14       943.53 o                         
   5   9 -42       3289.74       3962.30      1346.32 o                         
  -2  10 -42       5731.56       5119.19      1005.68 o                         
   0  10 -42       3050.05       3167.03       906.49 o                         
   2  10 -42       5028.10       4618.23      1403.83 o                         
  -9   1 -41       1621.78       1508.52       989.96 o                         
  -7   1 -41       4938.60       4558.58      1436.72 o                         
  -5   1 -41       5533.38       3955.78       950.71 o                         
  -3   1 -41       3757.62       3005.07       856.15 o                         
  -1   1 -41       1121.45       2357.88       755.68 o                         
   1   1 -41       3669.83       4886.76       821.35 o                         
   3   1 -41       5690.35       5826.40       725.99 o                         
   5   1 -41       2345.58       2613.66       761.58 o                         
   7   1 -41       2776.27       3363.21       859.38 o                         
   9   1 -41       2693.71       3669.77      1103.27 o                         
  11   1 -41        888.56        719.91       978.57 o                         
 -10   2 -41       3223.57       2935.00      1000.17 o                         
  -8   2 -41       4149.63       3706.56      1001.66 o                         
  -6   2 -41      11314.02      11797.22      1750.13 o                         
  -8   0 -40        805.07       1294.20      1155.46 o                         
  -6   0 -40        454.48       2011.08      1108.03 o                         
  -4   2 -41       8218.91       7763.43      1495.03 o                         
  -2   2 -41       6499.88       6963.38       972.67 o                         
   0   2 -41       9204.77      10641.60      1058.90 o                         
   2   2 -41      12750.46      13911.88       935.56 o                         
   4   2 -41       4317.04       3670.95       735.72 o                         
   6   2 -41       4283.85       4304.61       815.87 o                         
   8   2 -41       9091.57       9183.36      1178.21 o                         
  10   2 -41       3796.10       3679.57       995.22 o                         
  -9   3 -41       1825.59       1791.01       962.47 o                         
  -7   3 -41       3802.95       3614.58       965.34 o                         
  -5   3 -41       7149.36       6547.38      1038.26 o                         
  -3   3 -41       5299.23       5719.89      1294.38 o                         
  -1   3 -41       6154.39       6615.66      1285.51 o                         
   1   3 -41      18374.82      17544.88      1327.06 o                         
   3   3 -41       9737.47      10098.72       690.36 o                         
   5   3 -41       2245.83       2386.15       638.43 o                         
   7   3 -41       9885.46       9196.66       822.36 o                         
   9   3 -41       8115.32       7832.39      1156.69 o                         
  -8   4 -41        143.73       -665.74       883.14 o                         
  -6   4 -41       3463.49       3326.07       916.13 o                         
  -4   4 -41       4332.24       4809.45       935.38 o                         
  -2   4 -41        921.43        595.60       743.12 o                         
   0   4 -41       1822.13       2501.97       989.87 o                         
   2   4 -41       4817.95       5743.48      1263.98 o                         
   4   4 -41       2088.50       1983.88       536.13 o                         
   6   4 -41       2920.51       2702.38       599.79 o                         
   8   4 -41       6401.67       6562.77       977.81 o                         
  10   4 -41       4495.47       4008.80       789.51 o                         
  -9   5 -41       1325.61        332.75       902.20 o                         
  -7   5 -41       1994.08       2885.77      1395.94 o                         
  -5   5 -41       2752.96       2884.71      1297.94 o                         
  -3   5 -41       1312.30       1006.93       622.70 o                         
  -1   5 -41       3809.28       3403.78       692.84 o                         
   1   5 -41       2133.89       2575.72       711.64 o                         
   3   5 -41       1472.26       1823.85       959.25 o                         
   5   5 -41       2772.88       2592.94       674.21 o                         
   7   5 -41       4616.49       5318.89       918.21 o                         
   9   5 -41       2356.94       3231.93       826.93 o                         
  -8   6 -41       5744.88       5726.60      1076.60 o                         
  -6   6 -41       3024.69       3769.00       812.20 o                         
  -4   6 -41       1167.77        780.29       647.65 o                         
  -2   6 -41       5713.09       7303.17       931.94 o                         
   0   6 -41       9000.91       8758.65       834.72 o                         
   2   6 -41       1274.38        657.55       647.14 o                         
   4   6 -41       6933.92       6270.53      1267.43 o                         
   6   6 -41      10001.30       9213.81      1559.61 o                         
   8   6 -41       2723.78       2568.19       801.17 o                         
  -7   7 -41       7805.37       7044.69      1012.72 o                         
  -5   7 -41       1157.84       1436.16       702.46 o                         
  -3   7 -41       5494.23       5122.11       773.15 o                         
  -1   7 -41      10016.12      11415.52      1217.60 o                         
   1   7 -41       3740.28       4544.24       935.44 o                         
   3   7 -41       5583.10       5233.34      1196.01 o                         
   5   7 -41      13234.11      13756.02      1721.35 o                         
   7   7 -41       9064.85       9264.15      1599.88 o                         
  -6   8 -41       4172.84       4805.19       843.86 o                         
  -4   8 -41       2173.85       1364.75       685.43 o                         
  -2   8 -41       6187.85       3890.57       940.63 o                         
   0   8 -41       5925.52       8094.56      1040.12 o                         
   2   8 -41       1723.74       2314.62      1184.77 o                         
   4   8 -41       8464.99       6029.27      1383.67 o                         
   6   8 -41      11449.64       9410.12      1663.41 o                         
  -5   9 -41        796.22       1158.08       881.10 o                         
  -3   9 -41       3672.62       3528.91       985.34 o                         
  -1   9 -41       3162.66       4656.87       985.68 o                         
   1   9 -41       1248.09       1669.66       802.08 o                         
   5   9 -41       6387.06       3743.54      1336.32 o                         
  -4  10 -41       4309.69       3422.07      1528.61 o                         
  -2  10 -41       4321.57       4342.65       981.67 o                         
   0  10 -41        732.46        685.14       790.61 o                         
   2  10 -41       3763.60       2277.66      1297.92 o                         
   1  11 -41       4262.74       3827.20      1274.75 o                         
  -6   0 -40       2447.16       1374.08      1121.48 o                         
  -4   0 -40      26495.32      31124.31      2652.33 o                         
  -2   0 -40      12737.07      16810.25      1925.52 o                         
   0   0 -40        432.70       -340.08       855.82 o                         
   2   0 -40      24613.53      25333.95      2226.20 o                         
   4   0 -40      31831.45      33984.87      2699.11 o                         
   6   0 -40       9981.21       9447.45      1576.73 o                         
   8   0 -40       1734.98       1286.43      1151.84 o                         
  10   0 -40      18867.02      20041.38      2362.91 o                         
  -9   1 -40       5870.32       6636.41      1505.86 o                         
  -7   1 -40        969.71       3395.60      1306.00 o                         
  -5   1 -40       8743.78       8137.21      1829.69 o                         
  -3   1 -40      21276.20      21165.12      2299.98 o                         
  -1   1 -40       3032.75       2108.27      1306.33 o                         
   1   1 -40       2646.50       2361.72      1166.91 o                         
   3   1 -40      23628.02      20900.91      1239.58 o                         
   5   1 -40      15111.67      14400.55      2802.34 o                         
   7   1 -40        697.69        449.50       759.20 o                         
   9   1 -40       8761.48       9759.08      1214.33 o                         
  11   1 -40      14883.68      13743.22      2051.88 o                         
 -10   2 -40       4000.24       2644.76       978.30 o                         
  -8   2 -40       1875.20        499.67       868.96 o                         
  -6   2 -40       1296.23       -116.05      1105.38 o                         
  -4   2 -40       8012.99       9087.20      1545.30 o                         
  -2   2 -40       5054.66       4510.06       887.75 o                         
   0   2 -40        559.29        681.61       687.50 o                         
   2   2 -40       7419.23       8668.32      1114.25 o                         
   4   2 -40      13498.93      15524.35       947.43 o                         
   6   2 -40       5255.65       5887.02       845.23 o                         
   8   2 -40       4110.51       4015.10       962.42 o                         
  10   2 -40       5583.44       5635.25      1062.66 o                         
  -9   3 -40       2079.66       2401.41      1725.23 o                         
  -7   3 -40       4135.46       4337.40      1025.74 o                         
  -5   3 -40       1640.10       1454.83       781.89 o                         
  -3   3 -40       1323.73       1576.45      1018.98 o                         
  -1   3 -40       7263.62       8722.95      1399.22 o                         
   1   3 -40       9777.47       9376.56      1013.73 o                         
   3   3 -40       1458.69       1315.78       442.42 o                         
   5   3 -40       5605.39       4769.58       649.22 o                         
   7   3 -40       9254.64       9268.81      1022.63 o                         
   9   3 -40       4634.15       4273.74       800.99 o                         
  11   3 -40       2172.62       1382.47       715.25 o                         
 -10   4 -40       2291.44       3021.53      1034.53 o                         
  -8   4 -40       8887.30       6862.20      1156.21 o                         
  -6   4 -40       8482.70       7297.98      1101.75 o                         
  -4   4 -40       1360.38       1493.10      1555.78 o                         
  -2   4 -40       7762.12       7615.23      1000.38 o                         
   0   4 -40      18690.07      19964.12      1432.33 o                         
   2   4 -40      13877.92      14440.30      1122.25 o                         
   4   4 -40        952.90        702.58       488.12 o                         
   6   4 -40       9636.73       9424.32       921.79 o                         
   8   4 -40      13823.88      14314.74      1058.47 o                         
  10   4 -40       1220.96       2658.92       708.30 o                         
  -9   5 -40       3154.34       1241.57       880.72 o                         
  -7   5 -40      10274.33      10082.79      1270.44 o                         
  -5   5 -40       4667.14       4691.87       913.67 o                         
  -3   5 -40       4909.67       4127.26       730.29 o                         
  -1   5 -40      17096.96      17424.97      1109.10 o                         
   1   5 -40      18611.70      19059.52      1128.46 o                         
   3   5 -40       4999.78       4272.45       727.95 o                         
   5   5 -40       5249.18       5589.13       661.85 o                         
   7   5 -40      10655.46       9312.91      1444.31 o                         
   9   5 -40       8608.85       8524.60      1080.47 o                         
  -8   6 -40       3548.18       2900.39      1109.57 o                         
  -6   6 -40       6560.59       8024.32      1032.79 o                         
  -4   6 -40       3024.70       2848.50      1167.76 o                         
  -2   6 -40       5422.65       5231.30       753.34 o                         
   0   6 -40       6855.28       6692.67       765.52 o                         
   2   6 -40       5460.53       5125.29       795.16 o                         
   4   6 -40       1509.10        177.04       951.55 o                         
   6   6 -40       6889.67       8298.09      1023.59 o                         
   8   6 -40       4954.01       4373.61      1137.21 o                         
  -7   7 -40       2843.02       3882.81       866.38 o                         
  -5   7 -40       2818.99       3809.20       805.70 o                         
  -3   7 -40         89.55       1851.96       713.22 o                         
  -1   7 -40        994.94        401.93       592.53 o                         
   1   7 -40       2297.12       2389.63       600.61 o                         
   3   7 -40         76.95       -631.29      1013.07 o                         
   5   7 -40       4073.77       3056.85      1220.46 o                         
   7   7 -40       3171.42       3952.30       862.87 o                         
   9   7 -40       1178.13       1548.34       782.79 o                         
  -6   8 -40       2932.08       2994.95       772.58 o                         
  -4   8 -40       3267.62       1737.11       738.82 o                         
  -2   8 -40       2070.22       1849.56       633.33 o                         
   0   8 -40       1686.91       3152.83       852.18 o                         
   2   8 -40       1166.93       2513.77      1494.80 o                         
   4   8 -40       3318.59       5121.01      1357.86 o                         
   6   0 -40       1822.68       2701.49      1273.42 o                         
   6   8 -40       4374.42       5969.72      1425.58 o                         
   8   8 -40       1121.54       1478.31      1223.04 o                         
  -5   9 -40       3442.21       2928.79       979.80 o                         
  -3   9 -40       4071.45       3903.87      1001.31 o                         
  -1   9 -40       3905.91       5330.20       957.87 o                         
   1   9 -40       2888.26       3415.24      1222.48 o                         
   5   9 -40       6002.65       4840.22      1388.23 o                         
   7   9 -40       2539.44       3041.01      1344.85 o                         
  -4  10 -40       1942.72       2363.84       935.09 o                         
  -2  10 -40       5669.23       5557.90      1030.90 o                         
   0  10 -40       5819.96       6266.87       973.72 o                         
   2  10 -40       3151.88       3030.09       869.53 o                         
   4  10 -40       3621.84       2362.80      1315.58 o                         
  -1  11 -40       2915.96       2753.70      1006.73 o                         
   1  11 -40       1771.84       2186.42       717.29 o                         
   3  11 -40        413.56        129.79      1242.89 o                         
 -11   1 -39       1386.37       3191.57      1559.93 o                         
  -9   1 -39       3732.55       3307.79      1004.40 o                         
  -7   1 -39       1870.37       2624.66      1240.23 o                         
  -5   1 -39       4201.95       4420.57      1335.77 o                         
  -3   1 -39       4371.12       6309.48       968.51 o                         
  -1   1 -39       3658.22       4133.82       798.30 o                         
   1   1 -39       2301.49       2270.98       819.33 o                         
   3   1 -39       2663.97       2577.72       588.68 o                         
   5   1 -39       3167.25       3469.46      1099.28 o                         
   7   1 -39       3196.91       4499.38       933.09 o                         
   9   1 -39       2645.90       3267.06       992.24 o                         
  11   1 -39       1481.49        196.15       859.38 o                         
 -10   2 -39       4625.60       5198.32      1073.51 o                         
  -8   2 -39       5821.98       5603.13      1098.74 o                         
  -6   2 -39       2004.31       1624.41       837.25 o                         
  -4   2 -39       9373.83      11004.90      1666.31 o                         
  -2   2 -39       7478.31       8847.22      1032.53 o                         
   0   2 -39       7027.93       7542.97       918.27 o                         
   2   2 -39       4493.15       4570.93       519.26 o                         
   4   2 -39       9953.46       9736.65       796.95 o                         
   6   2 -39       6003.98       7228.94      1368.14 o                         
   8   2 -39       2438.00       1945.19       859.94 o                         
  10   2 -39       4314.53       3957.66      1026.06 o                         
  -9   3 -39       6062.49       4541.00      1033.87 o                         
  -7   3 -39       4331.22       4087.05       990.88 o                         
  -5   3 -39       2515.22       2431.78       833.62 o                         
  -3   3 -39      11127.68      11596.66      1612.83 o                         
  -1   3 -39      10274.88       8969.79      1422.19 o                         
   1   3 -39       4088.61       4357.68       807.41 o                         
   3   3 -39       8437.55       7011.23       678.14 o                         
   5   3 -39      12509.11      12265.73       871.32 o                         
   7   3 -39       2403.04       3022.21       912.07 o                         
   9   3 -39       1076.75       1736.19       672.66 o                         
  11   3 -39       3672.15       3565.59      1236.11 o                         
 -10   4 -39       2163.27       2235.58       983.29 o                         
  -8   4 -39       6818.74       6083.76      1129.30 o                         
  -6   4 -39       2348.59       1221.04       817.09 o                         
  -4   4 -39       1524.88       2118.89       762.20 o                         
  -2   4 -39      15053.26      15155.94      1675.21 o                         
   0   4 -39       2403.98       3349.63       864.85 o                         
   2   4 -39       5035.29       5032.24       830.45 o                         
   4   4 -39       5932.99       5448.74       633.92 o                         
   6   4 -39       4313.97       4388.91       622.89 o                         
   8   4 -39       1166.99        844.42       589.79 o                         
  10   4 -39       2337.21       1647.47       579.06 o                         
  -9   5 -39       1914.80       1156.42       945.64 o                         
  -7   5 -39       5716.61       5232.39      1485.20 o                         
  -5   5 -39       4356.96       4493.47       760.04 o                         
  -3   5 -39       2606.96       2106.48       657.30 o                         
  -1   5 -39       3066.20       3503.24       657.73 o                         
   1   5 -39       6594.20       6127.37       784.48 o                         
   3   5 -39       5102.07       4506.27       764.37 o                         
   5   5 -39       2344.22       2330.63       547.44 o                         
   7   5 -39       4831.64       5786.14      1240.05 o                         
   9   5 -39       5140.98       6741.97      1037.13 o                         
  -8   6 -39       4908.78       4965.89      1020.49 o                         
  -6   6 -39      14136.22      12227.87      1085.35 o                         
  -4   6 -39       7406.58       7332.45       844.95 o                         
  -2   6 -39       3187.00       2828.29       682.13 o                         
   0   6 -39      10505.96      10314.78       888.03 o                         
   2   6 -39      19422.14      18456.87       902.36 o                         
   4   6 -39       2065.22       1774.13      1033.72 o                         
   6   6 -39       4168.94       4642.74      1130.49 o                         
   8   6 -39      13403.49      11110.49      1186.18 o                         
  10   6 -39       5132.20       4458.52      1264.42 o                         
  -9   7 -39        446.19        447.05       835.72 o                         
  -7   7 -39      12091.30       9904.36      1016.84 o                         
  -5   7 -39      20220.12      20369.70      1300.90 o                         
  -3   7 -39       5529.91       4117.76       717.28 o                         
  -1   7 -39       5112.38       4788.71       731.04 o                         
   1   7 -39      16621.31      17934.13      1047.72 o                         
   3   7 -39      10848.52       8099.01      1358.63 o                         
   5   7 -39       1345.97       1285.40      1060.52 o                         
   7   7 -39       7391.83       7036.39      1007.09 o                         
   9   7 -39       9265.90       7492.89      1094.26 o                         
  -8   8 -39       3483.08       2880.58       848.29 o                         
  -6   8 -39      10988.59      11805.50      1066.91 o                         
  -4   8 -39       6253.03       6397.58       847.02 o                         
  -2   8 -39       2877.04       1602.67       837.19 o                         
   0   8 -39      13722.91      13688.46      1269.43 o                         
   2   8 -39      14672.29      15642.71      1313.88 o                         
   4   8 -39       3274.55       2404.82      1155.23 o                         
   6   8 -39       2037.30       1850.59      1177.95 o                         
   8   8 -39       7345.98       6693.38      1021.14 o                         
  -7   9 -39       3199.42       3391.57       814.12 o                         
  -5   9 -39       5259.28       4790.13       837.00 o                         
  -3   9 -39       3783.05       4632.40       996.22 o                         
  -1   9 -39       3575.30       2709.99       928.57 o                         
   1   9 -39       6509.89       7316.39      1011.04 o                         
   5   9 -39       3324.00        956.69       822.58 o                         
   7   9 -39       3521.81       3764.00       920.70 o                         
  -4  10 -39       3649.62       2747.01      1024.47 o                         
  -2  10 -39      11453.04      12079.61      1263.11 o                         
   0  10 -39       3844.39       5412.17       953.04 o                         
   2  10 -39       2860.58       3003.97       707.99 o                         
   4  10 -39       4411.71       4149.96      1414.19 o                         
   6  10 -39       6311.82       8502.00      1574.85 o                         
  -3  11 -39      12212.83      12024.09      1306.62 o                         
  -1  11 -39      11268.67      11007.85      1999.71 o                         
   1  11 -39       2885.08       3146.14       732.80 o                         
   3  11 -39       5159.67       3318.55      1398.65 o                         
  -8   0 -38       2694.73       5573.82      1363.47 o                         
  -6   0 -38       1031.06        416.31      1066.33 o                         
  -6   0 -38       5850.73       6190.62      1444.53 o                         
  -4   0 -38        339.07        794.46       941.50 o                         
  -2   0 -38      26520.55      28175.16      2342.48 o                         
   0   0 -38      12062.30      13643.69      1556.12 o                         
   2   0 -38       1426.64       4569.55      1131.26 o                         
   4   0 -38       5629.16       6991.72      1187.92 o                         
   6   0 -38      26399.70      21638.51      2222.92 o                         
   8   0 -38       3139.28       4377.47      1316.12 o                         
  10   0 -38       1711.17       1889.32      1218.96 o                         
  12   0 -38      12352.01      13003.64      1999.47 o                         
 -11   1 -38       2966.20        964.36      1351.57 o                         
  -9   1 -38       9280.35       9493.65      1248.79 o                         
  -7   1 -38      12255.90      10438.05      1679.67 o                         
  -5   1 -38       2178.73       1375.11      1053.88 o                         
  -3   1 -38       6603.05       6751.13       947.91 o                         
  -1   1 -38      24709.21      26446.65      1606.52 o                         
   1   1 -38      10466.67      11275.85      1045.60 o                         
   3   1 -38       2093.89       1644.98       538.42 o                         
   5   1 -38      12286.34      13934.11      1725.22 o                         
   7   1 -38      17173.32      17353.49      1402.71 o                         
   9   1 -38        548.44        301.39       778.24 o                         
  11   1 -38       8925.82      10393.61      1973.24 o                         
 -10   2 -38       5140.45       5675.20      1125.64 o                         
  -8   2 -38       6841.41       7023.23      1123.67 o                         
  -6   2 -38       5448.15       3962.17      1017.24 o                         
  -4   2 -38       4654.80       4295.84      1218.62 o                         
   0   2 -38       3763.68       3229.65       752.14 o                         
   2   2 -38       1928.62       1765.93       434.73 o                         
   4   2 -38       9663.00       9802.50       772.43 o                         
   6   2 -38       8628.96       9307.11      1005.46 o                         
   8   2 -38       4362.62       4538.76       922.45 o                         
  10   2 -38       4846.97       5150.12      1397.31 o                         
  12   2 -38       7272.11       6386.46       917.18 o                         
 -11   3 -38       6481.93       5929.66      1193.44 o                         
  -9   3 -38       2724.65       1998.59       938.27 o                         
  -7   3 -38        595.18       1209.31       816.72 o                         
  -5   3 -38      11489.44      11728.73      1185.41 o                         
  -3   3 -38       5273.55       3564.34       977.29 o                         
  -1   3 -38       1273.08       1670.96       970.97 o                         
   1   3 -38       3891.56       3095.54       741.22 o                         
   3   3 -38       6314.99       7319.42       657.08 o                         
   6   0 -38       4566.96       4012.06      1323.25 o                         
   5   3 -38       5930.02       6935.41       708.65 o                         
   7   3 -38       3559.92       3709.72       807.68 o                         
   9   3 -38      10853.83      11196.68      1001.63 o                         
  11   3 -38       7680.89       6919.48      1004.71 o                         
 -10   4 -38       6567.67       7468.52      1169.22 o                         
  -8   4 -38       2468.80       1607.70       876.91 o                         
  -6   4 -38       6172.81       6475.69      1037.77 o                         
  -4   4 -38      14218.39      14572.80      1257.29 o                         
  -2   4 -38       9276.28       9018.71      1139.70 o                         
   0   4 -38       1383.16       1617.56       637.94 o                         
   2   4 -38       8765.85       8087.38       694.29 o                         
   4   4 -38      10124.12      10440.79       779.89 o                         
   6   4 -38       1618.46       1692.73       525.32 o                         
   8   4 -38      11429.12      11284.12       995.08 o                         
  10   4 -38      10624.65      10457.93       859.47 o                         
  -9   5 -38       4277.23       5340.54      1066.37 o                         
  -7   5 -38       1718.04       2618.43       924.94 o                         
  -5   5 -38      10895.41      11867.58      1031.59 o                         
  -3   5 -38      18111.04      17625.31      1135.93 o                         
  -1   5 -38       2686.87       3456.57       622.58 o                         
   1   5 -38      10479.81       9399.46       679.85 o                         
   3   5 -38       9929.35       8225.80       713.57 o                         
   5   5 -38       3256.74       3149.07       550.27 o                         
   7   5 -38       4432.41       3674.14       814.89 o                         
   9   5 -38      11320.55      10276.20       938.82 o                         
  11   5 -38       6514.57       6207.41       724.41 o                         
 -10   6 -38       3296.13       2627.04      1014.30 o                         
  -8   6 -38       3127.85       3742.64      1279.39 o                         
  -6   6 -38       4717.72       4927.85       816.01 o                         
  -4   6 -38       6525.56       7083.32       837.20 o                         
  -2   6 -38       2215.96       2522.97       649.67 o                         
   0   6 -38       2323.90       2581.18       602.18 o                         
   2   6 -38       3880.89       4079.48       582.01 o                         
   4   6 -38       3800.02       1788.10      1299.51 o                         
   6   6 -38        596.79       1136.34       668.39 o                         
   8   6 -38       4183.81       4674.84      1045.44 o                         
  10   6 -38       6113.83       4189.96       978.57 o                         
  -9   7 -38       1774.63       1572.10       780.70 o                         
  -7   7 -38       1749.50       1921.44       727.88 o                         
  -5   7 -38       2536.63       1381.44       783.61 o                         
  -3   7 -38        695.05       1085.20       628.55 o                         
  -1   7 -38        612.70        453.64       567.37 o                         
   1   7 -38       1048.24       1093.22       522.59 o                         
   3   7 -38        893.55       2243.20       719.23 o                         
   5   7 -38       1704.80        693.74       992.10 o                         
   7   7 -38        909.41        805.86       712.12 o                         
   9   7 -38       2963.46       2593.68       867.25 o                         
  -8   8 -38       3600.37       3604.62       822.30 o                         
  -6   8 -38       2632.52       2734.81       849.18 o                         
  -4   8 -38       1725.07       2083.07       701.52 o                         
  -2   8 -38       1946.38       1195.96       632.59 o                         
   0   8 -38       6181.08       7604.57      1026.71 o                         
   2   8 -38       4001.94       4831.04      1207.87 o                         
   4   8 -38       3595.14       2795.38      1179.48 o                         
   6   8 -38       1789.10       1705.94       797.78 o                         
   8   8 -38       3723.92       3914.80       909.91 o                         
  -7   9 -38       6480.57       7216.62      1403.11 o                         
  -5   9 -38       5743.63       5685.02       824.96 o                         
  -3   9 -38       5999.88       5317.25      1003.32 o                         
  -1   9 -38       5674.37       5723.63       998.26 o                         
   1   9 -38       8430.24       9230.57      1068.79 o                         
   3   9 -38       5644.03       4451.06       892.21 o                         
   5   9 -38       2985.71       3227.89       872.08 o                         
   7   9 -38       5578.75       5300.96       997.17 o                         
  -6  10 -38       6450.43       4897.55      1038.31 o                         
  -4  10 -38       3859.47       3111.91      1068.05 o                         
  -2  10 -38       5075.33       5451.93      1018.12 o                         
   0  10 -38       6885.75       6673.14      1027.35 o                         
   2  10 -38       7290.18       8956.55       899.24 o                         
   4  10 -38       4361.21       6118.83      1510.64 o                         
   6  10 -38       3115.21       2780.14       938.77 o                         
  -3  11 -38        969.71        749.73       844.88 o                         
  -1  11 -38        959.80        648.56       794.28 o                         
   1  11 -38       1784.87       1126.56       653.76 o                         
   3  11 -38       1613.70        877.07      1195.44 o                         
   5  11 -38        998.87       1560.60      1271.61 o                         
  -2  12 -38        770.10       1398.13       853.36 o                         
   0  12 -38       1679.11       1282.02       710.69 o                         
   2  12 -38        597.30        948.97       664.35 o                         
 -11   1 -37       1929.32       3259.74      1513.36 o                         
  -9   1 -37       2122.98       1061.15       936.43 o                         
  -7   1 -37       5613.66       5871.80      1458.63 o                         
  -5   1 -37       7202.08       8403.15      1531.09 o                         
  -3   1 -37       4297.93       3539.13       791.95 o                         
  -1   1 -37       2276.55       1698.50       695.88 o                         
   1   1 -37       3718.84       3126.17       693.29 o                         
   3   1 -37       5133.23       4713.24       619.77 o                         
   7   1 -37       6482.06       8013.69      1038.95 o                         
   9   1 -37       2286.39       2331.05       885.85 o                         
  11   1 -37       2258.57       2069.40       892.02 o                         
 -10   2 -37       4003.87       3950.77      1065.29 o                         
  -8   2 -37       7735.10       6915.59      1080.93 o                         
  -6   2 -37      12376.80      11687.17      1245.28 o                         
  -4   2 -37       8307.84       7829.98      1455.80 o                         
  -2   2 -37      11334.02      11622.57      1517.94 o                         
   0   2 -37      19481.07      19209.04      1056.08 o                         
   2   2 -37       6100.30       6179.11       561.60 o                         
   4   2 -37       8050.83       6463.09       702.21 o                         
   6   2 -37      16909.91      17431.49      1327.33 o                         
   8   2 -37      11691.75      11342.48      1209.21 o                         
  10   2 -37       3959.71       4117.26      1003.95 o                         
  12   2 -37       2847.59       2750.77       778.65 o                         
 -11   3 -37       5848.86       5624.37      1112.96 o                         
  -9   3 -37       5464.03       4123.73      1038.12 o                         
  -7   3 -37      10474.21      10873.40      1211.01 o                         
  -5   3 -37       9309.96      10868.57      1853.29 o                         
  -3   3 -37       5328.26       4635.47       853.59 o                         
  -1   3 -37      19054.29      18679.58      1832.81 o                         
   1   3 -37      19402.08      18596.57       880.80 o                         
   3   3 -37       5877.11       5976.79       621.20 o                         
   5   3 -37       7364.88       7510.37       690.38 o                         
   7   3 -37      22742.31      21659.72      1518.99 o                         
   9   3 -37      10274.75       9690.31       824.29 o                         
  11   3 -37       2738.31       2378.71       736.33 o                         
 -10   4 -37       2091.02        589.89       906.76 o                         
  -8   4 -37       4998.76       4079.42       978.44 o                         
  -6   4 -37       6589.43       7220.12      1024.96 o                         
  -4   4 -37       3315.33       1912.22       648.41 o                         
  -2   4 -37       3184.99       3540.11       679.49 o                         
   0   4 -37      16237.57      16863.32      1267.59 o                         
   2   4 -37       9517.68       8728.59       681.83 o                         
   4   4 -37       1638.84       1610.45       497.98 o                         
   6   4 -37       8586.73       7491.10       723.28 o                         
   8   4 -37      12490.43      12156.13       961.50 o                         
  10   4 -37       2453.90       2370.84       597.10 o                         
  12   4 -37       1932.19       2445.90      1242.68 o                         
  -9   5 -37       3348.87       4333.17      1022.89 o                         
  -7   5 -37       1344.69       2491.07       885.23 o                         
  -5   5 -37       1559.98       2287.96       753.73 o                         
  -3   5 -37       7136.93       5480.74       754.96 o                         
  -1   5 -37       1709.67        480.93       571.34 o                         
   1   5 -37       2056.95       1231.72       440.76 o                         
   3   5 -37       9781.83       8720.71       616.80 o                         
   5   5 -37       6621.52       6207.87       666.26 o                         
   7   5 -37       6391.76       7336.45       787.93 o                         
   9   5 -37       3837.06       3464.92       718.56 o                         
  11   5 -37       2818.70       2721.34       621.37 o                         
 -10   6 -37       6873.77       7706.18      1203.69 o                         
  -8   6 -37       3364.10       4155.15       825.25 o                         
  -6   6 -37       1614.32       1470.07       671.61 o                         
  -4   6 -37      11257.65      11370.24       973.72 o                         
  -2   6 -37      13325.60      12333.77      1012.85 o                         
   0   6 -37       1077.77        778.11       526.38 o                         
   2   6 -37      10536.57       9552.02       958.50 o                         
   4   6 -37      19669.79      18786.44      1023.49 o                         
   6   6 -37       5061.65       5625.23       882.58 o                         
   8   6 -37       2632.15       3119.18       968.18 o                         
  10   6 -37       8373.22       8156.14      1202.01 o                         
  -9   7 -37       9317.03       8224.66      1023.95 o                         
  -7   7 -37       1129.09       1641.50       961.10 o                         
  -5   7 -37       9223.68       9828.54      1167.85 o                         
  -3   7 -37      28974.64      25026.06      1395.00 o                         
  -1   7 -37       5218.94       6780.18       922.41 o                         
   1   7 -37       3127.82       3248.84       595.28 o                         
  -8   0 -36        731.24       2290.39      1205.07 o                         
  -6   0 -36       4581.19       6324.18      1337.22 o                         
   3   7 -37      29660.59      29751.14      2394.93 o                         
   5   7 -37      19963.33      20276.19      3127.08 o                         
   7   7 -37       1697.88       2823.64       945.60 o                         
   9   7 -37       8507.72       7819.63      1048.38 o                         
  -8   8 -37       4184.35       4398.75       862.81 o                         
  -6   8 -37       1405.32       2772.72       723.14 o                         
  -4   8 -37      11814.32      11825.17      1016.12 o                         
  -2   8 -37      11224.98      10411.40       920.86 o                         
   0   8 -37        203.90        505.76       710.68 o                         
   2   8 -37      14220.33      12534.37      1583.93 o                         
   4   8 -37      20728.84      22922.09      2289.34 o                         
   6   8 -37       6582.21       6193.25      1180.17 o                         
   8   8 -37       1849.56       1673.17       805.77 o                         
  -7   9 -37       1290.12        813.20       745.93 o                         
  -5   9 -37       2894.29       3081.82       727.84 o                         
  -3   9 -37       7111.97       6579.69      1044.86 o                         
  -1   9 -37       2319.58       2789.10       837.59 o                         
   1   9 -37       2264.51       1535.55       666.82 o                         
   3   9 -37      11051.56      11048.87      1158.71 o                         
   5   9 -37       5732.66       5239.50      1393.64 o                         
   7   9 -37       5307.41       5769.11      1130.32 o                         
  -6  10 -37       4177.88       4985.17      1181.10 o                         
  -4  10 -37       2144.35       1198.59       802.09 o                         
  -2  10 -37       3122.98       2388.97       905.85 o                         
   0  10 -37       6410.37       6234.73       840.37 o                         
   2  10 -37       5784.67       6208.74      1005.74 o                         
   4  10 -37       2893.01       3297.00      1306.35 o                         
   6  10 -37       7843.84       7267.73      1564.51 o                         
  -5  11 -37       4618.89       4545.39      1005.18 o                         
  -3  11 -37        777.42        336.98       866.75 o                         
  -1  11 -37       8403.10       8294.12       927.89 o                         
   1  11 -37      10758.79      11400.70       991.96 o                         
   3  11 -37       2210.13       2997.18       831.18 o                         
   5  11 -37       2659.75       2950.10      1313.33 o                         
  -2  12 -37       3466.40       2073.27       850.55 o                         
   0  12 -37      10448.86      12377.22      1411.84 o                         
   2  12 -37       6060.03       6044.83       823.42 o                         
   4  12 -37        370.23        863.58      1212.02 o                         
 -12   0 -36       7259.50      11164.32      1919.91 o                         
 -10   0 -36       3917.47       4923.25      1589.51 o                         
  -4   0 -36      26697.49      31702.08      2587.56 o                         
  -2   0 -36       1790.63       9329.23      1425.69 o                         
   0   0 -36      28901.07      31468.85      2409.11 o                         
   2   0 -36      55734.25      50801.07      3343.25 o                         
   6   0 -36       1258.09       3733.09      1265.16 o                         
   8   0 -36      16363.52      17009.68      2059.75 o                         
  10   0 -36      14697.66      14997.68      2026.48 o                         
  12   0 -36       1541.44       2906.34      1310.29 o                         
 -11   1 -36       6085.54       7895.43      1772.81 o                         
  -9   1 -36        663.29       -122.96      1138.64 o                         
  -7   1 -36      12336.50      13216.45      1814.50 o                         
  -5   1 -36      21800.74      24685.92      2395.38 o                         
  -3   1 -36      16967.38      14589.15      1248.41 o                         
  -1   1 -36       9354.36       9962.19       969.00 o                         
   1   1 -36      24183.21      24240.12      2104.19 o                         
   3   1 -36      29749.62      32289.37      2453.09 o                         
   5   1 -36       2561.86       3167.70      1140.29 o                         
   7   1 -36       6067.48       4827.60       923.27 o                         
   9   1 -36      12125.26      11433.32      1951.14 o                         
  11   1 -36       5907.09       7324.31      1953.78 o                         
 -12   2 -36       3269.76       2062.99      1436.62 o                         
 -10   2 -36       3048.23       1822.43       894.35 o                         
  -8   2 -36       4130.36       3710.92       931.02 o                         
  -6   2 -36      10443.06      10640.95      1150.78 o                         
  -4   2 -36      17366.62      17049.16      1943.70 o                         
  -2   2 -36       4861.09       5593.25      1204.95 o                         
   0   2 -36       2598.51       3104.75       530.56 o                         
   2   2 -36       7202.60       7339.06       583.59 o                         
   4   2 -36       7778.01       8173.34       729.28 o                         
   6   2 -36       4644.92       4343.85       808.72 o                         
   8   2 -36       4789.49       5244.25       962.76 o                         
  10   2 -36       8757.40       9083.38      1173.20 o                         
  12   2 -36       2541.84       1546.02       699.46 o                         
 -11   3 -36       2567.15       2638.49       954.22 o                         
  -9   3 -36       6227.82       6909.89      1077.19 o                         
  -7   3 -36       9631.92      10156.24      1190.37 o                         
  -5   3 -36       2522.97       4385.15       889.91 o                         
  -3   3 -36       9944.59       8657.01       990.98 o                         
  -1   3 -36      16778.33      16028.15      1243.20 o                         
   1   3 -36       5593.01       5535.95       597.76 o                         
   3   3 -36       4265.72       4027.27       561.84 o                         
   5   3 -36      13322.26      14823.54      1070.67 o                         
   7   3 -36       5685.32       5875.90       910.84 o                         
   9   3 -36       2078.96       1307.54       564.45 o                         
  11   3 -36       4116.33       4261.53       804.32 o                         
 -10   4 -36       4356.48       7295.67      1149.29 o                         
  -8   4 -36      13063.77      14150.20      1349.89 o                         
  -6   4 -36       4538.93       6159.43      1065.76 o                         
  -4   4 -36      10145.07       8985.08       867.00 o                         
  -2   4 -36      29851.89      30544.90      1450.74 o                         
   0   4 -36      37827.40      35182.65      1556.63 o                         
   2   4 -36       6225.96       5804.93       539.54 o                         
   4   4 -36      14082.75      12997.53       706.25 o                         
   6   4 -36      15824.34      15640.62       952.86 o                         
   8   4 -36       2683.59       2380.75       660.56 o                         
  10   4 -36       2104.03       2074.67       591.23 o                         
  12   4 -36       8994.66       8216.40       988.55 o                         
 -11   5 -36       4684.62       3746.90      2535.14 o                         
  -9   5 -36       9984.56      11538.86      1320.18 o                         
  -7   5 -36      10971.87       9541.49       987.33 o                         
  -5   5 -36       2271.99       1939.70       638.05 o                         
  -3   5 -36      11899.40      10566.90       914.62 o                         
  -1   5 -36      21169.85      21821.96      1206.43 o                         
   1   5 -36      13478.09      13638.50       997.18 o                         
   3   5 -36       7049.26       6141.53       626.41 o                         
   5   5 -36      14419.73      14558.35      1062.54 o                         
   7   5 -36       9781.69       9210.41       712.40 o                         
   9   5 -36       1552.94       1660.40       628.03 o                         
  11   5 -36       7273.02       8443.25       805.22 o                         
 -10   6 -36       3218.48       3945.49      1034.96 o                         
  -8   6 -36       7622.58       7100.56       946.48 o                         
  -6   6 -36       2143.15       2522.85       737.97 o                         
  -4   6 -36       5582.20       3837.26       729.83 o                         
  -2   6 -36       8646.98       8027.87       866.72 o                         
   0   6 -36      11785.19      12883.34       906.21 o                         
   2   6 -36       2123.57       1566.07       625.38 o                         
   4   6 -36       7883.02       7734.52       664.50 o                         
   6   6 -36       7015.16       5886.06       911.86 o                         
   8   6 -36       3087.10       3916.83       868.73 o                         
  10   6 -36       1505.49       1521.95       647.93 o                         
  -9   7 -36       1898.37        982.68      1212.27 o                         
  -7   7 -36       1911.08       1928.16       721.05 o                         
  -5   7 -36       4978.64       5143.88       800.04 o                         
  -3   7 -36       1290.71       2889.47       690.17 o                         
  -1   7 -36       1145.45       1029.27       562.16 o                         
   1   7 -36       1833.44       1239.97       528.13 o                         
   3   7 -36       1199.01       -304.46       852.65 o                         
   5   7 -36       2658.01       2551.90       642.66 o                         
   7   7 -36       4020.46       4562.80      1060.57 o                         
   9   7 -36       1965.13       1485.07       814.27 o                         
  -8   8 -36        671.92        716.88       698.23 o                         
  -6   8 -36       4776.22       5296.21       818.40 o                         
  -4   8 -36       8996.15       8497.62       891.87 o                         
  -2   8 -36       2870.25       1975.69       612.89 o                         
   0   8 -36       1385.68       1284.52       541.52 o                         
   2   8 -36       5477.20       5015.82       878.46 o                         
   4   8 -36       3616.11       3654.55       782.84 o                         
   6   8 -36       3431.47       3080.87       670.51 o                         
   8   8 -36       3644.73       4020.20       709.23 o                         
  10   8 -36       3060.59       1650.52       919.93 o                         
  -7   9 -36       4071.32       3379.41       767.74 o                         
  -5   9 -36       7200.57       6408.28       847.49 o                         
  -3   9 -36       4805.76       4540.12       716.85 o                         
  -1   9 -36       8808.97       8861.00      1042.69 o                         
   1   9 -36       6291.66       5069.38       753.85 o                         
   3   9 -36       8055.83       6971.36      1201.14 o                         
   5   9 -36       5305.56       4809.20      1348.88 o                         
   7   9 -36       3030.79       2601.23       860.11 o                         
   9   9 -36       4770.99       3424.61      1055.55 o                         
  -6  10 -36       3382.62       3730.38      1823.43 o                         
  -4  10 -36       3933.65       4291.94      1478.20 o                         
  -2  10 -36       9069.73       9525.43      1130.94 o                         
   0  10 -36       4477.63       5054.73       766.77 o                         
   2  10 -36       5418.41       4730.39       917.75 o                         
   4  10 -36       6966.36       6645.37       967.49 o                         
   6  10 -36       4599.24       4272.52      1321.32 o                         
   8  10 -36       2719.22       3059.89       916.84 o                         
  -5  11 -36       1711.62       2838.78      1143.88 o                         
  -3  11 -36       4026.16       3977.75       908.42 o                         
  -1  11 -36       3416.64       2984.32       703.90 o                         
   1  11 -36       1156.83       1487.84       801.14 o                         
   3  11 -36       2930.77       4966.26      1056.42 o                         
   5  11 -36       4714.22       4166.94      1276.49 o                         
   7  11 -36        527.74       -660.70      1152.88 o                         
  -4  12 -36       2221.29       2538.56       887.40 o                         
  -2  12 -36       1256.19       1312.26       817.05 o                         
   0  12 -36       1297.52       2295.64       727.83 o                         
   2  12 -36       2556.85       3041.58       904.28 o                         
   4  12 -36       3894.64       2062.21      1292.11 o                         
 -11   1 -35       3368.72       5008.92      1597.43 o                         
  -9   1 -35       3325.09       4588.91      1415.46 o                         
  -7   1 -35       1075.56        255.64       770.67 o                         
  -3   1 -35      13234.05      13613.91      2022.16 o                         
  -1   1 -35       3419.51       3643.84       782.21 o                         
   1   1 -35       2680.10       2245.54       481.71 o                         
   3   1 -35       9322.60       8979.65      1476.60 o                         
   5   1 -35       5348.61       6251.41      1277.35 o                         
   7   1 -35       3684.27       3817.41       857.21 o                         
   9   1 -35       3988.64       4774.40       990.10 o                         
  11   1 -35       3339.89       3371.39       959.05 o                         
  13   1 -35        723.26        734.28       713.33 o                         
 -12   2 -35       5859.47       4880.60      1517.83 o                         
 -10   2 -35       6389.61       5906.71      1093.93 o                         
  -8   2 -35       3176.53       3099.80       896.63 o                         
  -6   2 -35       5927.39       6045.70       951.82 o                         
  -4   2 -35      14140.42      14233.86      1698.37 o                         
  -2   2 -35      21712.19      23739.73      2055.92 o                         
   0   2 -35       2145.96       1504.65       435.40 o                         
   2   2 -35      23115.07      23300.10       984.74 o                         
   4   2 -35      14352.16      14855.40       895.13 o                         
   6   2 -35       2959.37       2233.10       728.94 o                         
   8   2 -35       4101.39       3545.65       898.55 o                         
  10   2 -35       8370.32       8083.90      1164.54 o                         
  12   2 -35       3098.87       3965.08       807.73 o                         
 -11   3 -35       6123.70       6580.47      1121.46 o                         
  -9   3 -35       4475.99       5199.96      1143.19 o                         
  -7   3 -35       1473.08       1691.35       764.62 o                         
  -5   3 -35       9800.22      10750.06      1125.60 o                         
  -3   3 -35      10076.00       9965.12      1035.53 o                         
  -1   3 -35       1894.21       1209.88       632.52 o                         
   1   3 -35       5669.74       5553.11       499.73 o                         
   3   3 -35      16082.39      17452.13       793.45 o                         
   5   3 -35       8110.06       8048.37       727.55 o                         
   7   3 -35       2062.71       2113.99       850.00 o                         
   9   3 -35       7075.03       7951.87       843.02 o                         
  11   3 -35       5696.97       5547.74      1054.92 o                         
 -12   4 -35       2849.83       3512.88      1270.08 o                         
 -10   4 -35       2885.21       3391.92       968.77 o                         
  -8   4 -35       2386.88       3200.81       927.09 o                         
  -6   4 -35       6548.49       6237.86       982.47 o                         
  -4   4 -35      10363.75      10652.23       922.91 o                         
  -2   4 -35       2448.61       2493.47       581.43 o                         
   0   4 -35       2243.38       1744.51       591.65 o                         
   2   4 -35       4834.45       3745.61       466.62 o                         
   4   4 -35       5071.87       4543.85       499.91 o                         
   6   4 -35       3779.91       4311.24       609.89 o                         
   8   4 -35       5039.03       4688.67      1089.01 o                         
  10   4 -35       3524.75       3403.11       626.82 o                         
  12   4 -35       1270.99        791.37       814.91 o                         
 -11   5 -35        728.71       1310.14       968.25 o                         
  -9   5 -35       2812.68       3362.94       934.60 o                         
  -7   5 -35       9826.72       9717.15       966.35 o                         
  -5   5 -35       5414.44       6008.28      1000.45 o                         
  -3   5 -35       3094.17       3401.73       640.54 o                         
  -1   5 -35       5386.00       6042.37       720.10 o                         
   1   5 -35       9328.51       8090.04       728.19 o                         
   3   5 -35       3539.02       3257.50       451.92 o                         
   5   5 -35      12770.25      11571.37       761.70 o                         
   7   5 -35       7704.51       8339.57       656.51 o                         
   9   5 -35       3790.55       3873.10       704.27 o                         
  11   5 -35       2831.87       4582.18       764.67 o                         
 -10   6 -35       2492.50       3865.70      1002.94 o                         
  -8   6 -35      11854.91      10921.02      1046.68 o                         
  -6   6 -35      11368.07      10535.27       988.62 o                         
  -4   6 -35       2113.21        663.10       596.94 o                         
  -2   6 -35       4643.71       4370.32       671.90 o                         
   0   6 -35      20150.28      17319.19      1052.52 o                         
   2   6 -35       5955.58       6336.25       751.02 o                         
   4   6 -35       3867.14       4235.37       484.19 o                         
   6   6 -35      17790.88      18046.12      2392.90 o                         
   8   6 -35      11792.13      11964.02       945.03 o                         
  10   6 -35        765.90        716.63       587.46 o                         
  -9   7 -35       7250.43       8517.66       984.61 o                         
  -7   7 -35      21339.95      20214.73      1306.84 o                         
  -5   7 -35       9148.34       8859.57       906.65 o                         
  -3   7 -35       2906.89       3217.67       628.39 o                         
  -1   7 -35      20638.56      21930.54      1405.50 o                         
   1   7 -35      19166.51      17921.18      1269.72 o                         
   3   7 -35       1866.78        860.56       465.61 o                         
   5   7 -35      12881.96      13541.06      1459.91 o                         
   7   7 -35      16601.59      15651.47      1067.78 o                         
   9   7 -35       2457.87       2024.62       758.55 o                         
  11   7 -35       4867.17       3982.75       764.71 o                         
 -10   8 -35       2457.47       2557.74       993.00 o                         
  -8   8 -35      10491.69       9111.05       984.83 o                         
  -6   8 -35      10131.49       9870.54       980.92 o                         
  -4   8 -35       1471.84       1101.82       606.41 o                         
  -2   8 -35       9379.39       8772.56       822.64 o                         
   0   8 -35      19095.43      20928.52      1130.00 o                         
   2   8 -35       3736.77       4653.42      1199.74 o                         
   4   8 -35       2117.31       1296.24       684.95 o                         
   6   8 -35      13499.38      12646.33       982.47 o                         
   8   8 -35       5637.07       5711.42       860.80 o                         
  10   8 -35       1146.17       1922.70       815.14 o                         
  -9   9 -35       4295.86       2704.81       835.31 o                         
  -7   9 -35       4069.96       2508.32       763.61 o                         
  -5   9 -35       3433.12       2668.84       705.41 o                         
  -3   9 -35       3675.13       4520.19       702.65 o                         
  -1   9 -35       8920.54       8236.06       961.28 o                         
   1   9 -35       7200.68       8527.48       841.02 o                         
   3   9 -35       3107.48       4390.75       832.94 o                         
   5   9 -35       6012.28       6836.69      1423.78 o                         
   7   9 -35       4519.41       4751.15       932.11 o                         
   9   9 -35       3345.45       3228.49       897.40 o                         
  -8  10 -35       1664.99       2008.78       741.07 o                         
  -6  10 -35       2565.51       2906.35       719.19 o                         
  -4  10 -35       8063.13       7706.57      1936.20 o                         
  -2  10 -35       8555.45       9339.48      1075.27 o                         
   0  10 -35        317.05        826.07       617.47 o                         
   2  10 -35       4299.99       2954.86       821.48 o                         
   4  10 -35       9054.28       9532.07      1079.89 o                         
   6  10 -35       2056.40       2583.45      1182.37 o                         
   8  10 -35       2886.59       2393.02       828.51 o                         
  -5  11 -35       9727.02       9447.33      1202.47 o                         
  -3  11 -35      18690.81      17938.64      1466.00 o                         
  -1  11 -35       4036.98       3463.46       730.02 o                         
   1  11 -35       4501.80       5426.39       753.46 o                         
   3  11 -35      16279.29      17020.05      1399.77 o                         
   5  11 -35       7036.92       7267.97      1534.52 o                         
   7  11 -35       1416.53       3341.53      1265.86 o                         
  -4  12 -35      14296.56      11977.76      1607.08 o                         
  -2  12 -35      13261.74      13280.40      1309.05 o                         
   0  12 -35       1265.85        828.29       637.72 o                         
   2  12 -35      11932.58      12628.95      1281.23 o                         
   4  12 -35      12145.15      11189.48      1185.71 o                         
  -1  13 -35       2017.34       1749.86      1243.56 o                         
   1  13 -35       2388.80       4106.35       743.32 o                         
   3  13 -35       9195.13       7593.31      1612.53 o                         
 -12   0 -34       1994.68       2751.25      1442.72 o                         
 -10   0 -34      16476.00      19660.21      2296.93 o                         
  -8   0 -34       2800.60       1681.06      1150.12 o                         
  -6   0 -34        849.39       1893.91      1032.85 o                         
  -4   0 -34      16167.70      17913.94      1929.13 o                         
  -2   0 -34      38496.62      41677.57      2859.74 o                         
   0   0 -34       6100.78       6525.73      1089.34 o                         
   2   0 -34      13595.40      18983.57      1785.98 o                         
   6   0 -34      22677.94      20925.59      2116.82 o                         
   8   0 -34        696.90        775.98      1040.49 o                         
  10   0 -34      24126.48      19323.30      2284.00 o                         
  12   0 -34      18199.57      17906.64      2225.33 o                         
 -11   1 -34       8897.90      11416.61      1876.91 o                         
  -9   1 -34      15155.62      14589.25      2016.32 o                         
  -7   1 -34       3857.49       3135.90       873.60 o                         
  -5   1 -34       5285.44       6899.41      1357.65 o                         
  -3   1 -34      33608.29      29130.27      2407.27 o                         
  -1   1 -34      15275.43      16498.96      1152.06 o                         
   1   1 -34       6783.20       7476.66       637.40 o                         
   3   1 -34      28100.59      25384.04      1687.27 o                         
   5   1 -34      34242.05      34756.20      2714.13 o                         
   7   1 -34       2316.56       2066.23      1139.37 o                         
   9   1 -34      14277.25      15044.89      1355.26 o                         
  11   1 -34      17925.75      18669.00      1599.29 o                         
  13   1 -34       9542.32      10154.18      1137.68 o                         
 -12   2 -34       1208.05       1344.38      1296.68 o                         
 -10   2 -34       7583.03       6506.62      1141.88 o                         
  -8   2 -34       2782.63       2740.52       887.24 o                         
  -6   2 -34        809.49       1173.88       710.77 o                         
  -4   2 -34       6688.83       6492.17      1312.11 o                         
  -2   2 -34      20400.41      19913.90      1881.14 o                         
   0   2 -34       6588.57       6750.04       607.21 o                         
   2   2 -34      21222.36      21984.53       933.00 o                         
   4   2 -34      11586.05      12337.17      1065.63 o                         
   6   2 -34      14872.23      15203.82      1213.66 o                         
   8   2 -34       6086.19       5907.03       951.07 o                         
  10   2 -34      12401.45      12290.02      1335.56 o                         
  12   2 -34      10720.72      10733.95      1060.48 o                         
 -11   3 -34       3613.37       3635.49      1135.21 o                         
  -9   3 -34       1902.13       2640.14       931.11 o                         
  -7   3 -34       5922.11       6294.73      1005.47 o                         
  -5   3 -34      10315.10      11100.73      2438.08 o                         
  -3   3 -34       2191.36       1346.69       619.87 o                         
  -1   3 -34      16693.65      17882.08       947.87 o                         
   1   3 -34      37032.59      35407.75      1295.04 o                         
   3   3 -34       6343.23       5848.20       522.09 o                         
   5   3 -34       2651.72       2805.66       700.87 o                         
   7   3 -34      15249.91      13593.15      1209.29 o                         
   9   3 -34      14414.53      15570.30      1085.67 o                         
  11   3 -34       6927.03       7529.74       904.72 o                         
  13   3 -34       4200.03       3178.83       949.73 o                         
 -12   4 -34       7933.81       8375.63      1267.25 o                         
 -10   4 -34       1542.35       1510.02       876.30 o                         
  -8   4 -34       8234.05       6009.01      1509.20 o                         
  -6   4 -34      19027.43      19768.90      1249.83 o                         
  -4   4 -34       7397.78       6914.91       879.55 o                         
  -2   4 -34       8889.64       8371.46       768.81 o                         
   0   4 -34      35895.02      35250.38      1237.39 o                         
   2   4 -34      21513.16      19795.57       877.95 o                         
   4   4 -34       1521.80       1222.47       377.66 o                         
   6   4 -34      13120.10      13328.62      1136.94 o                         
   8   4 -34      21373.08      22825.86      1260.25 o                         
  10   4 -34       6127.83       8277.95       865.64 o                         
  12   4 -34       2755.11       4395.20       937.86 o                         
 -11   5 -34       5596.73       6387.87      1858.24 o                         
  -9   5 -34       2913.28       2689.80       929.00 o                         
  -7   5 -34      11300.68      10109.46       993.25 o                         
  -5   5 -34      24924.14      23451.60      1322.15 o                         
  -3   5 -34       6414.67       6174.66       732.37 o                         
  -1   5 -34      15684.16      17265.90      1677.00 o                         
   1   5 -34      20739.72      20343.43      1087.24 o                         
   3   5 -34       6425.48       6177.72       521.63 o                         
   5   5 -34       4554.93       4548.30       510.58 o                         
   7   5 -34      24244.06      22345.76      1236.24 o                         
   9   5 -34      14668.45      13921.39      1034.75 o                         
  11   5 -34       2503.11       1314.12       678.78 o                         
 -10   6 -34       1691.31       1634.62       869.07 o                         
  -8   6 -34       4939.51       5912.79       842.53 o                         
  -6   6 -34      13566.02      13071.61      1072.16 o                         
  -4   6 -34       6599.30       7104.86      1019.77 o                         
  -2   6 -34       4671.35       3585.17       632.17 o                         
   0   6 -34      14194.37      13493.61       980.43 o                         
   2   6 -34       7388.32       6558.38       759.25 o                         
   4   6 -34       4140.89       2510.88       448.83 o                         
   6   6 -34       8455.10       8687.20       818.94 o                         
   8   6 -34      14471.56      14654.51      1021.08 o                         
  10   6 -34       4286.12       5446.03       774.20 o                         
  12   6 -34        900.98        920.04       579.77 o                         
 -11   7 -34        388.25       1552.12       978.63 o                         
  -9   7 -34        562.34        853.16       870.61 o                         
  -7   7 -34       3517.82       4234.67       800.81 o                         
  -5   7 -34       3143.02       3166.05       714.44 o                         
  -3   7 -34        266.42        749.55       585.45 o                         
  -1   7 -34       3469.14       3671.72       753.98 o                         
   1   7 -34       1320.59       1862.30       530.32 o                         
   3   7 -34        894.93       1621.54       489.52 o                         
   5   7 -34       4679.62       4239.06       610.16 o                         
   7   7 -34       3252.56       2845.47       645.00 o                         
   9   7 -34       2928.54       2838.33       842.31 o                         
  11   7 -34         83.43       1125.20       653.78 o                         
 -10   8 -34       1750.74       2511.97       994.61 o                         
  -8   8 -34       2639.82       2958.95       743.02 o                         
  -6   8 -34       4480.70       4122.08       740.21 o                         
  -4   8 -34        508.87       1202.50       619.49 o                         
  -2   8 -34       5343.86       5576.50       703.16 o                         
   0   8 -34       2466.78       2314.01       503.38 o                         
   2   8 -34       1587.68       1923.60       741.08 o                         
   4   8 -34       9327.87       6573.94       901.91 o                         
   6   8 -34       5142.54       6402.83       808.73 o                         
   8   8 -34        716.25        656.44       575.69 o                         
  10   8 -34       1047.69       1852.71       830.93 o                         
  -9   9 -34       5187.06       6214.94      1096.15 o                         
  -7   9 -34       9214.90       8963.46       964.24 o                         
  -5   9 -34       3418.25       3679.27       730.11 o                         
  -3   9 -34       8879.25       9116.53       841.50 o                         
  -1   9 -34      12856.11      12953.39      1005.51 o                         
   1   9 -34       8348.27       9575.68       886.57 o                         
   3   9 -34       4115.12       3515.35       807.14 o                         
   5   9 -34       6343.09       7950.93      1528.61 o                         
   7   9 -34       6207.60       5507.00       768.63 o                         
   9   9 -34       1199.58       1631.26       806.59 o                         
  -8  10 -34       6430.70       6053.32       883.25 o                         
  -6  10 -34       5352.32       4475.56       774.15 o                         
  -4  10 -34       4259.03       2168.25       836.95 o                         
  -2  10 -34       4406.63       5594.12       923.98 o                         
   0  10 -34       9317.37      10126.11       921.98 o                         
   2  10 -34       3855.16       3907.90       850.26 o                         
   4  10 -34       3290.89       3757.39       798.21 o                         
   6  10 -34       5296.61       6513.75      1393.66 o                         
   8  10 -34       6054.95       4991.77       766.90 o                         
  -7  11 -34       2399.17       2506.53       906.96 o                         
  -5  11 -34       2742.60       2981.27       939.79 o                         
  -3  11 -34        249.10       1972.07       721.87 o                         
  -1  11 -34       4118.58       4601.43       915.70 o                         
   1  11 -34       2957.25       3604.66       717.74 o                         
   3  11 -34        185.05       1667.86       796.08 o                         
   5  11 -34       1495.75       2553.72      1261.36 o                         
   7  11 -34       5353.19       6682.37      1402.71 o                         
  -4  12 -34       2916.45       2712.39       755.78 o                         
  -2  12 -34        801.29        282.53       699.20 o                         
   0  12 -34       1004.00        947.24       646.11 o                         
   2  12 -34        571.89       1535.55      1099.40 o                         
   4  12 -34       2349.84       2500.08      1066.52 o                         
   6  12 -34       1689.97        112.07      1067.43 o                         
  -3  13 -34       6221.14       7228.28       939.81 o                         
  -1  13 -34       2474.35       2187.99       870.19 o                         
   1  13 -34        759.36       1491.59       817.28 o                         
   3  13 -34       5246.35       4257.52       916.41 o                         
 -13   1 -33       1426.89       1588.87       963.20 o                         
 -11   1 -33       3973.94       5527.30      1527.86 o                         
  -9   1 -33       7870.11       6517.48      1519.53 o                         
  -7   1 -33       2466.81       2060.00       847.35 o                         
  -5   1 -33      10289.74      10344.57      1520.91 o                         
  -3   1 -33      11692.77      14285.34      1682.62 o                         
  -1   1 -33      10875.30      11229.92       808.68 o                         
   1   1 -33      12196.92      12398.57       780.56 o                         
   3   1 -33       4955.10       3264.07       638.73 o                         
   5   1 -33       8318.65       8604.82       950.19 o                         
   7   1 -33       9809.18      10738.10      1138.13 o                         
   9   1 -33       2549.91       1242.25      1098.01 o                         
  11   1 -33       4197.32       4485.10       990.25 o                         
  13   1 -33       2777.25       3691.36       845.01 o                         
 -12   2 -33       4418.40       7154.56      1623.60 o                         
 -10   2 -33      10233.99       9795.26      2957.13 o                         
  -8   2 -33      13350.04      14869.87      1372.09 o                         
  -6   2 -33      10778.64      12078.92      1198.14 o                         
  -4   2 -33      10436.81       8837.31      1008.01 o                         
  -2   2 -33      18926.56      19368.31      1842.67 o                         
   0   2 -33      27808.67      28721.73      1256.71 o                         
   2   2 -33       9152.58       9778.50       686.60 o                         
   4   2 -33      17618.90      17694.00      1201.21 o                         
   6   2 -33      28668.37      27588.42      1759.77 o                         
   8   2 -33       6175.24       8190.67      1829.98 o                         
  10   2 -33       4709.09       4286.29       947.22 o                         
  12   2 -33      10272.73      10976.29      1399.90 o                         
 -11   3 -33       5486.70       4827.57      1064.96 o                         
  -9   3 -33      14876.56      14943.38      1415.12 o                         
  -8   0 -32       4222.23       4817.43      1384.96 o                         
  -6   0 -32       7437.20      11338.44      1586.49 o                         
  -7   3 -33      18109.66      16391.60      3289.73 o                         
  -5   3 -33       1387.40       2100.66       737.26 o                         
  -3   3 -33      13402.87      12361.25       905.97 o                         
  -1   3 -33      23127.35      22911.74      1135.63 o                         
   1   3 -33      14149.60      15069.95       740.30 o                         
   3   3 -33       5827.57       4895.92       497.05 o                         
   5   3 -33      25468.68      21926.05      1449.82 o                         
   7   3 -33      13881.75      13488.46      1238.36 o                         
   9   3 -33       2977.26       2201.20       655.52 o                         
  11   3 -33       5537.97       5268.66       829.57 o                         
  13   3 -33       9268.39      10338.88      1380.99 o                         
 -12   4 -33        470.04        782.67      1488.31 o                         
 -10   4 -33       3713.52       3363.88       980.72 o                         
  -8   4 -33      13622.25      15416.87      1384.34 o                         
  -6   4 -33       3312.48       5407.15       775.21 o                         
  -4   4 -33       1812.94       1555.80       572.15 o                         
  -2   4 -33       8653.04       8348.61       769.16 o                         
   0   4 -33       9272.92       7944.82       727.74 o                         
   2   4 -33       2144.55       2261.93       599.67 o                         
   4   4 -33       8116.24       6265.20       527.81 o                         
   6   4 -33      16589.02      15301.35      1239.05 o                         
   8   4 -33       5682.54       6150.26       736.43 o                         
  10   4 -33       2513.98       1344.02       632.89 o                         
  12   4 -33       4516.45       4867.50       976.41 o                         
 -11   5 -33       1051.13       1185.42       899.57 o                         
  -9   5 -33       3368.26       3310.76       944.41 o                         
  -7   5 -33       6669.65       7125.59       873.87 o                         
  -5   5 -33       5736.30       4640.32       732.73 o                         
  -3   5 -33       5828.47       4547.99       692.82 o                         
  -1   5 -33       5807.13       5585.21       678.21 o                         
   1   5 -33       9551.32       9623.79      1081.80 o                         
   3   5 -33      14257.78      14522.38       730.12 o                         
   5   5 -33       4636.95       3736.90       403.62 o                         
   7   5 -33       2639.40       4278.77       773.58 o                         
   9   5 -33       6400.99       6829.93       816.49 o                         
  11   5 -33       2192.95       2312.90       716.91 o                         
 -10   6 -33       3313.89       2764.70       943.27 o                         
  -8   6 -33       2997.90       2458.15       948.11 o                         
  -6   6 -33      16831.13      16449.35      1137.37 o                         
  -4   6 -33      19086.48      19795.79      1180.24 o                         
  -2   6 -33       9264.49       8727.70       813.62 o                         
   0   6 -33      12247.00      12994.92       916.18 o                         
   2   6 -33      38552.23      36602.11      1442.56 o                         
   4   6 -33      12156.46      11160.65       616.76 o                         
   6   6 -33        232.25        499.78       359.00 o                         
   8   6 -33      14203.80      14918.37       859.78 o                         
  10   6 -33       8780.82       8447.58       900.96 o                         
  12   6 -33        800.51        672.62       531.85 o                         
 -11   7 -33      10723.39      11877.89      1384.56 o                         
  -9   7 -33       2704.70       2699.82       869.77 o                         
  -7   7 -33       7233.57       5581.78       821.32 o                         
  -5   7 -33      22307.40      21521.99      1253.00 o                         
  -3   7 -33      17181.16      15133.45      1020.59 o                         
  -1   7 -33       7443.89       7573.60       744.70 o                         
   1   7 -33      30264.54      31136.36      2750.01 o                         
   3   7 -33      41471.13      40271.87      1362.70 o                         
   5   7 -33       1467.06       2283.20       529.40 o                         
   7   7 -33       6819.09       5735.00       726.57 o                         
   9   7 -33      17020.28      15207.11      1079.84 o                         
  11   7 -33       8340.29       9292.64       906.32 o                         
 -10   8 -33       3202.01       2051.50       938.36 o                         
  -8   8 -33       1342.60        541.48       682.96 o                         
  -6   8 -33      13059.66      12640.91      1027.20 o                         
  -4   8 -33      22265.47      22509.87      1280.41 o                         
  -2   8 -33       8934.48       9680.97       862.45 o                         
   0   8 -33       8955.99       8955.67       685.97 o                         
   2   8 -33      26789.48      27195.85      1661.38 o                         
   4   8 -33      14760.98      16314.59       986.77 o                         
   6   8 -33       3500.83       3616.37       882.72 o                         
   8   8 -33      11163.40      10899.71       930.70 o                         
  10   8 -33      11586.69      11481.06      1842.52 o                         
  -9   9 -33        502.51       1722.80       907.94 o                         
  -7   9 -33       3603.22       4453.09       894.94 o                         
  -5   9 -33       8591.31       8439.51       863.78 o                         
  -3   9 -33       8745.17       6983.90       926.29 o                         
  -1   9 -33       4711.94       4687.72       609.22 o                         
   1   9 -33      15009.18      15446.86      1274.61 o                         
   3   9 -33      15391.55      17119.96      1286.25 o                         
   5   9 -33       5218.96       4391.51       790.92 o                         
   7   9 -33       5132.04       5029.99       727.04 o                         
   9   9 -33       7695.28       7625.13      1113.21 o                         
  -8  10 -33       6777.21       5681.58       889.22 o                         
  -6  10 -33       4206.64       3693.06       734.03 o                         
  -4  10 -33       2227.31       2110.92       827.34 o                         
  -2  10 -33      12673.21      12338.63      1176.72 o                         
   0  10 -33       8505.05       9530.54       885.86 o                         
   2  10 -33       6214.26       7008.73       974.91 o                         
   4  10 -33       9547.51      11048.98      1077.98 o                         
   6  10 -33      15943.38      16806.73      1941.24 o                         
   8  10 -33       4378.34       4890.45       757.01 o                         
  -7  11 -33       6655.81       6847.33      1523.69 o                         
  -5  11 -33        991.06        521.10       812.96 o                         
  -3  11 -33       9437.73       8198.86       876.33 o                         
  -1  11 -33      21526.97      20370.18      1514.57 o                         
   1  11 -33       9690.52       8682.74       974.46 o                         
   3  11 -33       4333.21       2710.19       824.14 o                         
   5  11 -33      13928.45      13529.17      1184.68 o                         
   7  11 -33      10957.12      12602.51      1743.54 o                         
  -6  12 -33       1791.50       2241.95      1346.04 o                         
  -4  12 -33       3090.71       3436.07       731.93 o                         
  -2  12 -33      17174.61      15986.89      1139.40 o                         
   0  12 -33      15042.04      14247.71      1106.27 o                         
   2  12 -33       3048.07       2423.82       813.61 o                         
   4  12 -33      11699.89      12649.63      1200.70 o                         
   6  12 -33      13751.74      14795.11      1905.15 o                         
  -3  13 -33       4816.06       5442.82       840.01 o                         
  -1  13 -33      11145.31      11552.98      1346.46 o                         
   1  13 -33       5371.29       5964.22       811.97 o                         
   3  13 -33       2743.28       2217.28      1115.39 o                         
   5  13 -33       6646.83       5324.38      1482.55 o                         
 -12   0 -32       4227.44       8755.74      1790.81 o                         
 -10   0 -32       1237.45       4626.09      1446.31 o                         
  -4   0 -32      16455.76      14966.51      1716.83 o                         
   0   0 -32      37974.27      41508.86      2862.39 o                         
   2   0 -32      32629.48      32417.35      2475.73 o                         
   6   0 -32      30000.47      25126.35      2339.06 o                         
   8   0 -32      25341.70      22467.38      2224.61 o                         
  10   0 -32        704.82       2969.53      1298.55 o                         
  12   0 -32       9085.74      11690.03      1911.39 o                         
  14   0 -32      14193.31      13989.35      2258.36 o                         
 -13   1 -32       7723.61       6749.86      1251.00 o                         
 -11   1 -32       5192.98       6290.16      1165.52 o                         
  -9   1 -32       6081.96       5853.21      1424.54 o                         
  -7   1 -32      29620.43      30991.95      1837.38 o                         
  -5   1 -32      14016.38      12403.63      1669.22 o                         
  -3   1 -32       4267.68       4148.82      1069.54 o                         
  -1   1 -32      34523.66      35536.88      1596.88 o                         
   1   1 -32      30253.77      32812.13      1339.20 o                         
   3   1 -32       7688.84       6780.55       549.09 o                         
   5   1 -32      12855.25      13797.07      1123.86 o                         
   7   1 -32      21736.77      23043.14      1559.79 o                         
   9   1 -32       9979.16      11840.35      1225.37 o                         
  11   1 -32       6299.26       6159.01      1073.28 o                         
  13   1 -32       9559.66       9239.53      1010.26 o                         
 -12   2 -32       5668.16       8482.08      1737.11 o                         
 -10   2 -32       7023.30       5718.96      1502.39 o                         
  -8   2 -32      11922.70      12505.22      1931.38 o                         
  -6   2 -32      20326.92      20899.17      1519.76 o                         
  -4   2 -32       7141.41       5418.20       882.03 o                         
  -2   2 -32       4444.95       5164.59      1061.10 o                         
   0   2 -32      14460.02      14754.57      1230.73 o                         
   2   2 -32       7815.10       8798.49       854.89 o                         
   4   2 -32      12758.73      11479.43       988.78 o                         
   6   2 -32       7514.39       9033.29       988.24 o                         
   8   2 -32       6197.50       5963.84       899.44 o                         
  10   2 -32       4813.14       4473.88       953.81 o                         
  12   2 -32       7842.85       8180.87      1334.08 o                         
 -13   3 -32       2878.24       2840.86      1485.33 o                         
 -11   3 -32      10317.15      10939.26      1320.80 o                         
  -9   3 -32       4893.23       6518.86      1809.72 o                         
  -7   3 -32       3261.69       3330.94       887.00 o                         
  -5   3 -32      14249.36      14200.16      1202.60 o                         
  -3   3 -32      20166.54      18848.10      1281.03 o                         
  -1   3 -32      10783.38      10104.17       536.86 o                         
   1   3 -32       2653.83       3407.21       472.86 o                         
   3   3 -32      23711.19      21696.23       888.79 o                         
   5   3 -32      16317.64      16114.14      1259.05 o                         
   7   3 -32       4441.20       6015.02       908.27 o                         
   9   3 -32       7442.49       8232.53       843.32 o                         
   8   0 -32       3829.10       6456.60      1429.01 o                         
  11   3 -32      11638.39      10128.95      1003.60 o                         
  13   3 -32       1795.75       2439.66       901.97 o                         
 -12   4 -32       6712.48       6816.33      1173.62 o                         
 -10   4 -32      10565.79      11426.24      1577.34 o                         
  -8   4 -32       5008.33       4503.49       944.88 o                         
  -6   4 -32       7837.49       7630.48       894.57 o                         
  -4   4 -32      19272.94      20782.21      1164.94 o                         
  -2   4 -32      16986.46      17448.57      1063.22 o                         
   0   4 -32       3627.67       3391.29       439.47 o                         
   2   4 -32      20905.42      20609.22       854.92 o                         
   4   4 -32      24196.75      23409.89       934.90 o                         
   6   4 -32       4339.51       4638.39       792.43 o                         
   8   4 -32       6217.64       6281.94       761.88 o                         
  10   4 -32       9718.33      11553.47      1671.45 o                         
  12   4 -32       5299.69       5370.64       827.50 o                         
 -11   5 -32      10788.94       9309.96      1247.22 o                         
  -9   5 -32      11639.90      13108.06      1313.20 o                         
  -7   5 -32       2732.62       2510.70       688.13 o                         
  -5   5 -32      17854.18      15970.43      1088.93 o                         
  -3   5 -32      32035.88      30336.29      1483.95 o                         
  -1   5 -32      12635.60      12897.49       891.28 o                         
   1   5 -32       8991.12      10144.57       676.67 o                         
   3   5 -32      22640.36      21717.10      1007.28 o                         
   5   5 -32      18245.66      16856.44       710.63 o                         
   7   5 -32       2137.44       1998.97       572.02 o                         
   9   5 -32       9035.01       9928.43       885.96 o                         
  11   5 -32      10422.80      10110.55       963.52 o                         
  13   5 -32       2084.83       2572.48       645.64 o                         
 -12   6 -32       2078.24       1730.01      1078.75 o                         
 -10   6 -32       6637.21       6059.67      1102.48 o                         
  -8   6 -32       6698.48       7115.02       895.70 o                         
  -6   6 -32        384.07        482.27       606.06 o                         
  -4   6 -32      11961.46      11218.42       925.93 o                         
  -2   6 -32       6911.36       7178.01       983.46 o                         
   0   6 -32        164.93        510.76       464.36 o                         
   2   6 -32       8726.25       8279.38       593.66 o                         
   4   6 -32      15977.22      16546.92       868.67 o                         
   6   6 -32       2539.43       2702.62       403.64 o                         
   8   6 -32       3748.91       3724.05       575.95 o                         
  10   6 -32       5388.19       5226.73       784.39 o                         
  12   6 -32       1222.92        856.95       583.86 o                         
 -11   7 -32         62.64        460.12       765.43 o                         
  -9   7 -32       3277.85       3309.51       923.51 o                         
  -7   7 -32       3507.98       3694.13       735.49 o                         
  -5   7 -32       2673.41       2738.00       631.83 o                         
  -3   7 -32       2353.71       4381.00       704.42 o                         
  -1   7 -32       1638.38       1406.32       517.92 o                         
   1   7 -32       2643.62       1884.40       515.72 o                         
   3   7 -32       4380.93       4744.84       504.26 o                         
   5   7 -32        714.65       1511.91       478.89 o                         
   7   7 -32       2973.01       2912.96       527.40 o                         
   9   7 -32       4272.25       4177.01       989.41 o                         
  11   7 -32        194.94       -156.98       621.51 o                         
 -10   8 -32       3984.72       2560.53       808.96 o                         
  -8   8 -32       6699.49       6943.68      1814.51 o                         
  -6   8 -32       7081.32       6422.65       820.59 o                         
  -4   8 -32       8086.63       6553.01       773.45 o                         
  -2   8 -32       3102.69       3809.18       650.43 o                         
   0   8 -32       5754.69       7180.93       624.65 o                         
   2   8 -32       9743.76       9965.85       748.40 o                         
   4   8 -32       4422.56       4220.19       939.23 o                         
   6   8 -32       3408.07       4840.22       824.08 o                         
   8   8 -32       5186.44       4698.68       718.99 o                         
  10   8 -32       3273.16       2755.88       966.25 o                         
  -9   9 -32       6460.61       6337.93      1101.42 o                         
  -7   9 -32       8125.37       6276.14       836.52 o                         
  -5   9 -32       6820.72       6739.07       813.44 o                         
  -3   9 -32       9693.17       9962.41      1747.72 o                         
  -1   9 -32      11455.43      10847.45       854.16 o                         
   1   9 -32      15650.27      15737.74      1288.93 o                         
   3   9 -32      14286.90      15122.19      1222.36 o                         
   5   9 -32       7624.25       7898.58       743.13 o                         
   7   9 -32       6333.47       5971.31       902.24 o                         
   9   9 -32       5203.29       4974.58       979.02 o                         
  -8  10 -32       2436.98       4031.71       974.75 o                         
  -6  10 -32       9373.58       8123.33       920.78 o                         
  -4  10 -32       8466.34       7983.32       840.17 o                         
  -2  10 -32       9276.13       9211.83      1072.61 o                         
   0  10 -32       6072.94       5970.90       767.28 o                         
   2  10 -32      10099.64      10908.19      1125.32 o                         
   4  10 -32       7658.14       7535.03       944.07 o                         
   6  10 -32       6436.14       7952.62       997.83 o                         
   8  10 -32       5066.03       6087.10       885.87 o                         
  10  10 -32       9132.32       7819.55      1151.72 o                         
  -7  11 -32       2408.81       1863.62       917.01 o                         
  -5  11 -32       7234.06       6600.16      1290.97 o                         
  -3  11 -32       3964.11       3857.21       754.72 o                         
  -1  11 -32       1126.69        997.53       736.53 o                         
   1  11 -32       3050.46       2332.76       817.84 o                         
   3  11 -32       5548.23       6302.27      1804.00 o                         
   5  11 -32       3050.24       3813.64       805.07 o                         
   7  11 -32       1894.99       2870.03      1179.33 o                         
   9  11 -32       2973.23       3236.66      1284.31 o                         
  -6  12 -32       3860.10       4141.97      1450.96 o                         
  -4  12 -32       3004.33       2086.54       723.67 o                         
  -2  12 -32       3275.14       3103.00       712.81 o                         
   0  12 -32       2860.39       3326.06       691.80 o                         
   2  12 -32       2360.11       1605.62       759.16 o                         
   4  12 -32       1985.47       1609.29       768.49 o                         
   6  12 -32       3527.40       4673.74      1356.76 o                         
  -5  13 -32       3479.45       2806.35      1109.06 o                         
  -3  13 -32       1442.13       2171.76      1124.92 o                         
  -1  13 -32       8873.54       8375.04      1092.53 o                         
   1  13 -32       9190.86      10684.77      1056.97 o                         
   3  13 -32       1623.32       1200.78       817.42 o                         
   5  13 -32       3967.32       3699.51       865.39 o                         
  -2  14 -32       7701.29       4329.98      1024.87 o                         
   0  14 -32      14442.19      11570.40      1233.62 o                         
   2  14 -32       5565.00       5672.60      1012.45 o                         
 -13   1 -31       2910.55       2699.28      1420.96 o                         
 -11   1 -31       3406.88       4034.72      1032.52 o                         
  -9   1 -31       4303.55       5175.72      1392.57 o                         
  -7   1 -31       5794.26       7635.66      1490.82 o                         
  -5   1 -31      12292.84      12184.69      1576.30 o                         
  -3   1 -31       9431.12      10286.85      1387.26 o                         
  -1   1 -31       6974.73       7333.36       586.40 o                         
   1   1 -31      11122.85      11009.03       708.02 o                         
   3   1 -31       4688.98       4886.85       456.88 o                         
   5   1 -31       6551.25       7443.66      1333.82 o                         
   7   1 -31       7485.94       7719.69      1394.51 o                         
   9   1 -31       4293.73       3890.75       908.81 o                         
  11   1 -31       2452.77       3814.57       976.35 o                         
  13   1 -31       2590.15       2565.88      1233.68 o                         
 -12   2 -31      11892.54      10597.97      1881.71 o                         
 -10   2 -31       4677.10       5030.00      1455.17 o                         
  -8   2 -31       9206.52       8928.87      1119.87 o                         
  -6   2 -31      15807.48      15503.68      1252.18 o                         
  -4   2 -31      23379.73      22069.63      1411.39 o                         
  -2   2 -31      22815.56      19596.24      1097.20 o                         
   0   2 -31      20814.11      21598.35      1030.53 o                         
   2   2 -31      14677.35      15147.40       706.82 o                         
   4   2 -31       9019.68       8705.36       629.93 o                         
   6   2 -31       9520.77       8248.60       907.81 o                         
   8   2 -31      16387.21      19003.77      1382.98 o                         
  10   2 -31       9229.32      10206.38       978.69 o                         
  12   2 -31       2685.95       1637.55      1162.04 o                         
  14   2 -31       7113.67       5439.52       766.09 o                         
 -13   3 -31       9215.19       8135.24      1761.26 o                         
 -11   3 -31       7073.38       7904.91      1185.77 o                         
  -9   3 -31       4596.37       4195.39      1318.84 o                         
  -7   3 -31      15343.28      15540.65      1321.14 o                         
  -5   3 -31      23394.01      23649.60      1273.47 o                         
  -3   3 -31       8073.98       6755.90       717.88 o                         
  -1   3 -31      20634.28      19189.15       746.93 o                         
   1   3 -31      22081.21      21205.68       844.70 o                         
   3   3 -31       6625.68       6537.82       506.50 o                         
   5   3 -31       5394.48       5395.24       554.87 o                         
   7   3 -31      30927.61      32599.31      1810.34 o                         
   9   3 -31      15972.79      18588.01      1134.04 o                         
  11   3 -31       3548.14       3449.03       820.85 o                         
  13   3 -31       6083.70       7666.21      1125.39 o                         
 -12   4 -31       4289.59       3244.23      1057.34 o                         
 -10   4 -31       1897.19       3139.39       947.46 o                         
  -8   4 -31       1801.23       1989.67       850.01 o                         
  -8   0 -30         38.04        532.53      1026.31 o                         
  -6   0 -30       6236.63       7808.62      1355.75 o                         
  -6   4 -31       9148.88       9140.49       866.78 o                         
  -4   4 -31       7754.86       6172.98       711.99 o                         
  -2   4 -31       4812.72       4238.91       621.93 o                         
   0   4 -31      17333.87      18031.79       804.20 o                         
   2   4 -31      14700.63      12784.34       653.08 o                         
   4   4 -31       1689.59       1375.28       378.53 o                         
   6   4 -31       7571.16       7435.79       922.11 o                         
   8   4 -31      16713.28      16513.87      1094.04 o                         
  10   4 -31       4715.29       6347.92       786.51 o                         
  12   4 -31       2644.61       2854.40       738.78 o                         
 -11   5 -31       1803.84       3144.79       967.75 o                         
  -9   5 -31       5368.83       4850.10       975.87 o                         
  -7   5 -31       5553.12       4154.30       759.35 o                         
  -5   5 -31       5373.86       5298.02       730.71 o                         
  -3   5 -31       5117.91       5240.53       699.14 o                         
  -1   5 -31      10836.29      10935.73       808.53 o                         
   1   5 -31       6850.00       6839.05       584.28 o                         
   3   5 -31      13682.13      12594.01       980.58 o                         
   5   5 -31       9692.09       8975.83       492.20 o                         
   7   5 -31      13381.29      14345.90       840.56 o                         
   9   5 -31       4626.35       5019.88       758.04 o                         
  11   5 -31       7078.02       6870.63       851.48 o                         
  13   5 -31       4906.68       5867.05       821.91 o                         
 -12   6 -31       1022.93        911.13       904.71 o                         
 -10   6 -31      11248.44      10667.19      1085.15 o                         
  -8   6 -31      12370.79      13593.94      1707.84 o                         
  -6   6 -31       2191.95       2888.99       664.17 o                         
  -4   6 -31      12432.16      12857.92       949.51 o                         
  -2   6 -31      21412.70      18909.68      1115.68 o                         
   0   6 -31       3687.37       3145.29       535.82 o                         
   2   6 -31       4992.72       4560.14       476.32 o                         
   4   6 -31      25593.20      23564.13       844.12 o                         
   6   6 -31      23533.19      24214.17       815.78 o                         
   8   6 -31       2147.05       3074.40       537.77 o                         
  10   6 -31       7993.50       8526.63      1503.26 o                         
  12   6 -31      15893.67      14813.73      1100.44 o                         
 -11   7 -31       7091.24       6745.18       964.36 o                         
  -9   7 -31      16120.64      15084.29      1650.58 o                         
  -7   7 -31       9468.53       9605.98      1456.17 o                         
  -5   7 -31       2177.53       2671.20       634.65 o                         
  -3   7 -31      29543.05      28537.04      1716.79 o                         
  -1   7 -31      16062.77      16607.18       859.81 o                         
   1   7 -31       2979.98       3353.90       550.65 o                         
   3   7 -31      29239.71      27522.65      1776.04 o                         
   5   7 -31      32408.66      34648.99      1483.80 o                         
   7   7 -31       5947.89       5784.80       601.61 o                         
   9   7 -31       4054.47       5116.25       593.77 o                         
  11   7 -31      20580.26      19543.80      1248.58 o                         
 -10   8 -31       9967.13       9409.07      1058.02 o                         
  -8   8 -31      11494.18       9638.26      1616.77 o                         
  -6   8 -31       2924.46       2887.39       681.06 o                         
  -4   8 -31      14853.32      14601.62      1017.29 o                         
  -2   8 -31      26745.15      24626.36      1260.85 o                         
   0   8 -31      12154.14      12274.21       746.70 o                         
   2   8 -31       6660.92       6368.28      1305.01 o                         
   4   8 -31      21659.74      21749.82      1139.11 o                         
   6   8 -31      16651.83      16848.59       983.41 o                         
   8   8 -31        624.35        291.30       572.95 o                         
  10   8 -31      14939.62      13898.65      1322.10 o                         
  12   8 -31      16773.41      16367.79      1470.60 o                         
  -9   9 -31       5358.04       3162.45       946.01 o                         
  -7   9 -31       2055.36       2503.91       713.64 o                         
  -5   9 -31       3837.94       3112.02       687.22 o                         
  -3   9 -31      14044.40      13603.62       862.28 o                         
  -1   9 -31       9540.89      10649.47       805.82 o                         
   1   9 -31       5516.93       6155.90      1043.25 o                         
   3   9 -31      11641.83      11552.44      1438.68 o                         
   5   9 -31      13646.17      15318.41       958.01 o                         
   7   9 -31       7181.86       7475.40       938.06 o                         
   9   9 -31       6206.31       6474.06       780.13 o                         
  11   9 -31      11092.08       9272.89      3103.24 o                         
  -8  10 -31       1342.09       2499.65      1150.14 o                         
  -6  10 -31       7077.56       6867.30       837.88 o                         
  -4  10 -31       7048.35       6815.25       696.64 o                         
  -2  10 -31       3052.67       3393.12       684.02 o                         
   0  10 -31       7896.52       8043.08       833.23 o                         
   2  10 -31      10485.01      10949.70      1115.97 o                         
   4  10 -31       4025.88       3821.11       808.37 o                         
   6  10 -31       4172.49       4482.48       656.13 o                         
   8  10 -31      10584.95       9169.08      1060.60 o                         
  10  10 -31      10646.07      10713.58      3248.64 o                         
  -7  11 -31       6155.85       5504.55      1098.26 o                         
  -5  11 -31      14196.80      15208.91      1730.75 o                         
  -3  11 -31       7794.44       6725.49       817.60 o                         
  -1  11 -31       7112.49       6882.29       965.67 o                         
   1  11 -31      19222.11      18212.16      1463.51 o                         
   3  11 -31      10958.70       8029.03      1191.73 o                         
   5  11 -31        322.81        898.46       672.34 o                         
   7  11 -31      10678.19      11912.42      1139.63 o                         
   9  11 -31      14413.05      13279.65      1063.54 o                         
  -6  12 -31      10010.67      10043.89      1831.49 o                         
  -4  12 -31       9636.47       9949.17       943.20 o                         
  -2  12 -31       5043.68       4983.44       764.53 o                         
   0  12 -31      12076.87      12497.41      1363.14 o                         
   2  12 -31      16088.27      15440.69      1343.77 o                         
   4  12 -31       4083.91       3445.47       929.28 o                         
   6  12 -31       3988.85       5258.04      1346.88 o                         
   8  12 -31      14917.11      10295.60      1656.09 o                         
  -5  13 -31       6349.19       7024.59      1302.34 o                         
  -3  13 -31       2776.92       3473.97       946.29 o                         
  -1  13 -31       2240.88       1716.01       787.63 o                         
   1  13 -31       8063.53       8498.82       879.11 o                         
   3  13 -31       3337.52       3029.21      1164.28 o                         
   5  13 -31       1850.78       3163.95       814.22 o                         
  -2  14 -31       1029.88       1112.46       855.00 o                         
   0  14 -31       2668.58       2135.86      1963.40 o                         
   2  14 -31        309.81       2620.88       900.40 o                         
 -14   0 -30       4980.77       3798.70      1579.00 o                         
 -12   0 -30      14944.54      14506.62      2110.17 o                         
 -10   0 -30      28780.70      29549.12      2632.07 o                         
  -8   0 -30        548.27       -315.94      1177.53 o                         
  -2   0 -30      25898.75      42121.01      2882.67 o                         
   0   0 -30      12604.75      12966.65      1379.28 o                         
   2   0 -30      79921.20      87250.77      3411.89 o                         
   4   0 -30      51455.76      53213.96      2924.03 o                         
   6   0 -30        883.62         92.50       925.24 o                         
   8   0 -30      27149.47      24447.41      2360.20 o                         
  10   0 -30      44616.21      43016.09      3504.55 o                         
  12   0 -30       9689.49       9539.79      1672.05 o                         
  14   0 -30       3568.03       3454.86      1399.96 o                         
 -13   1 -30       5064.09       5951.31      1704.41 o                         
 -11   1 -30      20540.13      19019.49      1609.94 o                         
  -9   1 -30       8501.94      10145.33      1644.76 o                         
  -7   1 -30      12384.37      10500.27      1600.91 o                         
  -5   1 -30      32329.91      37523.69      2911.84 o                         
  -3   1 -30      42709.00      36814.76      2760.48 o                         
  -1   1 -30       5357.06       6281.53       535.82 o                         
   1   1 -30      18117.08      20313.02       957.42 o                         
   3   1 -30      72403.41      69650.91      2251.05 o                         
   5   1 -30      14073.47      16129.17      1335.42 o                         
   7   1 -30       6011.90       4187.32      1158.71 o                         
   9   1 -30      34282.87      29829.13      2908.03 o                         
  11   1 -30      23387.49      23473.45      1699.22 o                         
  13   1 -30       1122.36       1241.91      1194.82 o                         
 -12   2 -30       4554.97       5092.43      1514.66 o                         
 -10   2 -30       6024.36       5890.63      1433.36 o                         
  -8   2 -30       5103.45       6089.87      1296.63 o                         
  -6   2 -30       9930.09      10263.67      1919.54 o                         
  -4   2 -30      11534.25      13027.87      1115.71 o                         
  -2   2 -30      11805.78      11701.30      1035.75 o                         
   0   2 -30      11458.47      11913.78       732.13 o                         
   2   2 -30      53232.16      50850.66      1404.79 o                         
   4   2 -30      34469.94      32969.75      1316.82 o                         
   6   2 -30       6490.09       6997.05      1894.44 o                         
   8   2 -30      18196.07      21547.21      2063.60 o                         
  10   2 -30      17978.33      19324.58      1230.04 o                         
  12   2 -30       5276.74       6196.70      1053.53 o                         
  14   2 -30       2649.94       3188.13       678.24 o                         
 -13   3 -30       2769.73       3553.97      1520.05 o                         
 -11   3 -30       2150.10       2747.17       967.33 o                         
  -9   3 -30       8877.42       8116.61      1112.88 o                         
  -7   3 -30      15641.49      16127.84      1352.18 o                         
  -5   3 -30       1635.48       1703.25       576.78 o                         
  -3   3 -30      11418.02      10835.79       837.71 o                         
  -1   3 -30      23579.93      22641.39       927.52 o                         
   1   3 -30      18406.93      17756.28       797.24 o                         
   3   3 -30       5404.74       4576.75       474.81 o                         
   5   3 -30      22431.12      19770.66      1093.73 o                         
   7   3 -30      16007.80      14825.92      1197.44 o                         
   9   3 -30       7579.51       6747.19       780.41 o                         
   8   0 -30       4322.83       5595.84      1405.48 o                         
  11   3 -30       5615.00       5720.82       815.70 o                         
  13   3 -30       9530.48      10552.15      1047.90 o                         
 -12   4 -30       3164.13       2927.75      1010.92 o                         
 -10   4 -30       6471.52       6120.96      1064.91 o                         
  -8   4 -30      33843.27      31191.26      1961.79 o                         
  -6   4 -30      11591.17      11749.11       941.85 o                         
  -4   4 -30       1774.25       1343.81       554.16 o                         
  -2   4 -30      23832.58      23159.48      1179.15 o                         
   0   4 -30      60547.57      61348.50      1831.18 o                         
   2   4 -30      13331.43      11848.68       652.69 o                         
   4   4 -30      13610.21      12626.76       661.43 o                         
   6   4 -30      29022.34      27927.83      1238.42 o                         
   8   4 -30      15176.70      15787.00      1053.61 o                         
  10   4 -30       1982.63       1967.32       639.05 o                         
  12   4 -30      15561.83      16733.62      1055.52 o                         
  14   4 -30      10136.08       9447.31      1261.81 o                         
 -13   5 -30       6318.57       5985.73      1658.40 o                         
 -11   5 -30       4264.69       3075.90       977.34 o                         
  -9   5 -30      12391.52      13169.80      1302.23 o                         
  -7   5 -30      25981.94      26005.42      1395.97 o                         
  -5   5 -30       7862.10       8083.88       988.18 o                         
  -3   5 -30       9498.24      10122.84       976.90 o                         
  -1   5 -30      35975.34      35853.18      1530.74 o                         
   1   5 -30      36265.21      36738.55      2447.18 o                         
   3   5 -30       6648.58       6278.23       657.81 o                         
   5   5 -30      25456.96      24308.02       925.65 o                         
   7   5 -30      29825.53      31007.50      1232.61 o                         
   9   5 -30       5238.08       4872.64       725.81 o                         
  11   5 -30       6492.09       6694.63       836.60 o                         
  13   5 -30      15217.25      15383.36      1009.99 o                         
 -12   6 -30       2210.94       1386.20       895.08 o                         
 -10   6 -30       2841.45       3097.45       801.14 o                         
  -8   6 -30       8483.77       8605.61      1104.19 o                         
  -6   6 -30      13537.39      14756.10      1046.36 o                         
  -4   6 -30       6453.53       5091.04       682.39 o                         
  -2   6 -30      10675.85       9618.09       791.78 o                         
   0   6 -30      15423.41      17126.83       869.30 o                         
   2   6 -30       7921.54       7795.06       588.60 o                         
   4   6 -30      11588.86      10764.13       558.95 o                         
   6   6 -30      21008.45      21097.76       763.68 o                         
   8   6 -30      16690.70      18270.32       942.02 o                         
  10   6 -30        562.03        622.68       588.42 o                         
  12   6 -30       4010.02       4737.48       696.79 o                         
 -11   7 -30       1031.01       2229.01      1017.21 o                         
  -9   7 -30       1046.04        450.97       845.44 o                         
  -7   7 -30       1766.37       1143.26       646.22 o                         
  -5   7 -30       6893.36       7635.67       797.40 o                         
  -3   7 -30       1385.17       2155.46       577.13 o                         
  -1   7 -30       4872.82       4444.61       668.37 o                         
   1   7 -30       2712.27       3023.99       515.29 o                         
   3   7 -30       2211.86       2525.14       411.96 o                         
   5   7 -30       7301.36       7742.39       757.14 o                         
   7   7 -30      10002.17      12350.28       786.11 o                         
   9   7 -30       3175.86       2704.34       532.29 o                         
  11   7 -30        100.94        874.07       622.21 o                         
 -10   8 -30       4800.05       2634.40       798.26 o                         
  -8   8 -30       1120.61       1373.12      1766.49 o                         
  -6   8 -30       4247.18       4544.04       732.16 o                         
  -4   8 -30      10082.68       8260.34       826.44 o                         
  -2   8 -30       2126.69       2228.07       575.09 o                         
   0   8 -30       1245.23       1580.34       446.93 o                         
   2   8 -30       4617.21       5441.43       575.83 o                         
   4   8 -30       9540.92       9290.50      1099.47 o                         
   6   8 -30       4862.58       5509.33       656.00 o                         
   8   8 -30       3155.77       4134.21       725.63 o                         
  10   8 -30       2307.40       2422.88       833.76 o                         
  12   8 -30        927.15       1103.68       884.54 o                         
 -11   9 -30       5015.10       3688.01       919.71 o                         
  -9   9 -30       5055.18       4747.87       850.00 o                         
  -7   9 -30       3891.98       4147.40       748.28 o                         
  -5   9 -30       7147.36       6792.06      1070.56 o                         
  -3   9 -30      11532.21      10254.56       763.20 o                         
  -1   9 -30      11326.96       9903.51       784.79 o                         
   1   9 -30       6382.56       8179.43       965.48 o                         
   3   9 -30      13159.54      13428.10      1142.78 o                         
   5   9 -30      13955.40      13618.69       914.04 o                         
   7   9 -30       8180.17       9066.19      1017.89 o                         
   9   9 -30       4280.80       4691.76       718.07 o                         
  11   9 -30       3013.10       3890.90       755.95 o                         
 -10  10 -30       7582.81       7640.35      1517.98 o                         
  -8  10 -30       6833.57       7676.19      1085.70 o                         
  -6  10 -30       3497.91       3307.53       695.95 o                         
  -4  10 -30       5825.91       5127.66       645.28 o                         
  -2  10 -30      11751.35      12890.56       964.67 o                         
   0  10 -30       8089.12       8294.84       820.88 o                         
   2  10 -30       5486.52       5299.41       872.31 o                         
   4  10 -30      10227.99       9233.66       982.19 o                         
   6  10 -30       7808.72       7065.12       880.37 o                         
   8  10 -30       4218.64       4951.76       868.13 o                         
  10  10 -30       4692.57       3535.82       950.27 o                         
  -9  11 -30       6015.85       3106.52      1070.69 o                         
  -7  11 -30       3648.64       3773.91       919.08 o                         
  -5  11 -30        826.27       1118.00       660.07 o                         
  -3  11 -30       5523.37       5387.99       796.45 o                         
  -1  11 -30       4594.17       3719.17       823.25 o                         
   1  11 -30       1349.80       1783.95       773.03 o                         
   3  11 -30       2292.42       3933.11       865.41 o                         
   5  11 -30       6736.20       5585.41       849.99 o                         
   7  11 -30       3486.42       3378.98       825.48 o                         
   9  11 -30       2424.17       2806.42       721.10 o                         
  -6  12 -30       1806.87       2120.96      1246.88 o                         
  -4  12 -30       1951.05       1628.60       929.71 o                         
  -2  12 -30       1728.51       2540.57       686.18 o                         
   0  12 -30        792.76        192.81       673.65 o                         
   2  12 -30       5131.54       5063.75       939.52 o                         
   4  12 -30       5653.51       3492.06       829.34 o                         
   6  12 -30        641.46        943.50       671.99 o                         
   8  12 -30       3619.81       6133.66       978.51 o                         
  -5  13 -30       9107.98       9086.62      1235.04 o                         
  -3  13 -30       6210.44       5281.04      1051.15 o                         
  -1  13 -30       2065.23       2298.81       788.28 o                         
   1  13 -30       9947.74       8089.44      1063.09 o                         
   3  13 -30      10824.16       9573.42      1325.11 o                         
   5  13 -30       1462.16       1940.71       739.19 o                         
  -4  14 -30      11346.84       9771.36      1273.49 o                         
  -2  14 -30       3734.93       2118.18       887.85 o                         
   0  14 -30       5390.46       6615.08      1397.52 o                         
   2  14 -30      16376.14      14089.30      1533.98 o                         
   4  14 -30      10686.17      11697.35      1221.58 o                         
 -13   1 -29       1312.36       2470.97      1036.67 o                         
 -11   1 -29       4832.28       6196.69      1139.35 o                         
  -9   1 -29       9562.21       9669.49      1708.14 o                         
  -7   1 -29       2652.17       1819.22      1078.87 o                         
  -5   1 -29       8210.67       7950.30      1301.76 o                         
  -3   1 -29      19115.00      19909.19      1879.90 o                         
  -1   1 -29       5633.77       5497.39       505.33 o                         
   1   1 -29       3934.68       3694.55       477.72 o                         
   3   1 -29       7885.92       7096.39       519.39 o                         
   5   1 -29       8763.45       8936.55       584.83 o                         
   7   1 -29       4695.51       5311.43       952.64 o                         
   9   1 -29       7841.05       5915.18      1035.85 o                         
  11   1 -29       4798.02       5509.67      1013.28 o                         
  13   1 -29       1532.55       1677.93       881.93 o                         
 -14   2 -29       3300.54       1671.14      1013.16 o                         
 -12   2 -29       3901.23       3887.36      1434.96 o                         
 -10   2 -29      13274.08      12920.93      1945.82 o                         
  -8   2 -29      12565.81      13436.83      1295.41 o                         
  -6   2 -29       7067.20       7608.78      1376.88 o                         
  -4   2 -29      23721.78      21035.82      1341.66 o                         
  -2   2 -29      31024.00      28431.96      1240.45 o                         
   0   2 -29       5283.21       5720.30       548.73 o                         
   2   2 -29      18233.44      16928.05       661.21 o                         
   4   2 -29      12002.17      11055.02       559.67 o                         
   6   2 -29       8499.17       8379.39       923.86 o                         
   8   2 -29       7592.58       8219.57       976.54 o                         
  10   2 -29      10526.05      10879.28      1068.07 o                         
  12   2 -29       8329.28       8764.50      1154.16 o                         
  14   2 -29       1841.32       1852.22       621.76 o                         
 -13   3 -29       2889.37       3532.29      1451.67 o                         
 -11   3 -29       9256.16       9684.78      1243.48 o                         
  -9   3 -29      20356.18      19313.93      1565.16 o                         
  -7   3 -29       7800.88       7761.00      1003.01 o                         
  -5   3 -29      13516.78      15467.70       977.42 o                         
  -3   3 -29      32549.29      28997.07      1309.96 o                         
  -8   0 -28       3952.99       3406.47      1199.41 o                         
  -6   0 -28        562.67        727.21       904.93 o                         
  -1   3 -29      24652.80      23770.74       948.77 o                         
   1   3 -29       7179.30       7557.32       520.98 o                         
   3   3 -29      15525.63      13166.60       679.12 o                         
   5   3 -29      28673.56      26992.53       960.95 o                         
   7   3 -29       2354.51       2073.46       716.00 o                         
   9   3 -29       7912.02       7793.42       815.45 o                         
  11   3 -29       8952.31      10090.36       944.62 o                         
  13   3 -29       5593.40       5242.66       843.89 o                         
 -12   4 -29       3443.94       4183.70      1081.53 o                         
 -10   4 -29       8862.22       9898.12      1841.77 o                         
  -8   4 -29       7630.44       9072.58      1146.32 o                         
  -6   4 -29       6485.29       8261.69       808.63 o                         
  -4   4 -29      12398.91      12562.31      1483.55 o                         
  -2   4 -29      18721.80      18075.85      1035.28 o                         
   0   4 -29        566.07       1173.14       358.61 o                         
   2   4 -29       4565.91       3980.35       483.63 o                         
   4   4 -29      28390.29      27622.37      1009.25 o                         
   6   4 -29      12706.08      11677.11       744.29 o                         
   8   4 -29       1493.38       1256.53       588.45 o                         
  10   4 -29       6232.96       6480.09       782.70 o                         
  12   4 -29       4174.08       4605.15       693.86 o                         
  14   4 -29       2679.56       3440.86       798.11 o                         
 -13   5 -29       3322.30       4110.44      1124.67 o                         
 -11   5 -29       2421.12       1873.72       885.16 o                         
  -9   5 -29       7338.72       7048.47       901.13 o                         
  -7   5 -29      12614.20      13562.72      1072.52 o                         
  -5   5 -29      16352.83      16646.99      1056.42 o                         
  -3   5 -29       5694.89       5625.58       656.57 o                         
  -1   5 -29      15309.88      15425.75       940.52 o                         
   1   5 -29      15049.84      15295.93       966.49 o                         
   3   5 -29       3732.39       3584.52       369.11 o                         
   5   5 -29      11375.26      11755.69       531.62 o                         
   7   5 -29       7211.08       8118.64       651.04 o                         
   9   5 -29       5773.21       6031.39       602.38 o                         
  11   5 -29        759.54        511.25       874.00 o                         
  13   5 -29       3548.43       4002.17       869.08 o                         
 -12   6 -29       7558.52       6751.51      1173.34 o                         
 -10   6 -29        489.44        593.30       673.23 o                         
  -8   6 -29      18836.84      19595.61      2134.74 o                         
  -6   6 -29      25807.97      22751.04      1289.00 o                         
  -4   6 -29       7447.52       6708.04       720.75 o                         
  -2   6 -29      17349.71      17066.02       999.60 o                         
   0   6 -29      62359.20      62470.68      1703.39 o                         
   2   6 -29      27024.37      25803.22       945.51 o                         
   4   6 -29       3162.60       1818.06       337.22 o                         
   6   6 -29      19944.07      18801.11       689.30 o                         
   8   6 -29      17936.06      16776.61       909.13 o                         
  10   6 -29       3637.13       3111.01       676.65 o                         
  12   6 -29       5375.78       5056.73       695.78 o                         
 -11   7 -29       7022.04       6666.30       957.33 o                         
  -9   7 -29       5639.41       5927.73       840.19 o                         
  -7   7 -29      32341.12      31272.45      3292.51 o                         
  -5   7 -29      21431.42      20683.58      1204.31 o                         
  -3   7 -29       1507.70        763.09       490.20 o                         
  -1   7 -29      34107.28      35302.03      1889.23 o                         
   1   7 -29      43359.30      41693.76      1391.49 o                         
   3   7 -29       8358.99       7520.47       521.96 o                         
   5   7 -29       4402.94       5404.47       485.50 o                         
   7   7 -29      33143.44      34063.43      1337.36 o                         
   9   7 -29      13981.64      15290.82       921.06 o                         
  11   7 -29       3051.41       2273.89       683.53 o                         
  13   7 -29      10587.40      10274.01      1571.77 o                         
 -12   8 -29       9613.91      10070.92      1093.52 o                         
 -10   8 -29        666.20       1617.54       750.45 o                         
  -8   8 -29      11972.68      10317.08      1150.94 o                         
  -6   8 -29      26413.53      24462.80      1352.79 o                         
  -4   8 -29       4225.15       2325.05       601.46 o                         
  -2   8 -29      14126.64      12366.61      1026.77 o                         
   0   8 -29      38019.52      40641.23      1447.34 o                         
   2   8 -29      19813.28      19752.63       946.14 o                         
   4   8 -29        484.40        392.44       448.19 o                         
   6   8 -29      22035.47      22236.53      1126.47 o                         
   8   8 -29      14271.87      14955.61       860.60 o                         
  10   8 -29       1640.85       2153.31      1111.66 o                         
  12   8 -29       5907.55       6246.75      1031.42 o                         
 -11   9 -29       6221.81       7707.24      1020.06 o                         
  -9   9 -29       4732.26       4778.81      1299.80 o                         
  -7   9 -29       9345.94       9490.51      1118.30 o                         
  -5   9 -29      12395.16      11043.50       922.83 o                         
  -3   9 -29       8721.71       8705.55       937.32 o                         
  -1   9 -29      11962.54      13578.17       867.89 o                         
   1   9 -29      17374.88      18692.19      1344.74 o                         
   3   9 -29      10659.23      11748.70       818.84 o                         
   5   9 -29       8994.30      10889.24       810.46 o                         
   7   9 -29      10257.08      10455.49       825.31 o                         
   9   9 -29       3723.72       4729.21       722.06 o                         
  11   9 -29       3345.42       3266.44       738.26 o                         
 -10  10 -29       7588.65       8842.07      1902.52 o                         
  -8  10 -29       4605.86       6264.83      1010.51 o                         
  -6  10 -29       6497.29       7015.21       811.29 o                         
  -4  10 -29      12401.37      12716.64       848.63 o                         
  -2  10 -29      19894.59      17917.36       984.84 o                         
   0  10 -29       5993.28       6391.09       751.28 o                         
   2  10 -29      10259.19      11709.72      1910.59 o                         
   4  10 -29      18426.82      18180.97      1295.01 o                         
   6  10 -29       8947.32       7667.38       882.21 o                         
   8  10 -29       2410.78       2998.47       853.69 o                         
  10  10 -29       9294.06       8227.15      1112.87 o                         
  -9  11 -29      12921.26      10121.91      1342.36 o                         
  -7  11 -29       1254.95       1101.13       789.33 o                         
  -5  11 -29       9116.82       8552.87       876.19 o                         
  -3  11 -29      36204.88      33678.93      1881.49 o                         
  -1  11 -29      17320.14      17008.54      1295.32 o                         
   1  11 -29       2800.48       3718.80       983.35 o                         
   3  11 -29      23086.56      21912.09      1496.35 o                         
   5  11 -29      16879.97      17061.92      1288.07 o                         
   7  11 -29       2706.49       3049.55       755.58 o                         
   9  11 -29       5476.82       4808.08       874.39 o                         
  -6  12 -29       2287.21       2997.31       899.36 o                         
  -4  12 -29      18887.34      17221.75      1178.07 o                         
  -2  12 -29      25407.36      25591.28      1374.63 o                         
   0  12 -29       1989.75       1793.20       854.22 o                         
   2  12 -29      12023.68      13188.85      1200.42 o                         
   4  12 -29      18912.88      18069.55      1399.35 o                         
   6  12 -29       9498.00       8575.61       981.65 o                         
   8  12 -29       1563.14       2367.56       803.57 o                         
  -5  13 -29       5195.89       6447.37      1087.07 o                         
  -3  13 -29      13222.22      11778.82      1284.36 o                         
  -1  13 -29       7460.50       8084.21       888.20 o                         
   1  13 -29       1239.94       1731.54       798.83 o                         
   3  13 -29      11257.83      10004.05      1134.93 o                         
   5  13 -29       7155.77       7228.55      1033.85 o                         
   7  13 -29       1351.76       2358.24      1189.52 o                         
  -4  14 -29       4544.27       3640.65      1018.88 o                         
  -2  14 -29       2565.75       3093.81       908.18 o                         
   0  14 -29       2164.13       1795.02      1067.71 o                         
   2  14 -29       3752.67       4693.57       935.92 o                         
   4  14 -29       4034.90       4667.09       917.02 o                         
 -14   0 -28       7011.68       5326.63      1701.48 o                         
 -12   0 -28        210.79       1419.62      1277.41 o                         
  -8   0 -28      17600.19      16510.73      2053.55 o                         
  -2   0 -28      53600.30      47511.07      3149.19 o                         
   0   0 -28      34091.34      35900.90      2420.60 o                         
   2   0 -28       4721.51      12361.38      1053.29 o                         
   4   0 -28      65364.53      61996.09      3260.48 o                         
   6   0 -28      33323.98      33096.66      2673.30 o                         
   8   0 -28       3273.87       3045.29      1141.49 o                         
  10   0 -28      15066.11      13566.69      1871.77 o                         
  12   0 -28      32133.52      33580.07      2101.22 o                         
  14   0 -28       9432.85      11520.00      1844.31 o                         
 -13   1 -28       1800.48       2370.30      1048.49 o                         
 -11   1 -28      10485.98      10201.36      1551.60 o                         
  -9   1 -28      31759.23      32231.46      2767.22 o                         
  -7   1 -28      19433.67      20391.85      1979.38 o                         
  -5   1 -28       2510.37       1567.09       692.46 o                         
  -3   1 -28      37226.80      34273.95      1514.45 o                         
  -1   1 -28      32529.86      32593.53      1525.24 o                         
   1   1 -28       6381.21       8988.69       511.87 o                         
   3   1 -28      29795.89      28217.01      1073.16 o                         
   5   1 -28      59056.45      58686.17      2026.60 o                         
   7   1 -28      19371.85      19832.03      2759.24 o                         
   9   1 -28       4974.77       5714.15       959.40 o                         
  11   1 -28      35705.17      36120.57      1748.19 o                         
  13   1 -28      21999.61      22757.07      1915.09 o                         
  15   1 -28       3069.80       3586.46       824.88 o                         
 -14   2 -28       3257.25       3302.37      1060.54 o                         
 -12   2 -28       3895.46       2382.19      1141.04 o                         
 -10   2 -28      13353.43      12670.23      1856.02 o                         
  -8   2 -28       8722.00       7242.97      1046.09 o                         
  -6   2 -28       9754.61       8936.91       969.10 o                         
   8   0 -28        782.06        989.85       990.75 o                         
  -4   2 -28       9210.14       9239.21       914.17 o                         
  -2   2 -28      18557.42      16578.55       963.13 o                         
   0   2 -28       8377.59       8366.14       728.93 o                         
   2   2 -28       7461.19       7155.55       435.56 o                         
   4   2 -28       6538.33       5925.99       446.30 o                         
   6   2 -28      17870.77      17439.50      1345.57 o                         
   8   2 -28      14990.95      15097.72      1262.48 o                         
  10   2 -28      17328.25      16502.90      1113.11 o                         
  12   2 -28      16360.10      17720.30      1463.94 o                         
  14   2 -28       4991.93       5464.65       742.67 o                         
 -13   3 -28       8446.00       9935.11      1798.88 o                         
 -11   3 -28      10406.80      11044.22      1765.72 o                         
  -9   3 -28       2993.86       2610.33       922.93 o                         
  -7   3 -28       9915.11      11349.31      1507.96 o                         
  -5   3 -28      22135.89      24188.23      1223.66 o                         
  -3   3 -28       9008.39       8019.46       716.35 o                         
  -1   3 -28       5342.85       6424.64       504.67 o                         
   1   3 -28      24460.76      22812.73       875.98 o                         
   3   3 -28      15102.66      13366.28       658.20 o                         
   5   3 -28       5723.19       4811.93       400.92 o                         
   7   3 -28      12765.70      13321.94      1169.24 o                         
   9   3 -28      16353.01      17254.99      1119.91 o                         
  11   3 -28       9758.96       9186.53       917.40 o                         
  13   3 -28       4571.90       5498.83       853.99 o                         
 -14   4 -28       5028.47       6439.50      1669.08 o                         
 -12   4 -28      18560.95      19220.03      1641.58 o                         
 -10   4 -28       7244.82      10318.96      1823.18 o                         
  -8   4 -28       2884.45       1887.41       826.64 o                         
  -6   4 -28      28901.62      28270.11      1401.81 o                         
  -4   4 -28      20657.56      19567.27      1227.36 o                         
  -2   4 -28      10836.39       8479.76       747.58 o                         
   0   4 -28      16304.20      17366.88       760.17 o                         
   2   4 -28      42056.46      39792.08      1601.93 o                         
   4   4 -28       9275.85       9963.88       516.30 o                         
   6   4 -28       4208.00       4590.45       412.61 o                         
   8   4 -28      34146.22      36287.67      1492.93 o                         
  10   4 -28      20422.95      22132.46      1253.63 o                         
  12   4 -28        373.37        455.39       554.63 o                         
  14   4 -28       7797.73       7762.15      1012.36 o                         
 -13   5 -28      13177.18      12704.37      1913.51 o                         
 -11   5 -28      10751.88       9399.48      1219.60 o                         
  -9   5 -28       2703.65       1009.67       680.74 o                         
  -7   5 -28       8742.58       8866.20      1020.29 o                         
  -5   5 -28      27663.00      28949.94      1378.37 o                         
  -3   5 -28      11803.46       9345.75       786.24 o                         
  -1   5 -28      15407.49      16052.40       727.95 o                         
   1   5 -28      42812.09      43593.55      1721.62 o                         
   3   5 -28      31718.03      31529.27       966.86 o                         
   5   5 -28       3378.80       3115.35       348.77 o                         
   7   5 -28      11387.08      12270.23       605.10 o                         
   9   5 -28      24607.91      25716.98      1108.17 o                         
  11   5 -28       4922.86       3811.44       749.50 o                         
  13   5 -28       4168.80       4340.96       781.96 o                         
 -12   6 -28       9274.49       9844.62      1290.97 o                         
 -10   6 -28       3698.88       3028.30       782.60 o                         
  -8   6 -28       3499.02       3769.32       917.45 o                         
  -6   6 -28      14948.27      14768.49      1010.87 o                         
  -4   6 -28      14140.28      12675.54       886.54 o                         
  -2   6 -28       3516.83       3105.83       566.66 o                         
   0   6 -28       4668.13       4741.28       431.82 o                         
   2   6 -28      15021.38      15399.12       618.47 o                         
   4   6 -28       6978.51       6061.26       439.81 o                         
   6   6 -28       4360.18       4291.67       371.09 o                         
   8   6 -28      22131.39      21222.44      1007.29 o                         
  10   6 -28       6554.71       6571.65       886.52 o                         
  12   6 -28        730.19        908.34       550.82 o                         
 -11   7 -28        638.25       1112.28       728.11 o                         
  -9   7 -28       4289.56       2935.80       761.85 o                         
  -7   7 -28       9966.89       9654.82      1130.63 o                         
  -5   7 -28       2721.33       2522.68       608.94 o                         
  -3   7 -28        240.97       1091.86       532.66 o                         
  -1   7 -28       3310.59       3461.56       548.50 o                         
   1   7 -28       3669.20       3994.67       437.75 o                         
   3   7 -28        408.90       2087.83       392.70 o                         
   5   7 -28       5495.73       4793.69       399.31 o                         
   7   7 -28       4477.31       5269.84       472.02 o                         
   9   7 -28       4338.49       5877.32       894.40 o                         
  11   7 -28        708.57       1264.35       659.25 o                         
  13   7 -28       1558.05       1410.33       784.91 o                         
 -12   8 -28       1805.17       2591.58       872.17 o                         
 -10   8 -28       2284.53       2925.45       790.01 o                         
  -8   8 -28       6938.72       7278.73      1562.46 o                         
  -6   8 -28      12133.63      12786.80       981.70 o                         
  -4   8 -28        790.89       1538.54       572.68 o                         
  -2   8 -28      12022.58      11251.46       980.40 o                         
   0   8 -28       5251.52       4793.84       578.45 o                         
   2   8 -28       6873.05       7013.83       519.35 o                         
   4   8 -28       8051.22       5036.74       608.10 o                         
   6   8 -28       8449.71       9545.49       638.82 o                         
   8   8 -28       4326.80       4392.13       692.55 o                         
  10   8 -28       3607.93       2453.59       875.01 o                         
  12   8 -28       4000.59       4860.23      1011.29 o                         
 -11   9 -28       3935.38       3379.79      1018.80 o                         
  -9   9 -28       6300.48       7017.31      1463.17 o                         
  -7   9 -28      13788.99      14109.81      1712.58 o                         
  -5   9 -28      14212.91      13239.75       988.32 o                         
  -3   9 -28      10577.08      10113.27       730.81 o                         
  -1   9 -28      14640.21      15962.07       935.79 o                         
   1   9 -28      16631.93      16182.92       919.14 o                         
   3   9 -28      17082.00      15814.21       950.57 o                         
   5   9 -28      11559.83      12805.08      1253.90 o                         
   7   9 -28       8328.90       9215.04       760.46 o                         
   9   9 -28       5658.54       5349.64       827.82 o                         
  11   9 -28       6957.51       5890.11       838.16 o                         
 -10  10 -28       4121.59       3714.17      1101.47 o                         
  -8  10 -28       5378.93       5281.33       830.67 o                         
  -6  10 -28      12594.24      10805.78       942.98 o                         
  -4  10 -28      11411.91       9169.51       755.11 o                         
  -2  10 -28       7597.88       7850.01       667.91 o                         
   0  10 -28      14510.75      15115.60      1085.72 o                         
   2  10 -28      12928.10      12031.58      1125.68 o                         
   4  10 -28       3807.48       4984.28       638.79 o                         
   6  10 -28       5863.19       5000.38       865.69 o                         
   8  10 -28       8708.47       9339.93      1009.54 o                         
  10  10 -28       5800.99       5606.51       998.20 o                         
  -9  11 -28       1075.90       -410.85       879.91 o                         
  -7  11 -28       2094.36       1910.70      1245.14 o                         
  -5  11 -28       7614.08       7174.28       709.56 o                         
  -3  11 -28       2401.46       3957.52       811.13 o                         
  -1  11 -28       2681.95       1543.49       742.50 o                         
   1  11 -28       8155.17       6764.99       936.23 o                         
   3  11 -28       4470.81       7532.74       928.97 o                         
   5  11 -28       1126.01       1288.48       732.33 o                         
   7  11 -28       5319.94       4346.50       651.50 o                         
   9  11 -28       4144.71       3966.37       833.17 o                         
  -8  12 -28       3460.65       1846.25      1407.48 o                         
  -6  12 -28       1607.85       1176.73      1180.05 o                         
  -4  12 -28       3912.80       3269.43       743.60 o                         
  -2  12 -28       2422.80       3591.45       718.64 o                         
   0  12 -28       3559.96       4104.39       828.29 o                         
   2  12 -28       1169.02        976.39       716.84 o                         
   4  12 -28       2553.62       2490.90       751.83 o                         
   6  12 -28       5885.83       5225.32       849.72 o                         
   8  12 -28       2439.68       3682.73       872.88 o                         
  -5  13 -28       3053.47       3628.75       956.40 o                         
  -3  13 -28      10306.26      10175.98      1220.26 o                         
  -1  13 -28      10622.39      11928.25       968.08 o                         
   1  13 -28       3678.74       3647.37       842.81 o                         
   3  13 -28       5175.38       5929.28       940.51 o                         
   5  13 -28      10291.66       9287.54      1071.04 o                         
   7  13 -28       4325.53       5301.70      1322.32 o                         
  -4  14 -28       7012.80       7383.32      1130.87 o                         
  -2  14 -28      12213.18      13050.07      1310.74 o                         
   0  14 -28      12710.36      10868.08      1614.16 o                         
   2  14 -28       3737.59       4116.66       923.37 o                         
   4  14 -28      12462.73      12047.44      1203.88 o                         
   6  14 -28       9408.31       8055.19      1648.19 o                         
  -1  15 -28      10805.94       9810.79      1319.65 o                         
   1  15 -28       2870.83       2409.56       880.39 o                         
 -13   1 -27       4477.24       5196.38      1140.60 o                         
 -11   1 -27       4190.96       5466.62      1069.27 o                         
  -9   1 -27       6207.81       6143.84      1387.46 o                         
  -7   1 -27       7666.52       9800.20      1427.09 o                         
  -5   1 -27      15889.39      14285.27      1600.13 o                         
  -8   0 -26       5402.58       5283.24      1285.03 o                         
  -3   1 -27       7856.67       7193.96       567.02 o                         
  -1   1 -27      22945.11      23998.36      1191.52 o                         
   1   1 -27      21800.49      21545.30       726.19 o                         
   3   1 -27      12473.46      11668.09       585.59 o                         
   5   1 -27      16421.30      16565.57       790.71 o                         
   7   1 -27      27362.47      29879.46      1767.29 o                         
   9   1 -27       3396.61       3431.48       810.66 o                         
  11   1 -27       2578.91       2860.93       737.91 o                         
  13   1 -27       3492.48       3444.44       947.39 o                         
  15   1 -27       3614.70       3059.40       703.77 o                         
 -14   2 -27       9868.51       9661.27      1322.21 o                         
 -12   2 -27      12994.04      11154.96      1895.31 o                         
 -10   2 -27      15814.65      14138.03      1876.40 o                         
  -8   2 -27      14507.77      13038.12      1744.64 o                         
  -6   2 -27      23893.84      22884.00      1509.25 o                         
  -4   2 -27      13453.97      13441.22       886.49 o                         
  -2   2 -27      53488.83      51162.81      1906.09 o                         
   0   2 -27      45127.00      47015.43      1690.39 o                         
   2   2 -27      30503.77      27714.15       799.46 o                         
   4   2 -27      19874.91      16768.67       717.89 o                         
   6   2 -27      45252.21      44175.83      1829.20 o                         
   8   2 -27      14924.70      16112.17      1257.63 o                         
  10   2 -27       5357.22       4225.66       738.49 o                         
  12   2 -27      12160.68      13181.14      1302.63 o                         
  14   2 -27       8521.48       8193.04       956.27 o                         
 -13   3 -27      10193.23       9230.36      1799.65 o                         
 -11   3 -27       4830.51       7307.53      1495.36 o                         
  -9   3 -27      22827.53      21905.88      2208.13 o                         
  -7   3 -27      27107.71      28384.02      1688.75 o                         
  -5   3 -27      14928.08      14662.51       966.13 o                         
  -3   3 -27      15885.17      15390.27       683.38 o                         
  -1   3 -27      61881.85      58574.13      1881.50 o                         
   1   3 -27      37203.53      37998.49      1385.44 o                         
   3   3 -27       9653.28       8945.30       463.19 o                         
   5   3 -27      33156.24      29387.04      1196.20 o                         
   7   3 -27      36961.47      34535.34      2464.69 o                         
   9   3 -27       4384.42       4487.97       745.64 o                         
  11   3 -27       7675.51       7453.57       876.46 o                         
  13   3 -27      17103.36      15864.16      1398.28 o                         
 -14   4 -27       5298.00       4109.27      1500.39 o                         
 -12   4 -27       2069.15       2951.50       973.15 o                         
 -10   4 -27       6328.18       6182.78      1043.57 o                         
  -8   4 -27      20560.14      18266.04      1442.40 o                         
  -6   4 -27       5511.35       5861.54       764.10 o                         
  -4   4 -27       1492.95        681.54       495.94 o                         
  -2   4 -27      20898.42      21015.00       845.64 o                         
   0   4 -27      41257.21      42889.03      1367.27 o                         
   2   4 -27       6870.83       6545.04       544.11 o                         
   4   4 -27      12306.58      10901.71       539.56 o                         
   6   4 -27      33439.99      34298.58      1069.36 o                         
   8   4 -27      17609.14      18968.98       920.72 o                         
  10   4 -27       4889.90       4029.74       735.82 o                         
  12   4 -27       5913.60       6686.60       974.85 o                         
  14   4 -27       9457.50      10280.19      1365.75 o                         
 -13   5 -27       1874.83       2110.92       947.66 o                         
 -11   5 -27       2527.81       1729.47       865.13 o                         
  -9   5 -27       8663.35       6931.93       895.85 o                         
  -7   5 -27       3971.84       4252.99       835.49 o                         
  -5   5 -27       2708.92       2169.12       575.93 o                         
  -3   5 -27      14492.76      14146.43       938.82 o                         
  -1   5 -27       5955.44       6540.54       468.40 o                         
   1   5 -27      10693.58       9979.74       581.69 o                         
   3   5 -27      15618.36      14768.26       628.82 o                         
   5   5 -27       9303.30       8740.57       456.64 o                         
   7   5 -27       6529.58       7070.02       480.42 o                         
   9   5 -27      23923.56      23556.03      1058.51 o                         
  11   5 -27       5843.56       6365.81       797.82 o                         
  13   5 -27       5539.73       6939.38       853.81 o                         
 -12   6 -27       8514.40       7538.40      1165.24 o                         
 -10   6 -27      12852.87      12513.20      1094.07 o                         
  -8   6 -27       5920.79       7039.22      1019.41 o                         
  -6   6 -27       8140.38       8326.95       809.52 o                         
  -4   6 -27      22179.02      21106.90      1168.29 o                         
  -2   6 -27      17891.29      18321.45      1021.07 o                         
   0   6 -27       5166.64       4825.97       427.62 o                         
   2   6 -27      34818.12      35036.54      1196.45 o                         
   4   6 -27      33943.02      33764.29      1035.62 o                         
   6   6 -27       3083.10       2906.12       328.97 o                         
   8   6 -27      11932.62      12698.22       788.86 o                         
  10   6 -27      24338.81      24828.63      1343.58 o                         
  12   6 -27       5109.57       5757.27       688.07 o                         
  14   6 -27       2488.27       2039.82       710.47 o                         
 -13   7 -27       5484.39       4316.48      1109.20 o                         
 -11   7 -27      17345.53      16370.52      1320.49 o                         
  -9   7 -27      10588.25      11048.86      1225.63 o                         
  -7   7 -27       3732.82       2556.81       796.30 o                         
  -5   7 -27      27385.49      26053.88      1411.78 o                         
  -3   7 -27      55468.94      46265.39      1637.64 o                         
  -1   7 -27       5300.79       5585.68       597.32 o                         
   1   7 -27      27388.95      28569.51      1018.00 o                         
   3   7 -27      71681.30      69110.75      2074.16 o                         
   5   7 -27      18627.12      18377.17       696.29 o                         
   7   7 -27       1226.14       1475.46       373.62 o                         
   9   7 -27      26236.54      25019.61      1121.50 o                         
  11   7 -27      21441.18      19992.62      1228.22 o                         
  13   7 -27       2596.96       2064.26       838.24 o                         
 -12   8 -27       9437.08       7887.17      1039.39 o                         
 -10   8 -27      13036.17      14011.80      1452.75 o                         
  -8   8 -27       2335.11       2973.98       726.05 o                         
  -6   8 -27      13957.51      13785.79      1189.96 o                         
  -4   8 -27      45220.73      45048.69      1588.04 o                         
  -2   8 -27      17628.97      18256.30       877.28 o                         
   0   8 -27       2634.21       3623.90       520.17 o                         
   2   8 -27      25136.26      24886.53      1202.12 o                         
   4   8 -27      33674.39      36302.92      1486.48 o                         
   6   8 -27       5433.75       6419.33       649.68 o                         
   8   8 -27      13065.50      13612.59       960.17 o                         
  10   8 -27      27239.17      28605.97      2713.16 o                         
  12   8 -27       8541.94       8159.89      1062.96 o                         
 -11   9 -27       5838.93       5754.94      1253.03 o                         
  -9   9 -27       4000.32       5344.67       818.98 o                         
  -7   9 -27       3118.86       4053.87       862.75 o                         
  -5   9 -27      13508.30      13110.85       850.48 o                         
  -3   9 -27      13810.46      13768.87       825.82 o                         
  -1   9 -27       2533.43       2084.32       516.66 o                         
   1   9 -27       9580.68       9721.64       697.31 o                         
   3   9 -27      18516.83      21563.34      1687.26 o                         
   5   9 -27      10470.49      10910.62       809.73 o                         
   7   9 -27       9136.68       8812.38       739.93 o                         
   9   9 -27      17683.74      14045.94      1025.44 o                         
  11   9 -27       9343.02       8797.55       909.75 o                         
 -10  10 -27       1783.73       2444.47      1547.53 o                         
  -8  10 -27       5385.12       4480.02       787.47 o                         
  -6  10 -27       6432.30       5210.06       900.21 o                         
  -4  10 -27       3993.77       3554.35       575.56 o                         
  -2  10 -27      12209.88      10979.40       968.17 o                         
   0  10 -27      25091.20      23727.09      2227.60 o                         
   2  10 -27      17186.64      16156.90      1432.54 o                         
   4  10 -27      15598.07      15466.94       935.84 o                         
   6  10 -27      17452.82      18236.18      1053.88 o                         
   8  10 -27      12218.71      15873.92      1730.54 o                         
  10  10 -27       4987.16       5691.43       999.59 o                         
  -9  11 -27       6941.69       6337.25      2509.50 o                         
  -7  11 -27       7964.50       7271.61      1056.26 o                         
  -5  11 -27       2900.41       2581.84       563.09 o                         
  -3  11 -27       7959.20       7165.84       801.53 o                         
  -1  11 -27      32107.29      30657.04      1702.69 o                         
   1  11 -27      25096.82      24409.13      1649.93 o                         
   3  11 -27       2601.43       1625.36       717.95 o                         
   5  11 -27      15845.77      14379.31       943.11 o                         
   7  11 -27      18169.37      17156.56      1037.32 o                         
   9  11 -27       6151.41       5988.17      1360.90 o                         
  -8  12 -27       9308.42       8033.12      1745.59 o                         
  -6  12 -27       9877.67       8541.13      1643.05 o                         
  -4  12 -27       1386.42        672.87       586.19 o                         
  -2  12 -27      14340.71      13487.32       999.64 o                         
   0  12 -27      19280.06      19587.60      1404.24 o                         
   2  12 -27       9502.96       9209.03      1266.84 o                         
   4  12 -27       3728.98       3611.66       785.72 o                         
   6  12 -27      20891.73      20048.61      1139.34 o                         
   8  12 -27      11376.38       9951.06      1090.62 o                         
  -7  13 -27       6632.09       4769.88      1452.49 o                         
  -5  13 -27       6126.21       7128.75      3596.30 o                         
  -3  13 -27       1085.61       2625.33       882.61 o                         
  -1  13 -27      10059.95      10451.36       939.08 o                         
   1  13 -27      10281.34       9051.15      1322.42 o                         
   3  13 -27        528.61        851.96       836.22 o                         
   5  13 -27       9626.67       8151.19      1019.61 o                         
   7  13 -27      10101.50       8799.58      1035.94 o                         
  -6  14 -27       3717.31       4012.46      1383.83 o                         
  -4  14 -27       3127.29       1650.62       858.25 o                         
  -2  14 -27       4203.66       3799.43       917.44 o                         
   0  14 -27       2648.42       4033.22      1228.81 o                         
   2  14 -27       2499.45       3003.15       866.85 o                         
   4  14 -27       3371.05       3466.95       859.48 o                         
   6  14 -27       6872.24       6089.72       968.06 o                         
  -3  15 -27       4091.79       4863.07      1186.57 o                         
  -1  15 -27       1237.99       1618.03       875.98 o                         
   1  15 -27        628.40       3049.71      1205.25 o                         
   3  15 -27       5242.64       3430.66      1161.15 o                         
 -14   0 -26      16707.25      18043.77      2386.18 o                         
 -12   0 -26      19926.98      23263.89      2527.84 o                         
 -10   0 -26       5776.36       7228.52      1517.24 o                         
  -8   0 -26      28731.87      31034.40      2560.43 o                         
   0   0 -26      35140.60      39663.51      1677.53 o                         
   2   0 -26      83006.45      85866.98      3207.42 o                         
   4   0 -26      12000.52      14602.55       781.67 o                         
   6   0 -26      26569.07      26394.01      2370.08 o                         
   8   0 -26      43672.61      43441.29      3175.10 o                         
  10   0 -26      18396.62      18850.72      2149.83 o                         
  12   0 -26       1361.11       3620.18      1343.42 o                         
  14   0 -26      23705.10      23160.27      1756.26 o                         
 -13   1 -26      18889.77      19793.16      2461.12 o                         
 -11   1 -26      11952.38      12142.10      1304.06 o                         
  -9   1 -26        577.53        480.26       721.94 o                         
  -7   1 -26      58805.35      63261.63      3973.43 o                         
  -5   1 -26      39754.78      40689.14      2874.18 o                         
  -3   1 -26       9647.47       3913.27       520.04 o                         
  -1   1 -26      26824.32      28125.08      1268.01 o                         
   1   1 -26      49376.36      49785.01      1265.03 o                         
   3   1 -26      46424.41      46829.89      1537.33 o                         
   5   1 -26       3551.46       3856.17       425.63 o                         
   7   1 -26      30373.99      33034.07      1739.67 o                         
   9   1 -26      26968.12      28803.75      3274.48 o                         
  11   1 -26       6342.25       6780.98      1308.34 o                         
  13   1 -26       6804.59       7437.53       890.89 o                         
  15   1 -26      15463.08      14611.75      1036.11 o                         
 -14   2 -26       3456.45       2386.51       994.65 o                         
 -12   2 -26       6949.43       6972.07      1174.89 o                         
 -10   2 -26       4100.42       3655.83      1327.29 o                         
  -8   2 -26      10503.19      10347.69      1601.57 o                         
  -6   2 -26      29316.18      31451.06      1803.86 o                         
  -4   2 -26      25061.88      25555.31      1371.15 o                         
  -2   2 -26      26476.23      27007.06      1200.00 o                         
   0   2 -26      40891.52      39756.25      1453.09 o                         
   2   2 -26      52784.22      52418.57      1269.63 o                         
   4   2 -26      17513.67      17054.72       840.78 o                         
   6   2 -26      10952.38      11042.41      1634.75 o                         
   8   2 -26       9676.66       9999.00      1030.73 o                         
  10   2 -26      12923.20      12315.65       853.92 o                         
  12   2 -26       5602.02       7073.16      1153.51 o                         
  14   2 -26       5766.78       7102.32      1130.71 o                         
 -13   3 -26       1035.10       1643.66      1325.30 o                         
 -11   3 -26       7458.29       6998.92      1534.48 o                         
  -9   3 -26       9860.83      10025.12      1601.01 o                         
  -7   3 -26      21333.83      22903.79      1675.66 o                         
  -5   3 -26      12476.93      11944.61       937.11 o                         
  -3   3 -26      29768.03      27421.34      1168.88 o                         
  -1   3 -26      28818.28      28884.62      1550.02 o                         
   1   3 -26      11831.04      12881.28       702.64 o                         
   3   3 -26      38073.97      35469.56      1080.88 o                         
   5   3 -26      25594.02      26179.81      1111.82 o                         
   7   3 -26      10907.58       9584.22       619.10 o                         
   9   3 -26        897.85        933.65       560.56 o                         
  11   3 -26      18619.70      20325.12      1224.84 o                         
  13   3 -26       8306.50      10024.40       988.82 o                         
  15   3 -26       3826.18       3202.60       823.87 o                         
 -14   4 -26       2722.11       2374.73      1378.20 o                         
 -12   4 -26       2145.37       2076.22       920.41 o                         
 -10   4 -26      21546.58      23347.23      1725.94 o                         
  -8   4 -26      26448.28      25192.94      1395.83 o                         
  -6   4 -26       6074.10       7855.07       798.56 o                         
  -4   4 -26      27858.72      29143.15      1311.20 o                         
  -2   4 -26      57449.38      55049.77      1887.00 o                         
   0   4 -26       7646.94       8441.67       506.06 o                         
   2   4 -26      22029.13      21717.16       837.76 o                         
   4   4 -26      44700.68      42972.19      1548.90 o                         
   6   4 -26      44870.94      41676.39      1228.02 o                         
   8   4 -26        175.61        315.93       404.85 o                         
  10   4 -26      15642.81      17166.93      1305.00 o                         
  12   4 -26      22041.63      23641.84      1176.05 o                         
  14   4 -26       3663.74       4008.08       784.53 o                         
 -13   5 -26       1705.02       3981.73       990.46 o                         
 -11   5 -26       8555.41       8126.61      1366.93 o                         
  -9   5 -26      32959.40      33493.49      1686.19 o                         
  -7   5 -26      12111.78      13033.25      1158.77 o                         
  -5   5 -26      15384.10      15576.68       978.13 o                         
  -3   5 -26      36194.52      35481.96      1476.80 o                         
  -1   5 -26      37257.77      37237.70      1462.08 o                         
   1   5 -26       9363.12      10553.16       577.35 o                         
   3   5 -26      23599.73      22470.31       777.24 o                         
   5   5 -26      42018.85      45029.75      1460.91 o                         
   7   5 -26      14847.60      14441.95       658.28 o                         
   9   5 -26       6452.44       6287.98       619.53 o                         
  11   5 -26      15420.31      16271.94      1107.03 o                         
  13   5 -26      13023.81      14548.58      1710.21 o                         
 -12   6 -26       1785.59       1554.54       903.76 o                         
 -10   6 -26      10825.95       9247.51      1030.55 o                         
  -8   6 -26      16991.39      15576.45      1131.75 o                         
  -6   6 -26       1006.60       1296.16       648.74 o                         
  -4   6 -26      25850.76      24437.13      1273.29 o                         
  -2   6 -26      18215.23      19354.43      1280.71 o                         
   0   6 -26       3971.41       4511.91       420.71 o                         
   2   6 -26       8284.18       8308.69       473.37 o                         
   4   6 -26      18889.55      18860.80       728.15 o                         
   6   6 -26       9895.91      10553.26       617.88 o                         
   8   6 -26       7501.12       8225.19       551.48 o                         
  10   6 -26       7405.05       7286.79       818.72 o                         
  12   6 -26       6391.05       6354.25       824.52 o                         
  14   6 -26       1386.68       1484.00       612.25 o                         
 -13   7 -26        346.18        -82.91       918.27 o                         
 -11   7 -26        294.17        906.64       741.99 o                         
  -9   7 -26       6090.37       5989.64       856.02 o                         
  -7   7 -26        845.20        993.59       720.38 o                         
  -5   7 -26       4031.79       3809.33       629.43 o                         
  -3   7 -26       4025.29       6836.99       633.83 o                         
  -1   7 -26       3826.66       4203.38       561.25 o                         
   1   7 -26       3477.62       3942.84       567.59 o                         
   3   7 -26       5438.55       5956.70       451.28 o                         
   5   7 -26       3233.84       2560.64       402.15 o                         
   7   7 -26       8324.36      10452.66       643.88 o                         
   9   7 -26       5774.49       5742.49       627.78 o                         
  11   7 -26         35.09       1178.63       636.93 o                         
  13   7 -26       1529.34       2032.10       836.43 o                         
 -12   8 -26       4033.98       5147.37      1118.91 o                         
 -10   8 -26       6430.83       3915.69      1712.48 o                         
  -8   8 -26       5512.71       5635.08       784.37 o                         
  -6   8 -26       9078.64       9025.61      1013.40 o                         
  -4   8 -26      13288.39      10784.36       756.68 o                         
  -2   8 -26       7383.43       7513.93       629.56 o                         
   0   8 -26      18329.63      17972.84       951.93 o                         
   2   8 -26      18124.96      17288.37      1294.72 o                         
   4   8 -26       1958.42       1806.10       362.30 o                         
   6   8 -26       3528.39       4080.30       569.47 o                         
   8   8 -26      10338.13      10694.82       715.02 o                         
  10   8 -26       5896.03       5653.20       914.74 o                         
  12   8 -26       2614.90       3523.93       891.45 o                         
 -11   9 -26       7601.56       4184.56      1186.43 o                         
  -9   9 -26       6426.12       5684.21       836.89 o                         
  -7   9 -26       8266.57       7670.69      1008.69 o                         
  -5   9 -26      21705.92      20529.14      1124.25 o                         
  -3   9 -26      10914.48      10287.90       733.19 o                         
  -1   9 -26       7869.55       7824.04       674.54 o                         
   1   9 -26       9552.50       7850.20       738.80 o                         
   3   9 -26      18455.82      19744.82      1006.26 o                         
   5   9 -26      11752.12      11053.93       805.52 o                         
   7   9 -26      11581.46      12142.79       841.60 o                         
   9   9 -26       7315.80       7851.96       810.53 o                         
  11   9 -26       6098.97       6563.75       849.36 o                         
 -10  10 -26       7547.64       5886.10      1416.40 o                         
  -8  10 -26       5272.76       6316.42       826.55 o                         
  -6  10 -26      10120.01      11125.50       921.49 o                         
  -4  10 -26      18556.49      17997.12       963.67 o                         
  -2  10 -26      16754.15      16167.24      1010.51 o                         
   0  10 -26       4617.96       6574.30      1270.33 o                         
   6   0 -26       5344.74       4193.80      1158.73 o                         
   8   0 -26       7661.30       9174.88      1468.58 o                         
   2  10 -26      11304.31      11522.80      1047.54 o                         
   4  10 -26      21833.48      21858.17      1150.37 o                         
   6  10 -26       9762.45      11882.48       851.00 o                         
   8  10 -26       2504.24       3420.96       584.12 o                         
  10  10 -26       7169.99       6886.37       821.86 o                         
  -9  11 -26       5265.16       4621.85      1054.82 o                         
  -7  11 -26       3706.44       1903.31       825.18 o                         
  -5  11 -26       6644.66       6205.64       672.91 o                         
  -3  11 -26       6224.39       5100.06       728.21 o                         
  -1  11 -26       3183.17       3613.01       678.73 o                         
   1  11 -26       1484.28       2421.56       746.98 o                         
   3  11 -26      10169.78       7952.62       992.40 o                         
   5  11 -26       7254.46       7609.00       779.42 o                         
   7  11 -26        755.70       1180.54       545.32 o                         
   9  11 -26       2077.69       2575.12      1191.58 o                         
  11  11 -26       2586.81       4427.98      1400.93 o                         
  -8  12 -26       6596.93       7052.91      1644.44 o                         
  -6  12 -26       8385.36       9402.34      1601.36 o                         
  -4  12 -26       3019.63       2133.33       655.18 o                         
  -2  12 -26        855.80       1024.74       601.33 o                         
   0  12 -26       2746.38       2799.54       855.78 o                         
   2  12 -26       3320.38       3204.21       804.90 o                         
   4  12 -26       5798.72       4954.77      1428.26 o                         
   6  12 -26       4236.45       5331.62       680.95 o                         
   8  12 -26       3100.44       2722.91       817.60 o                         
  10  12 -26       3225.00       2041.71      1182.16 o                         
  -7  13 -26      11360.49      10881.03      1797.28 o                         
  -5  13 -26       7618.12       7212.27      1513.77 o                         
  -3  13 -26       1378.42       1698.66       788.96 o                         
  -1  13 -26      12318.29      13625.76      1015.69 o                         
   1  13 -26      18019.44      16960.24      1392.47 o                         
   3  13 -26       4798.73       6554.93      1661.58 o                         
   5  13 -26       4265.17       4484.15       867.77 o                         
   7  13 -26      10802.80      10038.84       855.90 o                         
  -6  14 -26      12884.66      14216.57      1916.58 o                         
  -4  14 -26       2836.79       3773.77       919.10 o                         
  -2  14 -26       6452.62       6091.03       830.88 o                         
   0  14 -26      27647.39      23502.42      1646.81 o                         
   2  14 -26      17123.85      15905.22      1350.60 o                         
   4  14 -26       2596.38       3297.36       826.58 o                         
   6  14 -26       9109.55       8969.35      1470.83 o                         
  -3  15 -26        867.99       1651.45       685.49 o                         
  -1  15 -26      11675.11      10398.03      1000.63 o                         
   1  15 -26      16535.27      14938.23      1329.90 o                         
   3  15 -26       6308.46       6300.24       989.83 o                         
 -15   1 -25       1785.89       1268.67      1013.27 o                         
 -13   1 -25       2959.78       2721.59      1013.41 o                         
 -11   1 -25       5255.63       5107.38      1039.71 o                         
  -9   1 -25       5255.60       2946.00       981.45 o                         
  -7   1 -25      10435.09      12514.85      1576.82 o                         
  -5   1 -25      14022.24      10880.35      1410.10 o                         
  -3   1 -25      10159.93       8842.76       730.42 o                         
  -1   1 -25       2475.57       2683.34       877.13 o                         
   1   1 -25      12481.36      12853.62       562.96 o                         
   3   1 -25      15202.10      16799.08       721.27 o                         
   5   1 -25      15183.77      14692.63       830.57 o                         
   7   1 -25      10597.21       8903.85      1153.50 o                         
   9   1 -25      16689.77      18018.76      1404.12 o                         
  11   1 -25       2630.03       2801.70      1301.08 o                         
  13   1 -25       1537.38       1458.18       666.43 o                         
  15   1 -25       3477.66       3060.52       730.23 o                         
 -14   2 -25       4561.19       3943.74      1092.44 o                         
 -12   2 -25      19780.06      18057.43      1552.75 o                         
 -10   2 -25       6361.59       7420.41      1460.30 o                         
  -8   2 -25       8677.38       9449.28      1433.99 o                         
  -6   2 -25      23712.27      24146.38      1466.39 o                         
  -4   2 -25      27533.39      30575.74      1339.04 o                         
  -2   2 -25      30091.75      27420.46      1194.58 o                         
   0   2 -25      34663.85      32922.77      1087.79 o                         
   2   2 -25      34910.64      30514.05       854.71 o                         
   4   2 -25      19336.11      17715.31       730.76 o                         
   6   2 -25      11897.32      11278.89       662.23 o                         
   8   2 -25      32858.01      33609.65      1822.96 o                         
  10   2 -25      11481.87      11727.63       959.76 o                         
  12   2 -25       1873.18       1394.78       672.33 o                         
  14   2 -25       5167.67       6211.82      1066.54 o                         
 -13   3 -25      10667.60      12195.56      1955.00 o                         
 -11   3 -25      20562.34      21413.59      2285.25 o                         
  -9   3 -25       1909.06       2443.35      1165.83 o                         
  -7   3 -25      10787.24      10650.83      1163.07 o                         
  -5   3 -25      16696.69      16656.44       998.06 o                         
  -3   3 -25      19056.17      16415.75       727.03 o                         
  -1   3 -25      12782.77      14411.51       742.14 o                         
   1   3 -25      35381.18      34977.79      1329.64 o                         
   3   3 -25      12360.96       9330.93       518.00 o                         
   5   3 -25       2650.85       2446.72       346.40 o                         
   7   3 -25      17046.16      17138.54       871.58 o                         
   9   3 -25      32598.35      34778.61      1534.58 o                         
  11   3 -25       7013.24       5603.86       688.09 o                         
  13   3 -25       1378.41       1820.02       702.55 o                         
  15   3 -25       6399.36       5958.97       873.00 o                         
 -14   4 -25       2853.36       2101.88      1358.14 o                         
 -12   4 -25       6582.22       6268.70      1262.07 o                         
 -10   4 -25       6096.59       4004.80      1042.51 o                         
  -8   4 -25        460.52        621.83       619.69 o                         
  -6   4 -25      19358.28      20440.82      1335.98 o                         
  -4   4 -25      20228.89      16882.04      1012.55 o                         
  -2   4 -25       4604.90       4295.80       393.00 o                         
   0   4 -25       7061.69       6417.58       496.88 o                         
   2   4 -25      13138.14      11425.52       602.81 o                         
   4   4 -25       4721.14       4986.22       439.94 o                         
   6   4 -25       8010.85       8325.95       525.80 o                         
   8   4 -25      22634.53      22702.75       850.71 o                         
  10   4 -25       7462.30       8576.81       847.90 o                         
  12   4 -25       2361.41       2059.07       630.93 o                         
  14   4 -25       4017.54       4034.14       790.14 o                         
 -13   5 -25       1699.26       2198.64       966.04 o                         
 -11   5 -25       2427.87       2731.48       899.96 o                         
  -9   5 -25      14440.55      14256.66      1150.47 o                         
  -7   5 -25      10373.65       9474.43      1024.64 o                         
  -5   5 -25      12075.31      11594.18       841.01 o                         
  -3   5 -25      10217.51      10370.36       741.65 o                         
  -1   5 -25      39692.31      40892.47      1238.76 o                         
   1   5 -25      19732.54      20996.99       866.09 o                         
   3   5 -25       2935.87       3002.34       330.06 o                         
   5   5 -25      10695.67      10339.35       579.54 o                         
   7   5 -25      14881.32      16094.35       682.43 o                         
   9   5 -25       8174.93       8311.57       651.80 o                         
  11   5 -25       7411.94       9121.36       884.26 o                         
  13   5 -25      11422.82      10885.67      1015.76 o                         
 -14   6 -25       7776.23       9577.08      1321.52 o                         
 -12   6 -25       1038.56       2542.43       908.45 o                         
 -10   6 -25      13079.91      14229.27      1134.88 o                         
  -8   6 -25      36290.90      33758.48      1758.51 o                         
  -6   6 -25      18572.09      17330.37      1264.15 o                         
  -4   6 -25       4540.27       2898.05       577.00 o                         
  -2   6 -25      24021.45      25091.93      1006.23 o                         
   0   6 -25      36699.41      37058.20      1169.23 o                         
   2   6 -25       7388.39       6980.23       364.65 o                         
   4   6 -25      14199.72      14977.19       602.36 o                         
   6   6 -25      29992.38      30261.12      1138.89 o                         
   8   6 -25       8457.53       8566.61       534.40 o                         
  10   6 -25       2301.95       2411.59       494.72 o                         
  12   6 -25      20009.79      18276.86      1495.91 o                         
  14   6 -25      10738.64       9382.48       840.23 o                         
 -13   7 -25       4292.83       2866.86       972.50 o                         
 -11   7 -25       5778.54       4605.67       835.28 o                         
  -9   7 -25      31068.84      29546.66      1557.48 o                         
  -7   7 -25      34336.11      32855.68      1870.38 o                         
  -5   7 -25       4892.06       4671.30       656.92 o                         
  -3   7 -25      23290.58      22528.87      1016.98 o                         
  -1   7 -25      76914.88      73712.12      2507.05 o                         
   1   7 -25      32933.36      33996.04      1546.55 o                         
   3   7 -25      14652.89      12358.79       570.12 o                         
   5   7 -25      34490.22      36156.65      1446.57 o                         
   7   7 -25      35488.57      37165.86      1295.23 o                         
   9   7 -25        430.35        813.38       456.05 o                         
  11   7 -25      18058.41      17413.96      1157.68 o                         
  13   7 -25      19791.49      20119.02      1629.24 o                         
 -12   8 -25       2009.31       1755.17      1090.37 o                         
 -10   8 -25       9717.98      11269.13      1054.74 o                         
  -8   8 -25      25359.89      25216.09      1678.21 o                         
  -6   8 -25      12973.09      12189.00      1376.09 o                         
  -8   0 -24        553.38        383.60       894.11 o                         
  -6   0 -24       1428.01       1425.35       929.42 o                         
  -4   8 -25       3178.34       2864.64       512.39 o                         
  -2   8 -25      29010.86      26629.68      1074.08 o                         
   0   8 -25      37233.85      35321.25      1715.07 o                         
   2   8 -25       7163.55       6903.22       657.80 o                         
   4   8 -25      25869.51      23398.00      1151.03 o                         
   6   8 -25      33259.70      34349.57      2045.96 o                         
   8   8 -25       6836.81       6829.79       639.54 o                         
  10   8 -25       6676.05       6076.80       724.56 o                         
  12   8 -25      21801.49      19949.53      1516.68 o                         
 -11   9 -25       8214.92       7877.82      1335.18 o                         
  -9   9 -25       8995.17       9684.58       968.51 o                         
  -7   9 -25      11228.82      11618.42       960.82 o                         
  -5   9 -25       6725.37       6847.97       774.25 o                         
  -3   9 -25      14977.28      14351.15       809.07 o                         
  -1   9 -25      29394.76      30681.07      1302.33 o                         
   1   9 -25      12073.74      13112.14      1018.00 o                         
   3   9 -25       8550.69       7701.56       695.09 o                         
   5   9 -25      12474.84      12715.09       826.20 o                         
   7   9 -25      12030.52      14349.18       891.75 o                         
   9   9 -25       6936.90       6943.48       651.56 o                         
  11   9 -25      10282.18       9610.84      1073.06 o                         
 -10  10 -25       7016.07       7504.59      1235.56 o                         
  -8  10 -25       1426.34       1497.32       744.92 o                         
  -6  10 -25      17795.39      16384.62      1085.01 o                         
  -4  10 -25      25062.55      23208.87      1058.28 o                         
  -2  10 -25       6771.22       6668.61       598.93 o                         
   0  10 -25       3122.63       4009.05      1005.67 o                         
   2  10 -25      13193.78      12866.03       865.72 o                         
   4  10 -25      11734.07      13794.67       885.45 o                         
   6  10 -25       2764.16       3346.20       591.84 o                         
   8  10 -25      10172.22       8934.35       771.72 o                         
  10  10 -25      11222.00      10809.04       884.93 o                         
  12  10 -25       4492.51       3547.38       860.87 o                         
  -9  11 -25       3568.81       4874.98      1474.45 o                         
  -7  11 -25       1989.88       1288.05       907.30 o                         
  -5  11 -25      31408.71      29415.23      2267.11 o                         
  -3  11 -25      23534.94      20834.35      1181.83 o                         
  -1  11 -25       4953.35       5700.32       739.72 o                         
   1  11 -25      17753.55      17741.56      1684.13 o                         
   3  11 -25      34432.48      32232.71      1794.31 o                         
   5  11 -25       1654.01       3423.73       586.56 o                         
   7  11 -25       8105.61       8073.07       732.98 o                         
   9  11 -25      24481.75      24785.65      1638.10 o                         
  11  11 -25      14295.80      13493.94      1820.62 o                         
  -8  12 -25       1159.76        503.47      1281.88 o                         
  -6  12 -25      13570.07      11428.80      1756.52 o                         
  -4  12 -25      27633.56      25248.25      1358.36 o                         
  -2  12 -25      11821.37      11775.55       834.76 o                         
   0  12 -25       7819.04       7968.71      2025.92 o                         
   2  12 -25      29403.25      26739.82      2198.53 o                         
   4  12 -25      12094.23      12566.51      1158.06 o                         
   6  12 -25       2753.91       1964.11       558.10 o                         
   8  12 -25      13919.45      13005.08       938.97 o                         
  10  12 -25      16566.90      16127.12      1343.04 o                         
  -7  13 -25       4194.35       3378.77       971.16 o                         
  -5  13 -25      19625.86      20252.05      2187.68 o                         
  -3  13 -25       9562.74       9603.75       946.92 o                         
  -1  13 -25       1748.70       3032.35       583.10 o                         
   1  13 -25      10125.21      11002.64      1095.97 o                         
   3  13 -25      14434.68      12615.20      1232.14 o                         
   5  13 -25       2151.98       3716.81       824.63 o                         
   7  13 -25       3341.80       3775.72       670.72 o                         
   9  13 -25       9014.38       9089.33      1132.38 o                         
  -6  14 -25       4321.22       2815.77      1366.43 o                         
  -4  14 -25       4010.45       4203.73       769.01 o                         
  -2  14 -25       1828.71       3056.60      1316.38 o                         
   0  14 -25       1564.72       3164.40       754.07 o                         
   2  14 -25       2579.66       3288.62       704.22 o                         
   4  14 -25       3836.39       2750.21      1622.69 o                         
   6  14 -25       2760.12       2593.59       813.10 o                         
  -3  15 -25       1756.93       2151.20       720.34 o                         
  -1  15 -25       6818.76       8683.37       938.35 o                         
   1  15 -25       6222.60       5753.04       974.93 o                         
   3  15 -25        704.55       2227.65       826.14 o                         
   5  15 -25       4745.70       5492.25      1484.08 o                         
 -14   0 -24       5263.04       6231.60      1678.02 o                         
 -12   0 -24      14036.55      17369.93      2109.95 o                         
 -10   0 -24      48208.22      46577.38      3410.52 o                         
  -8   0 -24       4145.19       4107.84      1178.92 o                         
  -6   0 -24       5882.78       7347.93      1262.04 o                         
   0   0 -24      15523.56      18225.19       774.32 o                         
   2   0 -24     108632.74     123447.96      4174.70 o                         
   4   0 -24     118601.64     122935.73      5222.95 o                         
   6   0 -24      19032.15      17290.42      1734.66 o                         
   8   0 -24      11141.45      11847.99      1547.24 o                         
  10   0 -24      47933.40      50552.51      3718.52 o                         
  12   0 -24      30224.69      33731.82      2862.36 o                         
  14   0 -24       6156.52       6968.78      1109.14 o                         
 -15   1 -24       5865.40       6514.28      1243.34 o                         
 -13   1 -24       4599.63       4312.48      1152.16 o                         
 -11   1 -24      23978.61      21141.13      1624.83 o                         
  -9   1 -24      21584.99      22740.30      2168.61 o                         
  -7   1 -24       2990.66       3492.86      1087.25 o                         
  -5   1 -24      46168.13      43787.70      2236.92 o                         
  -3   1 -24     103864.58      88964.59      4604.46 o                         
  -1   1 -24       6738.13       6822.89       496.92 o                         
   1   1 -24      14772.10      15292.92       578.69 o                         
   3   1 -24     101673.68      94941.92      3264.60 o                         
   5   1 -24      40142.90      40306.50      1499.66 o                         
   7   1 -24       5228.87       4264.78      1047.83 o                         
   9   1 -24      30536.38      27245.70      2325.21 o                         
  11   1 -24      42146.89      40785.73      2149.65 o                         
  13   1 -24      11106.41      11251.86      1021.85 o                         
  15   1 -24       7873.10       8780.91       976.19 o                         
 -14   2 -24       1606.39       2679.02      1019.41 o                         
 -12   2 -24       8400.47       9056.46      1194.41 o                         
 -10   2 -24      14696.68      13516.15      1774.27 o                         
  -8   2 -24       9386.16       8095.89      1423.91 o                         
  -6   2 -24       9511.21       8914.31       892.47 o                         
  -4   2 -24      20899.83      20598.09      1068.14 o                         
  -2   2 -24      21152.12      21757.51      1210.89 o                         
   0   2 -24       2148.11       1642.29       344.89 o                         
   2   2 -24      61340.54      56214.96      1296.84 o                         
   4   2 -24      52227.09      47109.43      1352.70 o                         
   6   2 -24      10241.08      10208.93       550.90 o                         
   8   2 -24      14330.50      15939.28      1207.07 o                         
  10   2 -24      31290.81      31057.89      1511.15 o                         
  12   2 -24      21419.94      22702.71      1315.33 o                         
  14   2 -24       6340.51       5758.55      1012.27 o                         
 -15   3 -24       5580.40       4109.22      1217.00 o                         
 -13   3 -24      10948.94      10558.92      1543.26 o                         
 -11   3 -24       6511.57       6687.74      1468.63 o                         
  -9   3 -24      10470.92       8821.80      1130.18 o                         
  -7   3 -24      19921.91      20818.06      1417.73 o                         
  -5   3 -24      10857.58      10107.45       623.88 o                         
  -3   3 -24        799.49        718.63       258.10 o                         
  -1   3 -24      35254.87      37428.94      1164.10 o                         
   1   3 -24      34069.21      35839.21      1321.10 o                         
   3   3 -24       2219.39       2821.62       365.81 o                         
   5   3 -24      23276.95      22806.82       774.05 o                         
   7   3 -24      56637.64      55161.05      1746.92 o                         
   9   3 -24      21127.41      20163.10       915.60 o                         
  11   3 -24       7364.83       7543.12       725.79 o                         
  13   3 -24      12510.88      10688.31      1142.44 o                         
  15   3 -24       9254.08       8781.50       976.20 o                         
 -14   4 -24      10747.84      13117.69      2025.79 o                         
 -12   4 -24      15223.50      14958.72      1461.67 o                         
 -10   4 -24       2407.37       2331.30       885.50 o                         
  -8   4 -24      23283.49      24870.98      1328.89 o                         
  -6   4 -24      30668.15      31997.91      1653.94 o                         
  -4   4 -24       7043.44       6542.28       797.76 o                         
  -2   4 -24      26165.00      25784.54       915.62 o                         
   0   4 -24      83669.29      85799.30      2521.59 o                         
   2   4 -24      19546.99      19413.96       806.66 o                         
   4   4 -24       7055.74       6033.19       515.40 o                         
   6   4 -24      42871.90      42839.98      1212.06 o                         
   8   4 -24      32312.90      32814.94      1017.25 o                         
  10   4 -24       3218.08       3006.81       718.41 o                         
  12   4 -24      13726.28      13587.63      1051.35 o                         
  14   4 -24      17665.80      17672.97      1232.85 o                         
 -13   5 -24      14708.97      16881.41      2162.88 o                         
 -11   5 -24       9101.43       9714.07      1606.41 o                         
  -9   5 -24      10558.94       9317.41      1100.12 o                         
  -7   5 -24      28123.89      30486.43      1685.55 o                         
  -5   5 -24      10444.44      10183.10       965.39 o                         
  -3   5 -24       6938.19       6873.00       625.61 o                         
  -1   5 -24      69172.51      68116.52      1785.94 o                         
   1   5 -24      61206.35      61518.11      1515.20 o                         
   3   5 -24       6603.40       5677.18       459.23 o                         
   5   5 -24      21261.67      22771.40       888.17 o                         
   6   0 -24       3275.48       3714.15       647.82 o                         
   8   0 -24       2060.39       1926.14      1117.37 o                         
   7   5 -24      44106.02      41816.32      1244.42 o                         
   9   5 -24      19485.81      17943.71       983.45 o                         
  11   5 -24       7116.39       7502.39       854.03 o                         
  13   5 -24      17504.11      18594.07      1631.37 o                         
  15   5 -24      13957.40      12717.26       951.99 o                         
 -14   6 -24       6297.42       7562.77      1229.40 o                         
 -12   6 -24       5321.35       6124.50      1203.25 o                         
 -10   6 -24       1698.42       2125.06       794.64 o                         
  -8   6 -24      13993.19      14903.43      1042.32 o                         
  -6   6 -24      22885.16      21467.95      1359.49 o                         
  -4   6 -24       5853.98       5149.83       617.13 o                         
  -2   6 -24       5069.93       4545.55       475.78 o                         
   0   6 -24      35827.93      36461.91      1019.48 o                         
   2   6 -24       7829.02       7856.93       375.22 o                         
   4   6 -24      11853.64      10659.26       513.90 o                         
   6   6 -24      23945.43      24474.72       930.75 o                         
   8   6 -24      22474.65      24431.57       888.51 o                         
  10   6 -24        597.13       1724.03       557.25 o                         
  12   6 -24       5445.67       6306.00       795.31 o                         
  14   6 -24       9239.16       9384.84      1321.16 o                         
 -13   7 -24       1907.89       2328.36       940.37 o                         
 -11   7 -24        339.35       1216.35       704.12 o                         
  -9   7 -24       1691.54       1811.99       670.83 o                         
  -7   7 -24       7455.35       9033.23       893.54 o                         
  -5   7 -24       7364.22       7520.78       884.32 o                         
  -3   7 -24       6706.45       7200.43       586.97 o                         
  -1   7 -24       4162.77       5036.62       425.75 o                         
   1   7 -24       2160.62       2931.28       466.21 o                         
   3   7 -24       2979.29       2346.97       265.41 o                         
   5   7 -24      16451.88      15916.10      1211.46 o                         
   7   7 -24      13276.24      16037.74       774.67 o                         
   9   7 -24       2182.84       1546.18       470.79 o                         
  11   7 -24        481.80        847.94       735.67 o                         
  13   7 -24       1313.73       2044.44       798.08 o                         
 -12   8 -24       1238.41       2235.84       791.97 o                         
 -10   8 -24       4419.46       4165.07       790.90 o                         
  -8   8 -24       3423.12       3775.87       719.34 o                         
  -6   8 -24      11275.32      11436.38      1120.16 o                         
  -4   8 -24      11199.47      11136.08       727.77 o                         
  -2   8 -24       7951.77       8473.54       615.70 o                         
   0   8 -24       1225.54       1402.58       446.97 o                         
   2   8 -24       6145.50       5610.85       443.41 o                         
   4   8 -24      14793.45      11435.14       872.98 o                         
   6   8 -24      18052.23      20746.87      1056.69 o                         
   8   8 -24       1716.44       2278.73       485.80 o                         
  10   8 -24       3323.12       3666.89       633.49 o                         
  12   8 -24       3989.11       5339.79       947.56 o                         
 -11   9 -24       7063.17       8396.48      1331.06 o                         
  -9   9 -24      11216.66      10655.14       972.66 o                         
  -7   9 -24      15547.07      14910.11      1053.29 o                         
  -5   9 -24      11557.49      11421.07       953.46 o                         
  -3   9 -24      13145.93      12298.41       754.91 o                         
  -1   9 -24      10734.69       9417.93       655.23 o                         
   1   9 -24       9692.73       9042.45       631.87 o                         
   3   9 -24      11558.06      12047.12       797.22 o                         
   5   9 -24      21365.24      20523.79      1388.95 o                         
   7   9 -24      10266.11      11543.84       899.57 o                         
   9   9 -24       4946.67       5719.14       670.82 o                         
  11   9 -24       7419.69       8941.42      1852.54 o                         
  13   9 -24       4335.63       4424.81       996.83 o                         
 -10  10 -24       8018.22       6431.06      1245.01 o                         
  -8  10 -24      15003.70      13069.46      1048.28 o                         
  -6  10 -24       8644.95       8133.11       825.46 o                         
  -4  10 -24       7487.37       8256.57       676.39 o                         
  -2  10 -24      20885.07      20711.21       965.41 o                         
   0  10 -24       6714.85       8573.21      1283.41 o                         
   2  10 -24      11740.94      12176.35       812.24 o                         
   4  10 -24       7982.59       8176.15      1111.13 o                         
   6  10 -24      18958.73      18327.48      1026.19 o                         
   8  10 -24       7441.37       8706.48       739.58 o                         
  10  10 -24       4377.06       4784.00       697.18 o                         
  12  10 -24       3609.90       5061.14      1179.98 o                         
 -11  11 -24        616.79       -143.67      1446.27 o                         
  -9  11 -24       7242.69       4232.09      1481.00 o                         
  -7  11 -24       4355.77       3447.32       940.71 o                         
  -5  11 -24        329.10       1879.47       613.42 o                         
  -3  11 -24       4315.05       5857.81       573.81 o                         
  -1  11 -24       5190.87       5074.06       596.33 o                         
   1  11 -24       3729.29       4959.40       672.02 o                         
   3  11 -24       1134.51       3605.81       591.71 o                         
   5  11 -24       7849.24       8200.86       727.17 o                         
   7  11 -24       5836.39       6438.28       691.21 o                         
   9  11 -24       3477.43       4831.90       880.89 o                         
  11  11 -24       1695.62       1635.53      1094.91 o                         
 -10  12 -24       3765.86        274.67      1357.32 o                         
  -8  12 -24       3573.42       2468.95      1384.70 o                         
  -6  12 -24       1075.73        977.78      1113.25 o                         
  -4  12 -24       5694.83       4780.84       640.30 o                         
  -2  12 -24       4771.52       5812.92       657.98 o                         
   0  12 -24       1088.65       1514.22       697.57 o                         
   2  12 -24       5829.61       7709.77       807.19 o                         
   4  12 -24       8339.46       6840.39       741.72 o                         
   6  12 -24       2489.56       3085.69       599.49 o                         
   8  12 -24       4265.08       5092.53       701.35 o                         
  10  12 -24       3143.06       3794.18       868.54 o                         
  -7  13 -24        796.47       1691.76       865.75 o                         
  -5  13 -24       6705.77       6517.63      1074.28 o                         
  -3  13 -24      21223.39      18562.79      1244.38 o                         
  -1  13 -24        897.63       1103.46       521.18 o                         
   1  13 -24       2547.61       3455.08       797.55 o                         
   3  13 -24      16486.53      14847.19      1040.10 o                         
   5  13 -24       8025.36       6703.96       939.96 o                         
   7  13 -24       1167.51       2204.73       592.04 o                         
   9  13 -24       4200.30       5096.36       935.43 o                         
  -6  14 -24       3880.47       3124.82       782.97 o                         
  -4  14 -24      14120.59      13254.30      1102.40 o                         
  -2  14 -24       7503.65       7614.51       896.66 o                         
   0  14 -24       1496.88        879.70       631.21 o                         
   2  14 -24      12444.22      10825.69       931.71 o                         
   4  14 -24      17907.07      16815.44      1386.30 o                         
   6  14 -24       3961.36       4493.34       957.99 o                         
  -5  15 -24       6386.94       3677.03      1023.33 o                         
  -3  15 -24      11629.79      10083.38       982.38 o                         
  -1  15 -24       2032.61       1892.64       701.97 o                         
   1  15 -24       4092.38       5448.09      1576.85 o                         
   3  15 -24      15196.62      11566.06      1244.26 o                         
   5  15 -24      11291.81       9883.53      1144.32 o                         
   0  16 -24       3157.18       4562.68       822.40 o                         
 -15   1 -23       3788.71       5020.26      1221.10 o                         
 -13   1 -23       3643.08       4464.96      1035.87 o                         
 -11   1 -23       7534.62       9518.66      1389.92 o                         
  -9   1 -23       9520.25       9657.20      1225.42 o                         
  -7   1 -23       7745.99       7680.53      1293.94 o                         
  -5   1 -23      27872.13      27390.36       971.44 o                         
  -3   1 -23      33302.70      33692.91      1613.63 o                         
  -1   1 -23      13253.10      13261.25       603.37 o                         
   1   1 -23       8571.00       7865.03       399.03 o                         
   3   1 -23      10996.93       8416.43       575.13 o                         
   5   1 -23      21586.83      20993.58       796.10 o                         
   7   1 -23      17493.78      20516.49      1307.10 o                         
   9   1 -23       7903.52       7209.97       976.37 o                         
  11   1 -23       3176.79       2343.58       829.27 o                         
  13   1 -23       2475.44       2038.71       715.80 o                         
  15   1 -23       2338.86       3071.96       754.98 o                         
 -14   2 -23       7313.37       8303.29      1269.58 o                         
 -12   2 -23       5631.59       5537.11      1050.65 o                         
 -10   2 -23      20043.10      17455.16      2105.24 o                         
  -8   2 -23      21183.25      22093.22      2139.30 o                         
  -6   2 -23       9300.47       9511.99       726.33 o                         
  -4   2 -23      62634.85      60480.05      2175.43 o                         
  -2   2 -23      50827.73      45482.75      2321.68 o                         
   0   2 -23      36959.17      36107.28      1133.74 o                         
   2   2 -23      21245.42      18080.44       645.67 o                         
   4   2 -23      40106.30      38652.19      1579.21 o                         
   6   2 -23      44858.59      41417.03      1824.79 o                         
   8   2 -23      11850.66      12683.59      1122.16 o                         
  10   2 -23      11446.37      10403.59       890.19 o                         
  12   2 -23      18180.95      17031.86      1490.86 o                         
  14   2 -23       6074.65       6278.94      1075.18 o                         
 -15   3 -23       5461.71       4627.88      1180.92 o                         
 -13   3 -23       2256.26       1652.49       947.85 o                         
 -11   3 -23      12591.04      12353.34      1738.71 o                         
  -9   3 -23      21666.91      19977.15      2154.73 o                         
  -8   0 -22       6095.73       7819.43      1384.80 o                         
  -6   0 -22       5722.28       7360.02      1218.92 o                         
  -7   3 -23      38496.85      40120.07      1687.64 o                         
  -5   3 -23      13129.60      13721.15       709.98 o                         
  -3   3 -23      46496.92      42910.12      1326.57 o                         
  -1   3 -23      52826.91      52192.89      1523.30 o                         
   1   3 -23      23927.10      26810.60       962.83 o                         
   3   3 -23      33591.84      30034.23      1014.17 o                         
   5   3 -23      42548.72      42939.36      1212.15 o                         
   7   3 -23      23156.75      22416.29       725.48 o                         
   9   3 -23       2414.51       2790.59       464.58 o                         
  11   3 -23      24073.97      21738.58      1103.69 o                         
  13   3 -23      11321.29      10617.09       994.74 o                         
  15   3 -23       2206.56        930.22       633.10 o                         
 -14   4 -23       2856.61       4656.13      1521.50 o                         
 -12   4 -23       3445.09       3058.36      1306.79 o                         
 -10   4 -23      10945.89      13340.62      1282.11 o                         
  -8   4 -23      18385.41      19931.46      1180.85 o                         
  -6   4 -23      10409.58      14424.86      1512.67 o                         
  -4   4 -23      16230.05      17136.47       769.48 o                         
  -2   4 -23      36527.21      35504.09      1152.68 o                         
   0   4 -23      17162.81      16007.41       600.35 o                         
   2   4 -23      11524.22      11142.69       675.41 o                         
   4   4 -23      47766.12      43942.73      2106.51 o                         
   6   4 -23      17247.98      16164.93       559.77 o                         
   8   4 -23        422.81        405.61       278.11 o                         
  10   4 -23       9963.52       7848.00       623.48 o                         
  12   4 -23      10172.17      12628.52      1012.61 o                         
  14   4 -23       4345.01       3613.49      1279.97 o                         
 -13   5 -23       5325.44       5460.77      1120.05 o                         
 -11   5 -23       2943.57       3649.95       972.36 o                         
  -9   5 -23       7509.74       6920.46       871.76 o                         
  -7   5 -23      15461.79      15401.70      1039.53 o                         
  -5   5 -23      11132.96      12686.21      1008.08 o                         
  -3   5 -23      12588.61      10963.38       769.17 o                         
  -1   5 -23      29948.53      30149.33       872.09 o                         
   1   5 -23      13812.36      14891.17       677.12 o                         
   3   5 -23      17796.78      18831.94       673.23 o                         
   5   5 -23      14043.11      14250.14       812.72 o                         
   7   5 -23       7867.68       8186.85       481.99 o                         
   9   5 -23      10111.02      11866.07       791.50 o                         
  11   5 -23       3888.07       4310.16       720.27 o                         
  13   5 -23       6198.23       7609.17       747.91 o                         
  15   5 -23       4504.60       4723.35       821.47 o                         
 -14   6 -23       9070.92       8942.11      1305.07 o                         
 -12   6 -23      11192.40      10662.76      1272.02 o                         
 -10   6 -23       3422.78       2784.02       713.38 o                         
  -8   6 -23      13645.00      13926.43      1026.88 o                         
  -6   6 -23      41093.34      39206.05      2059.38 o                         
  -4   6 -23      20075.00      18650.03      1026.67 o                         
  -2   6 -23      13350.34      12000.27       672.14 o                         
   0   6 -23      63099.00      62930.93      1518.69 o                         
   2   6 -23      53653.58      50398.40      1594.54 o                         
   4   6 -23      13103.47      11778.48       522.37 o                         
   6   6 -23       9166.01       9923.38       501.86 o                         
   8   6 -23      70088.56      71038.53      1848.69 o                         
  10   6 -23      26385.80      25652.56      1108.29 o                         
  12   6 -23       2034.60       1900.80       665.27 o                         
  14   6 -23       7370.23       8207.54       779.87 o                         
 -13   7 -23      19233.57      17415.80      1585.90 o                         
 -11   7 -23      12191.95      10143.36      1016.66 o                         
  -9   7 -23       1249.85       1609.07       639.50 o                         
  -7   7 -23      43412.09      41309.91      1843.19 o                         
  -5   7 -23      51598.99      50645.87      2304.62 o                         
  -3   7 -23      14714.67      11516.95       696.62 o                         
  -1   7 -23      30307.25      32651.61      1052.54 o                         
   1   7 -23      67935.62      62281.07      1857.36 o                         
   3   7 -23      46422.07      45155.86      1269.53 o                         
   5   7 -23        976.61       1453.11       293.33 o                         
   7   7 -23      44862.45      47562.97      1500.11 o                         
   9   7 -23      44664.69      44877.13      1822.27 o                         
  11   7 -23       6360.06       5921.25      1363.05 o                         
  13   7 -23       5040.36       4905.10       657.07 o                         
 -12   8 -23      17053.84      15884.62      1259.70 o                         
 -10   8 -23       3835.32       4982.61       784.07 o                         
  -8   8 -23       5631.80       4734.38       729.29 o                         
  -6   8 -23      61727.90      56228.50      2765.69 o                         
  -4   8 -23      28711.42      25367.49      1093.81 o                         
  -2   8 -23      12291.85       9967.66      1589.00 o                         
   0   8 -23      44790.27      44855.59      1595.26 o                         
   2   8 -23      55550.66      54938.56      1792.53 o                         
   4   8 -23      10162.18      10541.01      1534.39 o                         
   6   8 -23      10042.25      10123.89       742.59 o                         
   8   8 -23      36521.00      35210.39      1446.70 o                         
  10   8 -23      16059.93      18761.87      1313.27 o                         
  12   8 -23       1051.04       1708.86       617.00 o                         
 -11   9 -23       7149.45       6336.10      2298.18 o                         
  -9   9 -23       1348.89        818.91       645.15 o                         
  -7   9 -23      12403.06      12907.93       985.71 o                         
  -5   9 -23      30358.64      28402.49      1395.26 o                         
  -3   9 -23       7657.27       6735.29       586.81 o                         
  -1   9 -23      15955.64      16028.74       831.79 o                         
   1   9 -23      28693.49      26661.03      1681.46 o                         
   3   9 -23      15583.67      14989.49       886.65 o                         
   5   9 -23       5894.05       7247.49      1068.61 o                         
   7   9 -23      16457.45      16210.10       948.19 o                         
   9   9 -23      15737.31      16882.47       834.25 o                         
  11   9 -23       4297.09       4154.40       852.30 o                         
  13   9 -23       3617.53       3430.57       732.41 o                         
 -12  10 -23       2405.02       1039.21      1390.62 o                         
 -10  10 -23       6586.52       6408.09      1185.50 o                         
  -8  10 -23       6759.37       7076.08       862.32 o                         
  -6  10 -23       6654.33       7770.88       706.57 o                         
  -4  10 -23      16210.09      14919.52       850.10 o                         
  -2  10 -23      27003.04      24562.00       953.87 o                         
   0  10 -23      20076.47      17527.33       943.09 o                         
   2  10 -23      14503.71      15116.28       868.08 o                         
   4  10 -23      27155.01      26805.82      1732.29 o                         
   6  10 -23      16856.51      17830.64      1016.61 o                         
   8  10 -23       3772.37       3967.17       504.80 o                         
  10  10 -23       9328.55       9526.21       820.98 o                         
  12  10 -23       9856.97       8978.07       909.87 o                         
 -11  11 -23      10212.07      11283.89      1937.33 o                         
  -9  11 -23      16495.20      18606.44      2221.24 o                         
  -7  11 -23       6913.34       7301.41       840.44 o                         
  -5  11 -23       3969.66       4365.66       666.11 o                         
  -3  11 -23      33434.89      29446.53      1089.25 o                         
  -1  11 -23      23018.87      21002.82      1005.54 o                         
   1  11 -23       4506.38       4845.43      1154.58 o                         
   3  11 -23      19537.70      19274.71       885.28 o                         
   5  11 -23      35210.60      33542.19      1451.93 o                         
   7  11 -23      10508.73      10270.89       814.30 o                         
   9  11 -23       2814.12       2682.12       584.96 o                         
  11  11 -23      12659.68      10507.18      2517.55 o                         
 -10  12 -23      10489.08      12118.00      1960.77 o                         
  -8  12 -23      14902.70      14050.56      2014.60 o                         
  -6  12 -23       1035.23       2143.12       846.51 o                         
  -4  12 -23      18541.12      16293.77      1839.81 o                         
  -2  12 -23      36336.34      36459.14      1438.43 o                         
   0  12 -23       9532.75      10725.82      1911.04 o                         
   2  12 -23       9121.81      10226.52       856.23 o                         
   4  12 -23      29919.85      28754.85      1144.31 o                         
   6  12 -23      17484.69      14823.25       957.53 o                         
   8  12 -23       2125.67       2082.03       573.07 o                         
  10  12 -23       8040.68       8578.77      1029.14 o                         
  -9  13 -23       6684.29       7651.31      1671.54 o                         
  -7  13 -23       2357.16       2851.34       917.03 o                         
  -5  13 -23       2744.81       3101.01       906.34 o                         
  -3  13 -23      14018.75      15149.61      1094.00 o                         
  -1  13 -23      12421.70      11822.73       816.78 o                         
   1  13 -23       3552.98       3854.74       825.23 o                         
   3  13 -23      10977.36       9290.77       842.69 o                         
   5  13 -23      18977.12      16256.23      1024.16 o                         
   7  13 -23       5260.77       4934.75       692.05 o                         
   9  13 -23       2508.34       2405.89       803.92 o                         
  -6  14 -23       1367.77        551.74       701.90 o                         
  -4  14 -23       6910.16       7774.60      1122.20 o                         
  -2  14 -23       7309.19       8183.10       888.04 o                         
   0  14 -23       2420.92       3278.92       712.84 o                         
   2  14 -23       4769.15       5319.78       742.22 o                         
   4  14 -23       7141.68       7942.11      1020.52 o                         
   6  14 -23       3499.16       2991.03       817.81 o                         
   8  14 -23       4223.19       4777.20       704.83 o                         
  -5  15 -23       5804.78       6891.71      1101.36 o                         
  -3  15 -23       3940.01       5317.58       982.43 o                         
  -1  15 -23       3223.30       2438.42       713.99 o                         
   1  15 -23       6413.81       5455.30      1594.72 o                         
   3  15 -23       3369.62       5880.35      1001.50 o                         
   5  15 -23        510.43       2000.25       810.61 o                         
  -2  16 -23       2413.66       2842.02       746.99 o                         
   0  16 -23       7115.98       7948.27       909.67 o                         
   2  16 -23       9186.57      11066.56      1576.60 o                         
 -14   0 -22      26103.80      23007.69      2686.86 o                         
 -12   0 -22       2980.61      10838.86      1758.98 o                         
 -10   0 -22      18830.43      23968.93      2299.83 o                         
  -8   0 -22      33100.41      40399.86      2830.42 o                         
  -6   0 -22      32566.37      31472.71      1209.03 o                         
  -4   0 -22        137.05       1552.36       609.07 o                         
  -2   0 -22      72047.36      75276.38      3853.67 o                         
   0   0 -22      64773.48      64169.57      1954.98 o                         
   2   0 -22      17975.13      28786.15      1224.61 o                         
   4   0 -22      33030.11      34447.02      1213.73 o                         
   8   0 -22       8772.40      10483.26      1378.66 o                         
  10   0 -22       2053.89       1891.90      1107.50 o                         
  12   0 -22      30066.09      33181.81      2892.59 o                         
  14   0 -22      24766.07      22630.16      1692.05 o                         
  16   0 -22       3464.37       2015.33      1257.59 o                         
 -15   1 -22      15735.50      17118.74      1719.23 o                         
 -13   1 -22      14602.77      14334.30      1468.41 o                         
 -11   1 -22       8285.44       8147.28      1118.22 o                         
  -9   1 -22      25022.56      27730.84      2795.95 o                         
  -7   1 -22      47380.30      51196.12      3352.21 o                         
  -5   1 -22      19915.33      19247.31       635.70 o                         
  -3   1 -22      29310.72      30240.02      1045.02 o                         
  -1   1 -22      67625.59      64964.82      1762.63 o                         
   1   1 -22      53822.20      55504.14      1392.80 o                         
   3   1 -22       6013.64       3396.65       378.84 o                         
   5   1 -22      68317.60      67801.59      1849.40 o                         
   7   1 -22      22354.62      23827.96      1466.14 o                         
   9   1 -22       6554.05       6520.10       923.33 o                         
  11   1 -22      12503.29      12921.00      1215.23 o                         
  13   1 -22      29103.79      30615.84      1874.69 o                         
  15   1 -22      10515.80      12606.05      1050.61 o                         
 -14   2 -22       8273.36       7347.08      1229.16 o                         
 -12   2 -22       6147.92       4280.23       994.20 o                         
 -10   2 -22      13443.41      13989.72      1328.93 o                         
  -8   2 -22      22871.79      23501.50      2094.44 o                         
  -6   2 -22      26540.06      27151.64      1219.60 o                         
  -4   2 -22      27405.35      25445.15      1434.55 o                         
  -2   2 -22      46071.91      45237.44      1636.68 o                         
   0   2 -22      38267.21      36282.14      1002.14 o                         
   2   2 -22      20044.14      18103.45       666.01 o                         
   4   2 -22      15828.96      16891.53       667.50 o                         
   6   2 -22      37602.58      36276.12      1389.53 o                         
   8   2 -22      16415.26      18228.68      1410.36 o                         
  10   2 -22       8972.92       8432.07       837.43 o                         
  12   2 -22      17726.91      18507.94      1458.03 o                         
  14   2 -22       9747.06       9218.61       954.02 o                         
  16   2 -22       5703.10       5555.68      1473.87 o                         
 -15   3 -22       2467.37       2211.38      1122.03 o                         
 -13   3 -22       7849.34       9604.73      1264.67 o                         
 -11   3 -22      14183.82      12465.06      1831.44 o                         
  -9   3 -22       2799.13       3336.40      1139.67 o                         
  -7   3 -22      17080.78      20572.23      1101.43 o                         
  -5   3 -22      57372.95      60868.28      2024.60 o                         
  -3   3 -22      37404.05      29351.33       994.33 o                         
  -1   3 -22       7692.33       9615.69       502.26 o                         
   1   3 -22      42449.11      46356.39      1330.09 o                         
   3   3 -22      47743.64      46986.54      1520.78 o                         
   5   3 -22      15867.72      15802.00       603.53 o                         
   7   3 -22      15879.05      17388.04       596.70 o                         
   9   3 -22      20583.11      20740.91      1013.70 o                         
  11   3 -22      18884.09      20558.36      1993.88 o                         
  13   3 -22       3506.71       2794.28       872.96 o                         
  15   3 -22      11730.71      11280.42       898.09 o                         
 -14   4 -22       6952.35       6700.22      1667.99 o                         
 -12   4 -22      25069.63      28759.28      2633.15 o                         
 -10   4 -22      24835.88      21867.58      1621.64 o                         
  -8   4 -22       1527.95       1474.01       594.73 o                         
  -6   4 -22      21901.52      20948.67      1286.28 o                         
  -4   4 -22      69135.90      66831.12      2641.88 o                         
  -2   4 -22      34169.34      33150.24      1354.92 o                         
   0   4 -22       4898.11       5338.60       347.43 o                         
   2   4 -22      50276.98      49907.12      1481.99 o                         
   4   4 -22      35198.42      38123.23      1400.22 o                         
   6   4 -22        416.64        533.93       234.18 o                         
   8   4 -22      20597.54      21574.57       790.96 o                         
  10   4 -22      20602.12      20619.38       943.28 o                         
  12   4 -22       6070.65       6121.88      1204.99 o                         
  14   4 -22       4651.18       5585.30      1821.74 o                         
 -13   5 -22      12062.67      11694.78      1344.24 o                         
 -11   5 -22      24706.69      26886.96      1498.13 o                         
  -9   5 -22       8993.74       9720.46       931.80 o                         
  -7   5 -22       2653.69       4164.82       651.34 o                         
  -5   5 -22      49285.71      48343.38      2173.57 o                         
  -3   5 -22      74558.89      67097.63      2240.25 o                         
  -1   5 -22      14538.81      15887.89       556.64 o                         
   1   5 -22      31529.06      30475.43       786.28 o                         
   3   5 -22      83019.25      74631.34      1768.33 o                         
   5   5 -22      16294.17      15408.08       637.60 o                         
   7   5 -22       4049.98       4552.20       336.12 o                         
   9   5 -22      18772.73      19296.54       775.13 o                         
  11   5 -22      14193.47      13818.81       999.01 o                         
  13   5 -22       1924.78       2351.04       596.24 o                         
  15   5 -22      10609.63      10120.48       872.50 o                         
 -14   6 -22       2164.51       1717.50       969.08 o                         
 -12   6 -22       6607.38       6178.89       885.79 o                         
 -10   6 -22      17183.73      16253.62      1185.17 o                         
  -8   6 -22      13370.90      14654.59      1063.11 o                         
  -6   6 -22       4252.10       4439.50       757.24 o                         
  -4   6 -22      16994.02      16005.18       789.12 o                         
  -2   6 -22      18455.25      17534.79       643.24 o                         
   0   6 -22       2128.31       2489.04       358.41 o                         
   2   6 -22      19796.11      18681.02       850.40 o                         
   4   6 -22      11065.04      10425.04       922.50 o                         
   6   6 -22       1378.82       1644.54       298.24 o                         
   8   6 -22      15111.74      16222.89       711.86 o                         
  10   6 -22      12162.54      10020.00       749.56 o                         
  12   6 -22       2023.58       2041.83       642.13 o                         
  14   6 -22       1542.25       2204.09       587.85 o                         
 -13   7 -22        665.43        683.34      1206.15 o                         
 -11   7 -22        382.98        595.29       663.85 o                         
  -9   7 -22       8871.97       7170.39       885.32 o                         
  -7   7 -22       9711.30      10554.29       899.05 o                         
  -5   7 -22        688.58        550.47       490.61 o                         
  -3   7 -22        766.61       3028.66       479.82 o                         
  -1   7 -22       7195.38       8776.52       501.41 o                         
   1   7 -22       5990.25       6356.56       447.96 o                         
   3   7 -22       4533.53       5756.47       474.13 o                         
   5   7 -22       5148.59       4732.00       462.61 o                         
   7   7 -22       2889.05       3411.98       432.66 o                         
   9   7 -22       8036.49       7771.24       728.50 o                         
  11   7 -22        409.04       1511.37      1132.75 o                         
  13   7 -22        644.26       1651.20       578.94 o                         
 -12   8 -22       3822.46       3379.76       839.59 o                         
 -10   8 -22       5523.59       4739.91      1584.59 o                         
  -8   8 -22      12635.19      11421.89       969.37 o                         
  -6   8 -22      11982.69      12127.49       794.74 o                         
  -4   8 -22       5751.37       5393.25       561.70 o                         
  -2   8 -22       9779.50      10374.32       969.42 o                         
   0   8 -22      13181.85      12887.02       689.51 o                         
   2   8 -22      17501.28      16183.83      1311.43 o                         
   4   8 -22       9855.41       7985.02       906.73 o                         
   6   8 -22       8044.31       8731.63       865.74 o                         
   8   8 -22       5752.61       6952.12       638.25 o                         
  10   8 -22       5594.74       6292.34       717.41 o                         
  12   8 -22       5497.44       6592.07       808.71 o                         
  14   8 -22       3771.96       3494.45       672.27 o                         
 -13   9 -22       6328.60       5787.66      1835.52 o                         
 -11   9 -22       8596.19       8021.22      1257.87 o                         
  -9   9 -22       8433.07       6490.97       847.69 o                         
  -7   9 -22      21835.80      20140.67      1216.30 o                         
  -5   9 -22      20726.55      18637.06      1080.42 o                         
  -3   9 -22       9692.96       8921.03       580.74 o                         
  -1   9 -22      23171.71      22564.26       895.35 o                         
   1   9 -22      20208.07      20750.52      1041.76 o                         
   3   9 -22      15466.88      15981.79       890.52 o                         
   5   9 -22      24911.17      25338.37      1173.14 o                         
   7   9 -22      14317.69      14032.57       754.88 o                         
   9   9 -22      11167.60      11942.07       712.45 o                         
  11   9 -22       8576.29       8874.51      1035.24 o                         
  13   9 -22       7342.59       8284.13       896.84 o                         
 -12  10 -22       6631.55       7495.03      1855.89 o                         
 -10  10 -22       6914.60       5878.03      1382.79 o                         
  -8  10 -22       3906.08       3912.60       693.77 o                         
  -6  10 -22      15402.18      14060.31       878.36 o                         
  -4  10 -22      19576.15      16657.62       900.29 o                         
  -2  10 -22      11866.20      11069.38       634.75 o                         
   6   0 -22       6249.07       8026.78       662.99 o                         
   8   0 -22       1362.13       1321.30       965.66 o                         
   0  10 -22      13817.29      12059.17      1685.55 o                         
   2  10 -22      14031.28      14178.39       747.40 o                         
   4  10 -22      14863.93      15185.77       889.30 o                         
   6  10 -22      11035.19      10016.92       788.97 o                         
   8  10 -22       8874.97       9161.59       641.75 o                         
  10  10 -22      11549.00      11894.55       916.13 o                         
  12  10 -22       7576.77       8975.33      2145.98 o                         
 -11  11 -22       4397.88       5026.11      1662.71 o                         
  -9  11 -22       1556.88       2112.22      1273.27 o                         
  -7  11 -22       3274.77       2281.91       838.36 o                         
  -5  11 -22      11732.75      10861.80       915.36 o                         
  -3  11 -22       5816.14       7228.88       742.16 o                         
  -1  11 -22       1715.88       2934.25       550.61 o                         
   1  11 -22       5258.97       6901.20       849.60 o                         
   3  11 -22       6448.56       6963.10       581.06 o                         
   5  11 -22       5683.78       6257.26       846.62 o                         
   7  11 -22       4750.80       6183.61       707.29 o                         
   9  11 -22       6123.35       6610.05       688.09 o                         
  11  11 -22       1536.67       1438.22       812.86 o                         
 -10  12 -22       4379.89       3301.13      1516.50 o                         
  -8  12 -22       4803.68       3204.56       941.48 o                         
  -6  12 -22       6073.22       5488.35      1095.53 o                         
  -4  12 -22       4505.10       3580.08      1168.54 o                         
  -2  12 -22       1794.42       2355.26       537.87 o                         
   0  12 -22       5184.21       5109.16       711.11 o                         
   2  12 -22       1105.98       1767.25       578.95 o                         
   4  12 -22       5178.48       5725.48       582.83 o                         
   6  12 -22       9760.94      10834.68       850.66 o                         
   8  12 -22       3931.50       4094.44       635.72 o                         
  10  12 -22       1032.54       1122.08       734.78 o                         
  -9  13 -22      11620.07      11074.44      1853.20 o                         
  -7  13 -22      11430.27       9138.55      1163.53 o                         
  -5  13 -22       3782.09       4589.71       974.34 o                         
  -3  13 -22       5210.37       4513.33       924.71 o                         
  -1  13 -22      22007.00      20678.67      1039.91 o                         
   1  13 -22      13224.34      13945.15      1368.98 o                         
   3  13 -22       2674.38       2719.43       607.17 o                         
   5  13 -22      20046.43      18168.98      1087.73 o                         
   7  13 -22      11254.89      11324.96       910.35 o                         
   9  13 -22       1562.29       1057.78       557.25 o                         
  -8  14 -22      18351.01      16243.72      1464.24 o                         
  -6  14 -22       7393.97       7720.78       910.74 o                         
  -4  14 -22       3007.23       4970.37      1653.13 o                         
  -2  14 -22      20441.67      20375.75      1265.27 o                         
   0  14 -22      33921.40      30982.64      1529.14 o                         
   2  14 -22       7724.45       8013.87       838.71 o                         
   4  14 -22      13990.37      11335.48      1173.26 o                         
   6  14 -22      15665.07      14524.34      1279.02 o                         
   8  14 -22       4467.68       3884.82       669.94 o                         
  -5  15 -22        617.29       1103.14      1066.23 o                         
  -3  15 -22       7461.66       7140.66       889.44 o                         
  -1  15 -22      21046.74      19546.35      1264.08 o                         
   1  15 -22      15353.83      12349.93      1229.31 o                         
   3  15 -22       2596.76       3430.26       859.80 o                         
   5  15 -22      11785.14       9622.27      1106.69 o                         
  -2  16 -22       6374.98       5663.78      1140.91 o                         
   0  16 -22      12104.02      11761.63      1018.38 o                         
   2  16 -22       1734.57       3803.03       863.99 o                         
 -15   1 -21       3202.95       4837.69      1176.96 o                         
 -13   1 -21       2271.48       1829.61       955.97 o                         
 -11   1 -21       2537.06       3159.36      1219.73 o                         
  -9   1 -21       9099.15       9054.84      1034.24 o                         
  -7   1 -21      16910.79      19108.22      1127.26 o                         
  -5   1 -21      21268.42      20182.50      1154.64 o                         
  -3   1 -21       7338.60       5261.85       391.34 o                         
  -1   1 -21      15154.46      13765.34       425.13 o                         
   1   1 -21      14369.04      12943.38       524.35 o                         
   3   1 -21      10923.21      11005.86       374.09 o                         
   5   1 -21      15749.33      18477.08      1399.34 o                         
   7   1 -21      26544.45      27655.56      2163.80 o                         
   9   1 -21       8877.29       8864.87      1364.66 o                         
  11   1 -21       2076.73       1312.69      1052.37 o                         
  13   1 -21       5728.15       5086.57       885.98 o                         
  15   1 -21       4646.24       4777.95       818.66 o                         
 -14   2 -21       8890.45      11010.66      1360.00 o                         
 -12   2 -21      14350.34      15186.85      1434.73 o                         
 -10   2 -21       9545.06       9752.02      1108.57 o                         
  -8   2 -21      24509.96      26052.21      2227.95 o                         
  -6   2 -21      39785.24      39959.41      1508.74 o                         
  -4   2 -21      10171.91       9712.28       487.79 o                         
  -2   2 -21      32182.36      29420.12      1581.05 o                         
   0   2 -21      64135.20      67661.58      1604.86 o                         
   2   2 -21      38057.38      37524.12       922.02 o                         
   4   2 -21      29880.06      23787.53       844.81 o                         
   6   2 -21      41573.45      39679.06      1313.49 o                         
   8   2 -21      26585.83      26292.46      1741.37 o                         
  10   2 -21       5780.67       6271.36       755.98 o                         
  12   2 -21      11377.90      12501.98      1216.72 o                         
  14   2 -21      13902.29      13155.09      1066.81 o                         
  16   2 -21       6729.56       6084.91       771.02 o                         
 -15   3 -21       6510.07       7269.86      1272.42 o                         
 -13   3 -21      15462.12      15133.20      1887.50 o                         
 -11   3 -21      11508.98      10645.62      1692.80 o                         
  -9   3 -21      18860.14      20413.03      1946.49 o                         
  -7   3 -21      25956.47      28148.59      1511.67 o                         
  -5   3 -21      31285.26      31818.00      1007.44 o                         
  -3   3 -21      10438.24      10097.60       482.76 o                         
  -1   3 -21      66041.50      63031.34      1577.32 o                         
   1   3 -21      59260.15      59769.04      1738.90 o                         
   3   3 -21       4458.78       3924.37       498.34 o                         
   5   3 -21      31582.59      32952.69       910.63 o                         
   7   3 -21      61123.76      61543.55      1434.73 o                         
   9   3 -21      31722.15      32002.92      1024.00 o                         
  11   3 -21       7479.89       8644.19       914.16 o                         
  13   3 -21      17263.87      17710.88      1428.87 o                         
  15   3 -21      10847.53       9301.49       898.75 o                         
 -14   4 -21       8056.10       6118.19      1578.64 o                         
 -12   4 -21       6096.07       8480.68      1565.02 o                         
 -10   4 -21       4211.28       2201.74       890.80 o                         
  -8   4 -21      22125.26      20240.36      1423.30 o                         
  -4   4 -21       8083.93       4316.25       288.62 o                         
  -2   4 -21       7790.71       7171.54       457.79 o                         
   0   4 -21      47697.89      49087.60      1265.88 o                         
   2   4 -21      16553.83      16396.65       643.62 o                         
   4   4 -21       7301.63       5282.02       520.62 o                         
   6   4 -21      21000.22      21155.85       650.54 o                         
   8   4 -21      35410.85      37738.00      1092.55 o                         
  10   4 -21       5822.45       5004.99       547.78 o                         
  12   4 -21       7949.46       9435.19       909.59 o                         
  14   4 -21      12791.81      13222.96      1307.48 o                         
 -15   5 -21       6802.95       7180.82      1683.76 o                         
 -13   5 -21       3497.47       4995.05      1047.69 o                         
 -11   5 -21       5192.25       5996.09       869.24 o                         
  -9   5 -21      17275.71      17428.65      1422.87 o                         
  -7   5 -21       5130.57       5676.75       672.15 o                         
  -5   5 -21       7719.79       7912.74       813.99 o                         
  -3   5 -21      23188.27      21599.59       916.75 o                         
  -1   5 -21      15172.79      14934.35       488.52 o                         
   1   5 -21      13616.61      12546.01       437.89 o                         
   3   5 -21      27584.85      27671.31       917.61 o                         
   5   5 -21      25943.21      24929.59       919.06 o                         
   7   5 -21      18709.28      18964.27       780.27 o                         
   9   5 -21      14393.14      14614.15       634.50 o                         
  11   5 -21      12943.31      12014.53      1949.32 o                         
  13   5 -21      12661.69      11542.19       858.85 o                         
  15   5 -21       4551.56       4968.86       688.16 o                         
 -14   6 -21       1589.41        732.55       944.44 o                         
 -12   6 -21       7310.17       7873.49      1100.38 o                         
 -10   6 -21      34789.15      32570.11      2434.97 o                         
  -8   6 -21      31580.53      30682.65      1512.57 o                         
  -6   6 -21       2580.05       2416.06       555.11 o                         
  -4   6 -21      28979.95      26403.85      1241.23 o                         
  -2   6 -21      55969.79      53109.18      1400.11 o                         
   0   6 -21       1447.63        864.71       300.26 o                         
   2   6 -21      28918.78      28316.58       958.03 o                         
   4   6 -21      35460.11      35488.18      1327.44 o                         
   6   6 -21       8847.26       8069.31       449.11 o                         
   8   6 -21      14214.98      15961.29       941.38 o                         
  10   6 -21      41069.65      43865.69      1734.80 o                         
  12   6 -21      24194.54      21185.73      1097.08 o                         
  14   6 -21       5148.88       5051.08       927.62 o                         
 -13   7 -21       2286.24       1083.37       731.42 o                         
 -11   7 -21      19831.26      17212.31      1238.51 o                         
  -8   0 -20       4042.37       4024.54      1107.66 o                         
  -6   0 -20      20536.78      26730.86      2052.14 o                         
  -9   7 -21      33182.30      32777.49      1625.86 o                         
  -7   7 -21       2854.66       2756.33       958.82 o                         
  -5   7 -21      25865.36      24911.23      1224.20 o                         
  -3   7 -21      60437.57      51763.90      1640.20 o                         
  -1   7 -21      13918.19      14586.75       598.32 o                         
   1   7 -21      17189.60      16786.86       940.74 o                         
   3   7 -21      74727.03      67373.97      2983.66 o                         
   5   7 -21      38717.00      35774.18      1162.89 o                         
   7   7 -21       1971.13       2376.49       405.84 o                         
   9   7 -21      32884.77      32883.30      1092.66 o                         
  11   7 -21      39333.14      42077.11      3104.47 o                         
  13   7 -21       9870.41       9204.53       776.18 o                         
 -12   8 -21       4818.69       5611.80       888.08 o                         
 -10   8 -21      23578.01      26310.30      1443.73 o                         
  -8   8 -21      13460.92      14186.32      1024.64 o                         
  -6   8 -21       7432.00       8085.05       675.49 o                         
  -4   8 -21      16327.78      16197.27      1232.09 o                         
  -2   8 -21      47495.16      44272.90      1379.83 o                         
   0   8 -21        846.16       1238.24       304.63 o                         
   2   8 -21      35462.43      31743.47      2548.96 o                         
   4   8 -21      55543.50      52379.70      2732.16 o                         
   6   8 -21      28497.50      28506.85      1236.57 o                         
   8   8 -21      10486.17      10479.82       731.58 o                         
  10   8 -21      31554.90      29628.53      1359.51 o                         
  12   8 -21      19861.90      19570.65      1701.32 o                         
  14   8 -21       2937.19       3525.47       638.52 o                         
 -13   9 -21       3814.22       3015.10      1567.19 o                         
 -11   9 -21       9400.91       8499.08      1250.97 o                         
  -9   9 -21       7254.55       7908.56       868.37 o                         
  -7   9 -21       4040.28       4295.04       702.41 o                         
  -5   9 -21      15723.45      14942.68      1257.22 o                         
  -3   9 -21      18460.89      16324.38       770.28 o                         
  -1   9 -21      13258.31      13748.60       769.66 o                         
   1   9 -21      18283.02      17502.04       912.32 o                         
   3   9 -21      36223.65      36449.70      1637.20 o                         
   5   9 -21      22753.16      22199.89       979.19 o                         
   7   9 -21      13423.46      13429.18       731.26 o                         
   9   9 -21      18703.14      18650.68       946.45 o                         
  11   9 -21      12945.66      11977.21       811.64 o                         
  13   9 -21       5528.57       5719.44       811.12 o                         
 -12  10 -21       9807.57       7223.84      1840.77 o                         
 -10  10 -21       4662.86       3484.13      1420.17 o                         
  -8  10 -21       5966.99       4681.83       711.69 o                         
  -6  10 -21      27641.80      24253.08      1109.36 o                         
  -4  10 -21       7737.70       6961.85       618.08 o                         
  -2  10 -21      10119.44      10588.95       622.12 o                         
   0  10 -21      20371.60      16269.38      1586.80 o                         
   2  10 -21      23865.19      23223.13       980.74 o                         
   4  10 -21       6065.04       5571.09       532.21 o                         
   6  10 -21       9010.63       9159.76       638.81 o                         
   8  10 -21      16547.78      16276.29       833.74 o                         
  10  10 -21      12322.29      11651.97       904.35 o                         
  12  10 -21       5523.17       7139.98      1480.82 o                         
 -11  11 -21       9509.86       8631.33      1856.67 o                         
  -9  11 -21       3077.99       1096.55      1189.93 o                         
  -7  11 -21      19346.63      18679.56      1480.95 o                         
  -5  11 -21      30692.99      27182.63      1355.48 o                         
  -3  11 -21       2166.33       1816.37       512.56 o                         
  -1  11 -21      18979.14      19149.52       945.97 o                         
   1  11 -21      32522.35      30946.11      1787.34 o                         
   3  11 -21       5900.09       6890.29       585.03 o                         
   5  11 -21       4318.10       5223.95       530.91 o                         
   7  11 -21      40696.50      39395.08      1629.40 o                         
   9  11 -21      18595.26      15940.90      1003.65 o                         
  11  11 -21       5282.63       4098.65       970.98 o                         
 -10  12 -21       3243.26       2876.62      1404.76 o                         
  -8  12 -21       7385.50       5368.71      1003.36 o                         
  -6  12 -21      25271.73      20578.69      1279.96 o                         
  -4  12 -21      12065.14      13653.57      1234.80 o                         
  -2  12 -21      12986.12      12153.08       799.33 o                         
   0  12 -21      29655.72      30585.48      1470.40 o                         
   2  12 -21      26833.55      24756.97      1286.21 o                         
   4  12 -21        988.35       1910.08       472.29 o                         
   6  12 -21      20443.59      18783.16      1089.18 o                         
   8  12 -21      24132.61      21782.86      1177.48 o                         
  10  12 -21       6384.77       8727.62      1025.39 o                         
  -9  13 -21        605.06        882.49      1238.99 o                         
  -7  13 -21      12063.28       9099.93      1168.24 o                         
  -5  13 -21      13844.76      13471.32      1095.55 o                         
  -3  13 -21        731.95        855.03       623.58 o                         
  -1  13 -21      14099.69      12703.84       908.77 o                         
   1  13 -21      19640.99      18359.94      1397.03 o                         
   3  13 -21       2876.26       3463.02       636.81 o                         
   5  13 -21       6966.75       7543.45      1726.02 o                         
   7  13 -21      17612.93      15085.50      1010.72 o                         
   9  13 -21       6593.81       5562.79       709.58 o                         
  -8  14 -21       1846.39       1792.45       888.82 o                         
  -6  14 -21       5055.89       5656.13       873.44 o                         
  -4  14 -21       4183.08       3481.83      1204.75 o                         
  -2  14 -21       2935.85       4975.48       866.27 o                         
   0  14 -21       3059.37       6717.71       821.64 o                         
   2  14 -21       2037.62       1184.81       593.07 o                         
   4  14 -21       6541.12       4977.60      2456.72 o                         
   6  14 -21       5954.57       6560.28      2218.68 o                         
   8  14 -21       2093.14       2073.44       937.29 o                         
  -5  15 -21       2486.83       2153.58       753.51 o                         
  -3  15 -21       8839.60       7624.69      1363.09 o                         
  -1  15 -21       5935.33       7897.41      1571.75 o                         
   1  15 -21       1941.23       3771.49       845.19 o                         
   3  15 -21       4805.74       4012.65       708.90 o                         
   5  15 -21       7880.82       7937.18      1044.99 o                         
  -2  16 -21       9051.90       8850.93       945.04 o                         
   0  16 -21       6757.87       8807.29       922.50 o                         
   2  16 -21       5478.61       6359.68       960.11 o                         
   4  16 -21       8124.61       8052.48      1355.30 o                         
 -16   0 -20       2530.03        942.11      1414.63 o                         
 -14   0 -20      14426.43      14763.06      2142.41 o                         
 -12   0 -20      46278.18      47242.68      3540.35 o                         
 -10   0 -20       6885.23       8422.27      1440.66 o                         
  -8   0 -20      21132.09      20080.72      2001.71 o                         
  -6   0 -20     101799.27     105940.73      3363.79 o                         
  -4   0 -20     159051.33     157726.91      7646.50 o                         
   0   0 -20      82294.60      92441.33      2422.23 o                         
   2   0 -20     201155.59     206792.30      5943.27 o                         
   4   0 -20     102678.94     108398.55      3187.64 o                         
   6   0 -20      27819.28      30363.55      2178.97 o                         
  12   0 -20       1957.49       1971.65       733.24 o                         
  14   0 -20      22728.23      23233.43      2342.12 o                         
  16   0 -20      23710.30      27162.94      2623.90 o                         
 -15   1 -20       4175.32       5915.22      1236.13 o                         
 -13   1 -20      28648.60      28074.05      1949.53 o                         
 -11   1 -20      20923.11      21945.63      1608.47 o                         
  -9   1 -20       5262.41       5724.38       887.41 o                         
  -7   1 -20      44235.02      45752.39      1335.56 o                         
  -5   1 -20      65614.60      69064.07      1521.49 o                         
  -3   1 -20      43091.71      31345.97      1029.96 o                         
  -1   1 -20      49387.46      55026.90      1176.11 o                         
   1   1 -20     146981.73     140499.98      2439.88 o                         
   3   1 -20     141008.97     135987.36      3465.11 o                         
   5   1 -20       5495.97       5446.68       542.41 o                         
   7   1 -20      25609.62      26774.40      1215.92 o                         
   9   1 -20      51510.89      52512.44      3489.48 o                         
  11   1 -20      16672.89      16268.82      1298.22 o                         
  13   1 -20       1826.63       1355.49       653.89 o                         
  15   1 -20      23648.30      20641.44      1544.34 o                         
 -14   2 -20       5470.62       6313.56      1190.29 o                         
 -12   2 -20      17851.85      17519.57      2940.34 o                         
 -10   2 -20       7433.13       7889.57      1040.79 o                         
  -8   2 -20       7989.97       8298.49      1320.30 o                         
  -6   2 -20      27917.24      27135.21       812.24 o                         
  -4   2 -20      47141.56      43646.34      1067.64 o                         
  -2   2 -20      31839.64      29871.00       744.80 o                         
   0   2 -20      34818.64      36555.95       874.68 o                         
   2   2 -20      34890.55      34843.60       975.83 o                         
   4   2 -20      31661.62      28893.79       890.58 o                         
   6   2 -20      24373.24      24721.81       709.92 o                         
   8   2 -20      28211.76      25858.54      1294.77 o                         
  10   2 -20      25647.93      24720.07      1104.48 o                         
  12   2 -20       8357.32       9898.32      1088.40 o                         
  14   2 -20       5833.46       6265.65       732.97 o                         
  16   2 -20       7994.22       7626.20       793.42 o                         
 -15   3 -20       7412.21       7340.68      1273.49 o                         
 -13   3 -20       1727.20       2441.09      1513.27 o                         
 -11   3 -20       6803.65       5536.98      1416.58 o                         
  -9   3 -20      25165.02      27623.30      2279.37 o                         
  -7   3 -20      24873.95      27693.42      1434.37 o                         
  -5   3 -20       6131.25       5596.64       436.06 o                         
  -3   3 -20      15530.98      13428.64       568.96 o                         
  -1   3 -20      50751.52      52616.23      1447.57 o                         
   1   3 -20      27761.63      29393.64       875.16 o                         
   3   3 -20      35368.98      34298.70      1199.24 o                         
   5   3 -20      46206.96      48494.38      1199.67 o                         
   7   3 -20      16137.93      16074.24       537.81 o                         
   9   3 -20       8175.15       8315.87       439.78 o                         
  11   3 -20      21970.54      24227.69      1273.65 o                         
  13   3 -20      16929.51      17380.34      1417.09 o                         
  15   3 -20       3769.68       3862.86       672.56 o                         
 -14   4 -20      13565.25      13220.29      1942.39 o                         
 -12   4 -20       2178.29       3431.86      1198.97 o                         
 -10   4 -20      20404.54      20340.36      1298.06 o                         
  -8   4 -20      33382.41      32980.22      1570.45 o                         
  -6   4 -20       9800.90      10612.58       626.82 o                         
  -4   4 -20      32552.87      34197.35      1863.41 o                         
  -2   4 -20     130658.23     127040.22      2855.26 o                         
   0   4 -20      83541.37      89272.87      2391.55 o                         
   4   4 -20      71846.51      69097.47      1713.06 o                         
   6   4 -20      97017.87      94221.62      2495.75 o                         
   8   4 -20       9651.82       8481.52       398.84 o                         
  10   4 -20      11361.54      11366.94       622.29 o                         
  12   4 -20      26330.89      27301.06      1244.75 o                         
  14   4 -20      13545.13      14636.03      1348.07 o                         
 -15   5 -20      18710.17      16617.13      2319.42 o                         
 -13   5 -20       8215.58       7779.13      1176.02 o                         
 -11   5 -20       8979.23       9693.68       991.31 o                         
  -9   5 -20      33117.70      36100.62      2038.04 o                         
  -7   5 -20      21489.78      20174.61      1173.23 o                         
  -5   5 -20      17049.91      16088.16      1085.32 o                         
  -3   5 -20      49422.70      47913.79      1335.29 o                         
  -1   5 -20      87638.96      85028.77      1946.29 o                         
   1   5 -20      25570.21      27413.96       813.74 o                         
   3   5 -20      35195.70      34888.77       947.34 o                         
   5   5 -20      50710.86      50588.08      1297.12 o                         
   7   5 -20      34168.02      34137.69      1288.84 o                         
   9   5 -20       4845.43       4391.31       405.89 o                         
  11   5 -20      22882.60      22282.31      1246.61 o                         
  13   5 -20      23032.36      24821.96      1206.43 o                         
  15   5 -20       4005.79       3941.26       743.62 o                         
 -14   6 -20       6800.06       6755.08      1192.48 o                         
 -12   6 -20        958.40       2085.52       741.87 o                         
 -10   6 -20      13852.73      10243.54      1015.76 o                         
  -8   6 -20      32278.04      30634.67      1529.87 o                         
  -6   6 -20       5029.99       5773.32       803.10 o                         
  -4   6 -20      21933.64      18280.60       952.75 o                         
  -2   6 -20      32268.51      32909.86       937.64 o                         
   0   6 -20      39979.82      40958.80      1566.08 o                         
   2   6 -20      10651.18       9909.14       390.65 o                         
   4   6 -20      28041.81      26177.81       890.37 o                         
   6   6 -20      55044.71      53545.50      1402.51 o                         
   8   6 -20      15270.02      14824.24       715.87 o                         
  10   6 -20      10472.92       9905.35       605.81 o                         
  12   6 -20      10205.74       9667.37      1233.30 o                         
  14   6 -20       9560.09       8974.21       810.90 o                         
 -13   7 -20        316.11        166.55       733.75 o                         
 -11   7 -20        694.87       1442.32      1463.52 o                         
  -9   7 -20       8667.49       7272.45       881.07 o                         
  -7   7 -20       5402.04       5760.12       708.73 o                         
  -5   7 -20       7564.88       7291.48       686.77 o                         
  -3   7 -20       3876.63       7202.69       832.94 o                         
  -1   7 -20       8185.96       8092.11       480.27 o                         
   1   7 -20       8484.44       8281.16       473.81 o                         
   3   7 -20       9560.15       9036.36       406.63 o                         
   5   7 -20       8140.84       8236.19       396.06 o                         
   7   7 -20      12510.87      16067.19       861.41 o                         
   9   7 -20      11628.89      11063.19      1026.38 o                         
  11   7 -20       3007.90       3522.55       695.77 o                         
  13   7 -20       2271.51       3514.44       633.16 o                         
 -14   8 -20       1327.36       -762.23      1422.16 o                         
 -12   8 -20       2589.87       2995.97      1090.03 o                         
 -10   8 -20       6573.45       3749.17       768.94 o                         
  -8   8 -20       2516.16       2177.75       655.63 o                         
  -6   8 -20      14486.40      13756.74       826.15 o                         
  -4   8 -20      15951.85      12458.04       721.45 o                         
  -2   8 -20       5599.17       5511.95       659.06 o                         
   0   8 -20       2306.14       3053.00       354.51 o                         
   2   8 -20      20839.41      19803.61       688.34 o                         
   4   8 -20       2218.97       2023.06       478.37 o                         
   6   8 -20      10825.44      12637.70       816.28 o                         
   8   8 -20       7769.53       9413.43       766.33 o                         
  10   8 -20       5165.60       5210.91       528.96 o                         
  12   8 -20       2390.04       3592.18       733.63 o                         
  14   8 -20       1957.23       1387.51       597.20 o                         
 -13   9 -20       5453.26       3877.52      1621.43 o                         
 -11   9 -20       8493.04       8032.31      1224.88 o                         
  -9   9 -20      15627.54      13672.02      1065.97 o                         
  -7   9 -20       9611.84       9896.52       749.95 o                         
  -5   9 -20      13063.21      13339.85       803.04 o                         
  -3   9 -20      24677.17      26281.68       928.74 o                         
  -1   9 -20      13155.23      13901.66       996.55 o                         
   1   9 -20      11530.89      10176.76       643.55 o                         
   3   9 -20      16039.08      16822.87       696.38 o                         
   5   9 -20      21803.94      19662.43       850.20 o                         
   7   9 -20      10922.91      12191.16       709.85 o                         
   9   9 -20      12846.46      12070.13       713.38 o                         
  11   9 -20       6078.00       6103.27       649.77 o                         
  13   9 -20       7730.59       8083.16      1034.86 o                         
 -12  10 -20       4761.52       6291.68      1739.31 o                         
 -10  10 -20      11799.93      10348.54      1858.63 o                         
  -8  10 -20      10029.01       8638.89       872.27 o                         
  -6  10 -20       7229.17       6629.42       664.73 o                         
  -4  10 -20      14508.92      14627.51       927.58 o                         
  -2  10 -20      27629.28      25343.01      1144.88 o                         
   0  10 -20      10917.71      14191.27       909.43 o                         
   2  10 -20      12641.24      13613.65      1089.31 o                         
   4  10 -20      13206.62      13155.75       709.21 o                         
   6  10 -20      15290.20      15518.21       889.77 o                         
   8  10 -20       5786.65       6069.93       551.85 o                         
  10  10 -20       6309.01       6185.85       589.86 o                         
  12  10 -20       8487.80       7464.30       868.41 o                         
 -11  11 -20       2476.11       2304.48      1514.57 o                         
  -9  11 -20       8812.13       8357.22      1615.88 o                         
  -7  11 -20       8868.74       9094.38       941.75 o                         
  -5  11 -20       4963.05       5443.11       629.27 o                         
  -3  11 -20      19312.93      16988.91      1041.90 o                         
  -1  11 -20       7758.77       8970.32       680.09 o                         
   1  11 -20       2467.57       4173.51       760.62 o                         
   3  11 -20       6433.55       7982.10       737.26 o                         
   5  11 -20      13957.15      13911.08       755.33 o                         
   7  11 -20       4847.10       6046.45       685.95 o                         
   9  11 -20       3281.32       3390.33       625.89 o                         
  11  11 -20       3439.16       5925.61       659.45 o                         
 -10  12 -20       1333.87       -897.77      1334.89 o                         
  -8  12 -20       5022.31       4399.95       779.36 o                         
  -6  12 -20       6827.68       7236.52       866.07 o                         
  -4  12 -20       4186.11       3577.59       872.78 o                         
  -2  12 -20       2683.32       3966.34       565.21 o                         
   0  12 -20       4260.50       5074.00       696.86 o                         
   2  12 -20       2264.82       3797.31       647.85 o                         
   4  12 -20      13952.32      10021.45       708.95 o                         
   6  12 -20       3522.23       3948.92       615.24 o                         
   8  12 -20       3335.46       5085.32       683.11 o                         
  10  12 -20       5435.15       4596.30       924.40 o                         
  -9  13 -20       1407.83       1337.77       731.27 o                         
  -7  13 -20       9476.84      10351.54      1178.98 o                         
  -5  13 -20      13092.44      12053.92      1017.11 o                         
  -3  13 -20       6674.61       5211.79       950.78 o                         
  -1  13 -20       7876.72       8119.10       706.71 o                         
   1  13 -20      13399.72      14383.63      1193.06 o                         
   3  13 -20      12700.22      13659.84      1607.43 o                         
   5  13 -20       3002.61       4216.80       806.20 o                         
   7  13 -20       5454.17       5186.53       687.97 o                         
   9  13 -20      11775.51      11183.24       900.72 o                         
  -8  14 -20       3082.74       3252.63      1156.71 o                         
  -6  14 -20      17189.62      16297.97      1692.12 o                         
  -4  14 -20      14453.46      13128.35      1308.45 o                         
  -2  14 -20       3915.42       2963.85       700.49 o                         
   0  14 -20      17220.54      17208.76      1095.15 o                         
   2  14 -20      21688.22      19581.96      1530.92 o                         
   4  14 -20       5623.64       6140.37       936.41 o                         
   6  14 -20       2496.97       4145.57      1895.54 o                         
   8  14 -20      14242.83      14698.94      2136.00 o                         
  -5  15 -20      11649.20      10193.43       998.52 o                         
  -3  15 -20       3024.71       1792.62       853.73 o                         
  -1  15 -20      10372.36       9571.91      1177.35 o                         
   1  15 -20      26317.28      24056.18      1344.75 o                         
   3  15 -20       9322.58      10388.53       874.24 o                         
   5  15 -20       1475.60       3265.93       834.40 o                         
   6   0 -20       4646.81       6142.03       457.66 o                         
   8   0 -20      13530.14      17704.46      1878.96 o                         
   7  15 -20       5641.08       5798.53       919.00 o                         
  -4  16 -20       5621.69       6833.82      1079.50 o                         
  -2  16 -20       5012.31       6157.37      1470.86 o                         
   0  16 -20      11684.47      10395.95      1092.72 o                         
   2  16 -20       9420.20       7699.28      1186.68 o                         
   4  16 -20       4079.19       4285.82      1167.96 o                         
 -15   1 -19       2267.20       2450.01      1077.58 o                         
 -13   1 -19       4337.50       6117.36      1115.02 o                         
 -11   1 -19      10173.81      10365.50      1173.97 o                         
  -9   1 -19      14972.50      15648.58      1274.63 o                         
  -7   1 -19      14000.18      14597.18       590.93 o                         
  -5   1 -19      17757.18      18414.20       543.05 o                         
  -3   1 -19      17206.36      16706.84      1310.53 o                         
  -1   1 -19      16888.28      16908.36       464.35 o                         
   1   1 -19      14538.99      16062.81       408.22 o                         
   3   1 -19      39140.70      39079.41       992.62 o                         
   5   1 -19      11594.07      10122.91       593.58 o                         
   7   1 -19       2683.52       3203.48       527.71 o                         
   9   1 -19      14770.05      12194.29      1586.39 o                         
  11   1 -19       8968.17       8343.67      1323.82 o                         
  13   1 -19       4099.00       3988.81       705.78 o                         
  15   1 -19       2450.51       3205.55       678.27 o                         
 -16   2 -19       5815.93       5892.15      1268.66 o                         
 -14   2 -19       5157.03       6298.81      1200.59 o                         
 -12   2 -19      10958.58      12375.81      1323.13 o                         
 -10   2 -19      22689.94      23936.37      1598.64 o                         
  -8   2 -19      13907.08      13245.30      1594.13 o                         
  -6   2 -19      15565.86      15823.66       510.06 o                         
  -4   2 -19      37303.23      35373.70       980.60 o                         
  -2   2 -19      48216.07      45105.64      1031.79 o                         
   0   2 -19       3233.43       2900.68       199.37 o                         
   2   2 -19      43699.32      41167.80      1121.68 o                         
   4   2 -19      34001.00      31512.02      1097.06 o                         
   6   2 -19      15376.95      15778.11       548.38 o                         
   8   2 -19       9267.77       9526.19       425.08 o                         
  10   2 -19      23531.38      23427.92      1241.82 o                         
  12   2 -19       9006.33       9095.76      1063.39 o                         
  14   2 -19       5360.12       5976.94       705.60 o                         
  16   2 -19       9375.50       9671.52       843.86 o                         
 -15   3 -19       2935.67       4821.25      1178.52 o                         
 -13   3 -19       9118.16      10587.50      1312.34 o                         
 -11   3 -19      28519.07      28784.13      2593.78 o                         
  -9   3 -19       9489.06       8946.71      1382.82 o                         
  -7   3 -19       6567.34       7133.81       508.54 o                         
  -5   3 -19      42915.09      41855.58      1061.25 o                         
  -3   3 -19      69119.50      57080.50      1444.15 o                         
  -1   3 -19      18241.96      19278.44       564.86 o                         
   1   3 -19      10416.05      11122.45       439.91 o                         
   3   3 -19      65904.75      60644.71      1696.41 o                         
   5   3 -19      44418.59      44542.91      1374.04 o                         
   7   3 -19       6543.26       8063.51       371.71 o                         
   9   3 -19      13015.24      12255.68       754.50 o                         
  11   3 -19      23948.28      21857.20      1257.87 o                         
  13   3 -19       1079.39        890.52       751.76 o                         
  15   3 -19       5261.47       5510.16       707.68 o                         
 -14   4 -19       2417.21       2430.65      1030.56 o                         
 -12   4 -19      15622.16      16921.33      2001.83 o                         
 -10   4 -19      14464.07      12601.32      1032.14 o                         
  -8   4 -19      10102.72      10174.67       845.83 o                         
  -6   4 -19      31187.89      33866.42      1166.71 o                         
  -4   4 -19      54620.59      51646.97      1777.78 o                         
  -2   4 -19      26209.45      24863.47       778.12 o                         
   0   4 -19       3317.44       3758.58       297.92 o                         
   2   4 -19      40144.92      39719.13      1057.01 o                         
   4   4 -19      33740.32      35640.49       989.08 o                         
   6   4 -19      16198.08      18203.28       601.64 o                         
   8   4 -19       4216.17       5630.64       408.41 o                         
  10   4 -19      23768.58      23533.46       897.59 o                         
  12   4 -19       4669.39       5445.90       689.42 o                         
  14   4 -19       2528.20       3353.49       701.60 o                         
  16   4 -19       4599.47       4747.94       622.33 o                         
 -15   5 -19       5338.79       5580.06      1586.52 o                         
 -13   5 -19       5789.89       6038.10      1471.98 o                         
 -11   5 -19       5252.49       6803.82       881.21 o                         
  -9   5 -19      16309.20      15507.63      1076.92 o                         
  -7   5 -19      34659.18      34962.88      1484.94 o                         
  -5   5 -19      15986.21      14210.54       743.50 o                         
  -3   5 -19      20125.43      21000.77       713.74 o                         
  -1   5 -19      32876.88      32752.25       900.65 o                         
   1   5 -19      45660.58      44882.03      1049.30 o                         
   3   5 -19       9132.16       8158.03       385.99 o                         
   5   5 -19      23612.26      24536.47       762.31 o                         
   7   5 -19      24488.91      24616.74       870.25 o                         
   9   5 -19       4183.95       3646.98       396.63 o                         
  11   5 -19       7446.40       7495.53       801.96 o                         
  13   5 -19      13542.34      14727.01       957.11 o                         
  15   5 -19       4079.27       3521.09       661.93 o                         
 -14   6 -19      10650.96      11618.37      1393.72 o                         
 -12   6 -19       6558.01       8102.33       968.74 o                         
 -10   6 -19      12951.17      15569.59      1150.17 o                         
  -8   6 -19      42090.36      39211.16      1725.72 o                         
  -6   6 -19      46163.18      46594.93      1815.71 o                         
  -4   6 -19       5814.02       3633.03       515.84 o                         
  -2   6 -19      68357.98      69826.99      1935.49 o                         
   0   6 -19      56736.41      56562.92      1900.75 o                         
   2   6 -19      35378.68      33790.32      1219.88 o                         
   4   6 -19      28863.22      25303.87       756.76 o                         
   6   6 -19      52539.52      50879.89      1355.37 o                         
   8   6 -19      25101.54      24712.83       947.67 o                         
  10   6 -19       1582.00       1617.20       379.23 o                         
  12   6 -19      20799.19      19065.02       917.34 o                         
  14   6 -19      18450.52      17428.54      1190.17 o                         
 -13   7 -19      13977.02      13647.80      1743.23 o                         
 -11   7 -19       7668.61       5259.00       841.42 o                         
  -9   7 -19      35277.01      34269.22      1719.31 o                         
  -7   7 -19      63681.05      60404.27      2218.01 o                         
  -5   7 -19      20951.13      21002.16       922.11 o                         
  -3   7 -19       9301.08       9339.71       589.25 o                         
  -1   7 -19      96526.16      92360.38      2165.14 o                         
   1   7 -19      90991.84      86209.47      1988.32 o                         
   3   7 -19      10705.90       9994.72       415.50 o                         
   5   7 -19      27930.17      25769.43       807.32 o                         
   7   7 -19      40571.28      42448.68      1570.54 o                         
   9   7 -19       9702.93       9003.08       657.64 o                         
  11   7 -19      10549.12      10199.24       728.40 o                         
  13   7 -19      27791.54      27065.11      1450.77 o                         
  15   7 -19       7876.91       7114.25       872.16 o                         
 -14   8 -19      12232.63      10999.82      2095.06 o                         
 -12   8 -19       8735.64      10811.33      1357.64 o                         
 -10   8 -19       4509.17       5629.47       817.23 o                         
  -8   8 -19      34891.45      32841.98      1742.50 o                         
  -6   8 -19      37066.88      37179.37      1391.21 o                         
  -4   8 -19       1187.02       1365.92       426.64 o                         
  -2   8 -19      40290.41      41132.58      1296.62 o                         
   0   8 -19      71447.66      70129.14      1934.92 o                         
   2   8 -19      13676.54      12119.29      1080.39 o                         
   4   8 -19      10205.29       9087.78       479.03 o                         
   6   8 -19      41321.92      42179.16      1600.07 o                         
   8   8 -19      20927.85      20408.64       872.52 o                         
  10   8 -19       2425.76       2333.83       715.03 o                         
  12   8 -19      17535.91      14941.46      1407.89 o                         
  14   8 -19      10504.30       9763.82       808.88 o                         
 -13   9 -19       7770.68       6464.25      1740.44 o                         
 -11   9 -19       6773.47       7071.62      1191.08 o                         
  -9   9 -19      11638.73      10431.80       955.89 o                         
  -7   9 -19      16078.66      16094.22       835.24 o                         
  -5   9 -19      22995.88      22295.69      1006.92 o                         
  -3   9 -19      13877.96      13780.88      1254.67 o                         
  -1   9 -19      25930.88      25476.80      1417.00 o                         
   1   9 -19      19626.75      18239.04      1581.89 o                         
   3   9 -19       5005.24       5437.18       409.38 o                         
   5   9 -19      13942.00      12749.11       590.47 o                         
   7   9 -19      28616.79      28940.77      1117.17 o                         
   9   9 -19      10565.84       9712.98      1002.76 o                         
  11   9 -19       7729.39       7504.25       731.44 o                         
  13   9 -19      10096.89      10000.39      1595.95 o                         
 -12  10 -19      10610.47       6456.90      1771.99 o                         
 -10  10 -19      10514.26      10841.46      1837.57 o                         
  -8  10 -19       6331.24       5545.76       587.69 o                         
  -6  10 -19      23410.76      22530.25      1049.91 o                         
  -4  10 -19      27001.94      25593.26      1066.51 o                         
  -2  10 -19      12810.71      13137.49       760.21 o                         
   0  10 -19       2653.09       3020.54       551.33 o                         
  -8   0 -18       4945.03       5060.35      1160.42 o                         
  -6   0 -18       1671.94       2658.17       611.11 o                         
   2  10 -19      34657.09      34904.87      1244.09 o                         
   4  10 -19      33500.07      32050.13      1126.46 o                         
   6  10 -19       5580.35       7018.30       600.80 o                         
   8  10 -19      10168.78      10295.02       928.83 o                         
  10  10 -19      16276.41      13944.91       793.36 o                         
  12  10 -19       7810.54       6916.29       796.16 o                         
 -11  11 -19      23525.43      19390.15      2463.76 o                         
  -9  11 -19      12355.21      16041.58      2033.07 o                         
  -7  11 -19       1470.96       2885.96       673.66 o                         
  -5  11 -19      34720.64      33605.30      1320.81 o                         
  -3  11 -19      45549.85      37013.30      2288.37 o                         
  -1  11 -19       8150.75       8795.39       651.69 o                         
   1  11 -19      16525.76      16272.98      1246.48 o                         
   3  11 -19      60467.84      57954.21      1754.93 o                         
   5  11 -19      18807.62      18871.38       860.24 o                         
   7  11 -19       4102.94       4145.88       623.30 o                         
   9  11 -19      18379.51      17074.68       880.98 o                         
  11  11 -19      17483.37      16570.32       922.28 o                         
 -10  12 -19      18772.85      12328.77      1957.48 o                         
  -8  12 -19       2561.35       3109.95       996.91 o                         
  -6  12 -19      12654.90      12013.15      2169.79 o                         
  -4  12 -19      45846.45      45089.27      2436.48 o                         
  -2  12 -19      25083.84      23831.31      1060.44 o                         
   0  12 -19       1083.93       1170.58       548.64 o                         
   2  12 -19      40581.48      37758.26      2337.10 o                         
   4  12 -19      43825.95      45473.65      1535.10 o                         
   6  12 -19       2786.90       3800.57       646.67 o                         
   8  12 -19      10353.09      11444.55       861.77 o                         
  10  12 -19      21428.56      17761.05      1209.51 o                         
  -9  13 -19       7124.55       6661.78       892.40 o                         
  -7  13 -19       1986.19       2769.81       859.42 o                         
  -5  13 -19      13842.56      13601.75      1044.47 o                         
  -3  13 -19      21487.25      22861.31      1599.19 o                         
  -1  13 -19       4535.50       5063.31       719.01 o                         
   1  13 -19       3913.57       4797.55      1375.27 o                         
   3  13 -19      28421.88      26767.00      1319.70 o                         
   5  13 -19      12973.74      12275.30      1130.61 o                         
   7  13 -19       1889.92       3099.47       611.88 o                         
   9  13 -19      10809.95      10704.31       889.99 o                         
  -8  14 -19       5018.65       4421.01       960.30 o                         
  -6  14 -19       4033.13       4404.12       801.96 o                         
  -4  14 -19       4548.60       5210.53       885.61 o                         
  -2  14 -19       4494.13       5622.45       768.87 o                         
   0  14 -19       2871.95       2850.67       664.11 o                         
   2  14 -19       3295.77       4513.23      1255.69 o                         
   4  14 -19       8397.56       6711.51       957.12 o                         
   6  14 -19       1376.60       2467.68      1368.08 o                         
   8  14 -19       3966.88       4276.39       874.59 o                         
  -7  15 -19       6682.43       6842.95       922.08 o                         
  -5  15 -19       3030.51       4192.56       805.67 o                         
  -3  15 -19        612.50       2844.68       895.61 o                         
  -1  15 -19      13142.34      11529.17       982.72 o                         
   1  15 -19       8765.95      10540.10       942.06 o                         
   3  15 -19       1137.47       2524.82       651.89 o                         
   5  15 -19       3862.50       5389.66      1818.00 o                         
   7  15 -19       6994.24       7687.33      1382.83 o                         
  -4  16 -19       5024.75       4594.56       823.54 o                         
  -2  16 -19       6826.04       6062.43       849.00 o                         
   0  16 -19      16520.76      16496.01      1510.68 o                         
   2  16 -19       9294.95       8004.10      1017.65 o                         
   4  16 -19       3834.67       4906.52       937.74 o                         
 -16   0 -18      19740.14      23182.13      2799.69 o                         
 -14   0 -18      10332.78      14657.63      2141.18 o                         
 -10   0 -18      43399.48      49595.54      3608.10 o                         
  -8   0 -18      32844.64      33608.33      2421.93 o                         
  -6   0 -18       9848.22      10372.12       967.76 o                         
  -4   0 -18      67132.37      73882.20      2156.53 o                         
  -2   0 -18      74173.90      81748.99      2327.33 o                         
   0   0 -18      21699.04      24841.31       921.05 o                         
   2   0 -18      40962.22      55119.16      1771.48 o                         
   4   0 -18      73007.63      72882.66      1874.45 o                         
   6   0 -18      94038.50      94211.84      3369.72 o                         
   8   0 -18       3927.16       3232.03       987.08 o                         
  12   0 -18      41749.18      42587.33      2239.66 o                         
  14   0 -18      10247.90      12219.78      1754.80 o                         
  16   0 -18      11601.94      12734.84      2118.10 o                         
 -15   1 -18      12638.26      13265.18      2106.84 o                         
 -13   1 -18       2152.55       1369.73       888.42 o                         
 -11   1 -18      22488.01      23501.87      2269.77 o                         
  -9   1 -18      64183.14      62844.50      2724.23 o                         
  -7   1 -18       6375.93       5815.66       311.31 o                         
  -5   1 -18      18638.89      18721.98       662.32 o                         
  -3   1 -18     107910.83      97399.34      1905.94 o                         
  -1   1 -18      32248.79      27259.69       622.63 o                         
   1   1 -18       7014.82       7051.90       339.58 o                         
   3   1 -18      89516.36      81225.81      1544.53 o                         
   5   1 -18      87231.19      93075.66      2724.54 o                         
   7   1 -18      15199.74      16944.06       955.19 o                         
   9   1 -18      37240.70      38392.07      2740.73 o                         
  11   1 -18      57121.22      59482.23      2688.31 o                         
  13   1 -18      17297.19      19655.27      1176.28 o                         
  15   1 -18       8312.16       8627.72       912.16 o                         
 -16   2 -18       8208.43       7386.74      1352.30 o                         
 -14   2 -18       7866.45       8826.92      1278.57 o                         
 -12   2 -18       8000.50       8261.78      1157.89 o                         
 -10   2 -18      26470.00      26943.26      1697.77 o                         
  -8   2 -18      19106.28      23275.37      1964.94 o                         
  -6   2 -18      27441.59      26626.08       695.12 o                         
  -4   2 -18      29573.01      27895.14       783.46 o                         
  -2   2 -18      17436.82      16902.08       395.32 o                         
   0   2 -18      13902.91      16411.52       433.43 o                         
   2   2 -18      12073.44      13537.91       490.14 o                         
   4   2 -18      32193.29      30498.23       796.55 o                         
   6   2 -18      27204.61      30379.75       840.30 o                         
   8   2 -18      39414.58      39499.42       955.63 o                         
  10   2 -18      33125.37      30181.02      1257.35 o                         
  12   2 -18      18747.63      17962.44      1359.12 o                         
  14   2 -18       8498.61       9512.45       963.57 o                         
  16   2 -18      11086.39      11035.80       871.16 o                         
 -15   3 -18       6158.42       6149.80      1234.74 o                         
 -13   3 -18      17398.68      17574.62      1751.68 o                         
 -11   3 -18      14241.92      16688.35      1448.32 o                         
  -9   3 -18       7206.47       7422.92      1308.78 o                         
  -7   3 -18      34093.35      32830.83      1032.75 o                         
  -5   3 -18      46156.02      44273.51      1032.62 o                         
  -3   3 -18      21886.61      16104.54      1406.95 o                         
  -1   3 -18      32485.78      33442.72       764.93 o                         
   1   3 -18      45201.89      46645.97      1184.96 o                         
   3   3 -18      49119.89      50565.06      1517.85 o                         
   5   3 -18      10985.94      10650.63       470.80 o                         
   7   3 -18      51919.04      51365.47      1251.51 o                         
   9   3 -18      27056.92      27648.34       791.68 o                         
  11   3 -18      10194.39       9691.17      1054.14 o                         
  13   3 -18      12728.93      12146.71      1188.45 o                         
  15   3 -18      16028.37      15775.36       875.39 o                         
 -14   4 -18      19470.53      17866.98      1664.76 o                         
 -12   4 -18      28374.29      29302.94      2625.21 o                         
 -10   4 -18       8604.56       6002.65      1390.50 o                         
  -8   4 -18      18685.46      18715.46      1091.46 o                         
  -6   4 -18      70721.52      65683.14      1866.07 o                         
  -4   4 -18      19155.51      16019.75       749.77 o                         
  -2   4 -18      16064.46      15343.39       581.80 o                         
   0   4 -18      71216.95      76112.96      2336.40 o                         
   2   4 -18      41912.15      39376.72      1068.51 o                         
   4   4 -18       4322.45       4177.77       302.43 o                         
   6   4 -18      29079.13      28667.84       856.69 o                         
   8   4 -18      64924.40      64278.17      1543.56 o                         
  10   4 -18       8369.83       8912.21       560.03 o                         
  12   4 -18       6831.05       7227.22       822.74 o                         
  14   4 -18      23745.32      21633.77      1120.75 o                         
  16   4 -18      15374.39      13305.92       936.53 o                         
 -15   5 -18       5772.85       7969.92      1738.62 o                         
 -13   5 -18      23047.37      25232.36      2523.65 o                         
 -11   5 -18      20808.39      20368.98      1295.85 o                         
  -9   5 -18       1838.45       1855.32       604.52 o                         
  -7   5 -18      40931.29      40576.93      1592.20 o                         
  -5   5 -18      46524.88      45672.18      1659.22 o                         
  -3   5 -18       3466.29       2022.99       286.00 o                         
  -1   5 -18      44420.17      50140.88      1482.24 o                         
   1   5 -18      89409.70      91028.34      1732.44 o                         
   3   5 -18      14461.49      14226.02       469.81 o                         
   5   5 -18       6147.22       6106.47       361.49 o                         
   7   5 -18      49070.19      46680.45      1828.21 o                         
   9   5 -18      26941.76      26320.47       998.76 o                         
  11   5 -18       5238.51       3699.85       486.70 o                         
  13   5 -18      19628.84      17471.99      1011.64 o                         
  15   5 -18      16877.24      15845.85       995.83 o                         
 -14   6 -18       6489.71       6982.34      1583.98 o                         
 -12   6 -18       9362.75       9696.98      1014.00 o                         
 -10   6 -18       2407.16       2372.27       693.19 o                         
  -8   6 -18      10514.88      10058.23      1244.76 o                         
   6   0 -18      15373.10      19567.06       943.78 o                         
   8   0 -18        744.06        908.25       850.00 o                         
  -6   6 -18      31023.94      32191.58      1338.80 o                         
  -4   6 -18      18382.79      13948.60       749.08 o                         
  -2   6 -18       7884.62       7869.80       510.28 o                         
   0   6 -18      28895.82      29037.21      1125.67 o                         
   2   6 -18       9583.90      10221.38       372.66 o                         
   4   6 -18       8320.22       6455.48       549.13 o                         
   6   6 -18      30876.61      32495.01      1305.75 o                         
   8   6 -18      27627.46      28182.95       952.39 o                         
  10   6 -18       3242.98       3580.17       676.91 o                         
  12   6 -18       3450.73       4466.36       616.51 o                         
  14   6 -18      10989.31      10044.77       944.41 o                         
 -13   7 -18       1048.39       2751.45       841.15 o                         
 -11   7 -18       1403.38       1521.05       680.00 o                         
  -9   7 -18       3320.53       2454.25       674.34 o                         
  -7   7 -18       8961.51      11478.54       867.97 o                         
  -5   7 -18       7698.23       7255.53       528.90 o                         
  -3   7 -18       1412.90       1395.06       383.06 o                         
  -1   7 -18       5522.69       5931.32       393.50 o                         
   1   7 -18       7306.28       7198.12       419.33 o                         
   3   7 -18       2585.57       3420.83       246.95 o                         
   5   7 -18      17151.88      15114.23      1064.93 o                         
   7   7 -18       9564.61      11067.96      1005.45 o                         
   9   7 -18       3591.73       3685.58       584.84 o                         
  11   7 -18        608.80       3512.67      1039.99 o                         
  13   7 -18       1834.50       1811.71       574.62 o                         
  15   7 -18       1057.44       2031.09       719.17 o                         
 -14   8 -18       6639.19       6404.91      1757.77 o                         
 -12   8 -18       1250.93       2578.08      1460.80 o                         
 -10   8 -18       5833.47       4392.84       750.48 o                         
  -8   8 -18      10257.86       8726.47       855.98 o                         
  -6   8 -18      19215.83      19218.92       847.84 o                         
  -4   8 -18       6974.27       7929.76       666.49 o                         
  -2   8 -18      19971.94      18651.32       750.67 o                         
   0   8 -18      10945.10      11156.63       682.24 o                         
   2   8 -18      14719.26      13042.98       791.78 o                         
   4   8 -18      27241.75      21665.55       717.95 o                         
   6   8 -18      11882.16      14147.44       829.26 o                         
   8   8 -18       6486.33       6853.06       538.41 o                         
  10   8 -18       6990.15       6564.76       895.49 o                         
  12   8 -18       6676.34       7033.17       825.12 o                         
  14   8 -18       1544.75       2318.43       603.14 o                         
 -13   9 -18       5784.05       4501.81      1627.49 o                         
 -11   9 -18       6633.50       7269.50      1620.15 o                         
  -9   9 -18      14442.13      13700.67      1026.99 o                         
  -7   9 -18      34626.10      35857.05      1244.91 o                         
  -5   9 -18      22071.65      20962.93       942.77 o                         
  -3   9 -18      15761.30      15916.12       915.38 o                         
  -1   9 -18      32285.62      30239.96      1114.08 o                         
   1   9 -18      23908.23      22102.77      1998.64 o                         
   3   9 -18      19765.39      21212.94       756.45 o                         
   5   9 -18      33204.52      30998.44      1002.23 o                         
   7   9 -18      28943.99      29591.90      1111.03 o                         
   9   9 -18       6301.05       6519.70       670.82 o                         
  11   9 -18      10146.31      10617.05      1266.50 o                         
  13   9 -18       5178.26       6357.09       814.34 o                         
 -12  10 -18       5449.76       5551.66      1634.20 o                         
 -10  10 -18       7091.59       5851.07      1534.34 o                         
  -8  10 -18      15629.82      12650.50      1025.94 o                         
  -6  10 -18      13004.96      13369.62       818.44 o                         
  -4  10 -18      14050.10      12921.57       781.50 o                         
  -2  10 -18      19409.62      21206.29      1032.47 o                         
   0  10 -18      30603.08      33079.29      2660.36 o                         
   2  10 -18      16137.77      18186.08       836.72 o                         
   4  10 -18      10588.49      10935.32       645.62 o                         
   6  10 -18      17208.38      17068.51       709.63 o                         
   8  10 -18      15953.15      15411.88       800.99 o                         
  10  10 -18       5798.49       6330.75       586.04 o                         
  12  10 -18       4693.43       3606.40       700.42 o                         
 -11  11 -18       1571.45       1707.51      1422.50 o                         
  -9  11 -18       4287.03       2087.50       978.56 o                         
  -7  11 -18       5792.27       4650.12       730.38 o                         
  -5  11 -18       6654.42       7098.78       648.00 o                         
  -3  11 -18       1424.68       5843.48       689.74 o                         
  -1  11 -18      12655.50      11996.35       729.79 o                         
   1  11 -18       9891.25      10246.31      1263.27 o                         
   3  11 -18       2218.70       4979.88       589.70 o                         
   5  11 -18       4416.28       5121.45       529.30 o                         
   7  11 -18      12614.41      12156.40       857.05 o                         
   9  11 -18       5571.06       6559.36       601.04 o                         
  11  11 -18        972.46       1450.48       515.00 o                         
 -10  12 -18       6640.72       3234.20      1461.29 o                         
  -8  12 -18       5752.58       5195.35       794.99 o                         
  -6  12 -18       1813.08       2556.22       774.85 o                         
  -4  12 -18       9847.28      10779.14      1094.87 o                         
  -2  12 -18       3942.72       6177.96       632.16 o                         
   0  12 -18       2844.83       3010.98       775.73 o                         
   2  12 -18       1640.39       5148.66       826.98 o                         
   4  12 -18       8064.91       8505.92       764.26 o                         
   6  12 -18       7770.28       7407.17       737.81 o                         
   8  12 -18       4616.29       6121.20       703.06 o                         
  10  12 -18       3238.66       4697.23       678.16 o                         
  -9  13 -18      12977.09      12051.06      1138.80 o                         
  -7  13 -18       4552.14       4829.45       903.81 o                         
  -5  13 -18       6955.03       8849.17      1289.11 o                         
  -3  13 -18      20183.94      23192.69      1625.39 o                         
  -1  13 -18      10715.98       9797.67       862.85 o                         
   1  13 -18       2767.24       3654.75       713.85 o                         
   3  13 -18      21220.86      20309.46      1147.11 o                         
   5  13 -18      20932.65      21330.21      1488.87 o                         
   7  13 -18       7586.71       8919.82       809.86 o                         
   9  13 -18       3019.56       3576.42       653.37 o                         
  -8  14 -18      12261.62      11876.51      1089.83 o                         
  -6  14 -18       1764.86       1437.21       660.22 o                         
  -4  14 -18      18503.08      17611.01      1308.46 o                         
  -2  14 -18      24041.59      24074.13      1644.73 o                         
   0  14 -18       6861.83       6089.88       760.00 o                         
   2  14 -18      10786.51      11619.97      1110.50 o                         
   4  14 -18      27732.43      27481.10      1382.34 o                         
   6  14 -18      12517.52      11136.28      1110.58 o                         
   8  14 -18       1531.24       1782.20       735.20 o                         
  -7  15 -18       4253.82       3235.50       908.11 o                         
  -5  15 -18       3099.31       3374.50       755.04 o                         
  -3  15 -18      17999.71      13967.44      2110.07 o                         
  -1  15 -18      11522.99      13789.31      1069.48 o                         
   1  15 -18       2110.50       3408.41       700.33 o                         
   3  15 -18      17755.22      16143.07      1076.28 o                         
   5  15 -18      15690.67      12149.73      1221.72 o                         
   7  15 -18       1582.38       3264.84       808.54 o                         
  -4  16 -18       5654.13       5967.96       848.78 o                         
  -2  16 -18       6454.40       5227.26      1003.65 o                         
   0  16 -18       2677.61       4692.04       784.11 o                         
   2  16 -18       3942.00       3101.05       826.34 o                         
   4  16 -18       6531.63       5632.99      1145.65 o                         
 -15   1 -17       3864.55       5301.81      1252.98 o                         
 -13   1 -17       2075.36       2390.44       941.07 o                         
 -11   1 -17       5873.95       7433.74      1361.80 o                         
  -9   1 -17      25679.99      23711.33      2112.92 o                         
  -7   1 -17      16003.36      17968.65       478.41 o                         
  -5   1 -17      21199.56      18673.92      1276.68 o                         
  -3   1 -17      22067.56      21213.48       582.32 o                         
  -1   1 -17      40853.32      39267.25       717.78 o                         
   1   1 -17      30646.69      30175.14       690.71 o                         
   3   1 -17      23502.22      21258.87       540.54 o                         
   5   1 -17      39525.46      38516.88      1386.21 o                         
   7   1 -17      34756.07      35160.57      3963.91 o                         
   9   1 -17       5208.05       4139.95       589.77 o                         
  11   1 -17       6431.46       4905.15       889.61 o                         
  13   1 -17      11423.88      11578.93       936.56 o                         
  15   1 -17       2876.80       3731.03       732.94 o                         
 -16   2 -17       9913.85       8906.01      1416.97 o                         
 -14   2 -17      13617.73      14271.35      1498.52 o                         
 -12   2 -17       7823.11       9223.06      1194.42 o                         
 -10   2 -17      30125.26      26844.87      1718.67 o                         
  -8   2 -17      60311.62      67538.99      3795.07 o                         
  -6   2 -17      24264.93      24529.99       622.29 o                         
  -4   2 -17      24313.46      22787.86       795.80 o                         
  -2   2 -17      43282.89      37924.95       735.32 o                         
   0   2 -17      93367.16      99239.07      1920.06 o                         
   2   2 -17      17275.31      16193.57       566.35 o                         
   4   2 -17      46324.93      48448.14      1113.42 o                         
   6   2 -17      65536.47      69805.59      1644.12 o                         
   8   2 -17      33201.40      33536.25       852.50 o                         
  10   2 -17      16720.33      13881.99       919.32 o                         
  12   2 -17      26891.21      27710.28      1405.87 o                         
  -6   0 -16      32841.72      43185.87      1904.74 o                         
  14   2 -17      10380.33      10591.66       810.30 o                         
  16   2 -17       3117.88       3207.55       740.58 o                         
 -15   3 -17      15027.78      15557.61      1600.73 o                         
 -13   3 -17       6230.28       6472.63      1110.98 o                         
 -11   3 -17      11610.10      11285.21      2132.60 o                         
  -9   3 -17      27870.91      28971.39      1607.66 o                         
  -7   3 -17      34973.00      35907.70      1193.20 o                         
  -5   3 -17      13805.45      13374.02       420.69 o                         
  -3   3 -17     125168.40     122010.70      3240.09 o                         
  -1   3 -17      58968.75      58654.46      1194.24 o                         
   1   3 -17      38044.19      39148.88       995.61 o                         
   3   3 -17      80409.72      63214.95      1691.32 o                         
   5   3 -17      64293.48      61893.66      1531.73 o                         
   7   3 -17      63671.99      63851.44      1431.41 o                         
   9   3 -17       5482.49       5282.27       466.90 o                         
  11   3 -17      22340.34      21136.91      1202.24 o                         
  13   3 -17      19933.94      20747.55      1361.29 o                         
  15   3 -17       5198.17       5731.60       626.48 o                         
 -14   4 -17       6644.43       6921.47      1222.87 o                         
 -12   4 -17       1906.54        215.91      1096.79 o                         
 -10   4 -17       9766.87      10113.58      1385.42 o                         
  -8   4 -17      36251.46      37645.91      1469.68 o                         
  -6   4 -17      11746.51      12258.88       540.35 o                         
  -4   4 -17       5410.31       5692.81       382.17 o                         
  -2   4 -17      48586.32      47305.97      1053.11 o                         
   0   4 -17      23172.61      20315.38       583.57 o                         
   2   4 -17      12529.68      12242.79       778.46 o                         
   4   4 -17      38627.56      31294.36      1150.60 o                         
   6   4 -17      49775.70      49909.57      1209.49 o                         
   8   4 -17      18263.16      18036.65       595.66 o                         
  10   4 -17      14717.21      12549.24       582.87 o                         
  12   4 -17      23220.04      24085.33      1322.38 o                         
  14   4 -17      12616.66      12225.94       768.90 o                         
  16   4 -17        210.74        457.20       728.57 o                         
 -15   5 -17       3215.86       1327.48      1379.16 o                         
 -13   5 -17       4336.41       4225.77      1433.42 o                         
 -11   5 -17       8580.43       8602.04       942.56 o                         
  -9   5 -17       9014.09       9707.08       883.80 o                         
  -7   5 -17      15608.05      18820.63      1044.90 o                         
  -5   5 -17       9093.58       7280.63       472.39 o                         
  -3   5 -17      27058.92      24568.51       895.33 o                         
  -1   5 -17      14920.52      16014.52       567.85 o                         
   1   5 -17      30950.51      32852.48       730.22 o                         
   3   5 -17      19250.68      20082.33       587.55 o                         
   5   5 -17      18187.64      18149.16       644.72 o                         
   7   5 -17       7510.33       7651.69       458.42 o                         
   9   5 -17      24218.79      23112.26      1242.17 o                         
  11   5 -17      10989.36      12389.00       567.57 o                         
  13   5 -17       7496.86       8254.59       833.87 o                         
  15   5 -17       4483.68       3463.55       630.65 o                         
 -14   6 -17       7213.66       7687.62      1181.49 o                         
 -12   6 -17      21600.17      19152.08      1569.24 o                         
 -10   6 -17      12644.77      11833.94      1606.54 o                         
  -8   6 -17       8558.93       8398.67       815.74 o                         
  -6   6 -17      42311.04      42221.12      1774.11 o                         
  -4   6 -17      39003.70      39873.71      1507.71 o                         
  -2   6 -17      34907.58      31459.24       862.63 o                         
   0   6 -17      37116.61      37950.97      1118.38 o                         
   2   6 -17      79155.55      72150.13      1518.78 o                         
   4   6 -17      46424.61      41688.11      1030.20 o                         
   6   6 -17      17790.77      18286.09       755.01 o                         
   8   6 -17      31016.85      33519.51      1110.45 o                         
  10   6 -17      31433.79      32441.97      1069.73 o                         
  12   6 -17       4093.35       4595.86       618.07 o                         
  14   6 -17       4317.73       6361.97      1220.16 o                         
 -13   7 -17      21880.62      22369.70      1431.41 o                         
 -11   7 -17      32878.51      30689.86      1608.78 o                         
  -9   7 -17       7390.05       6136.12       761.53 o                         
  -7   7 -17      16932.11      17095.79      1037.16 o                         
  -5   7 -17      57319.61      58055.00      1662.81 o                         
  -3   7 -17      51859.38      40930.21      1227.02 o                         
  -1   7 -17      22327.07      24249.25       908.11 o                         
   1   7 -17      93099.11      89301.38      2879.14 o                         
   3   7 -17     102813.29      94707.05      2118.54 o                         
   5   7 -17       2764.23       2861.27       313.35 o                         
   7   7 -17      24248.61      22923.17      1035.78 o                         
   9   7 -17      76556.77      74956.66      2540.98 o                         
  11   7 -17      25505.05      23493.85       906.00 o                         
  13   7 -17        695.31       1069.69       534.00 o                         
  15   7 -17      16118.23      12783.78      1169.32 o                         
 -14   8 -17       5691.94       2942.48      1495.95 o                         
 -12   8 -17      20871.62      23598.33      2507.44 o                         
 -10   8 -17      15696.39      12610.50      1176.86 o                         
  -8   8 -17       2239.72       2279.05       620.51 o                         
  -6   8 -17      37826.40      36973.04      1219.60 o                         
  -4   8 -17      38427.73      38403.25      1297.09 o                         
  -2   8 -17      25639.00      26153.84      1421.92 o                         
   0   8 -17      56131.73      54377.25      1264.56 o                         
   2   8 -17      95240.54      92155.84      4274.37 o                         
   4   8 -17      56921.77      53537.50      1684.01 o                         
   6   8 -17       2721.85       3605.33       357.63 o                         
   8   8 -17      41711.31      39758.47      1347.26 o                         
  10   8 -17      33605.46      32802.27      1265.95 o                         
  12   8 -17       5704.85       5793.02       753.98 o                         
  14   8 -17       6573.58       6865.95      1251.59 o                         
 -13   9 -17       7847.79       9711.72      1898.84 o                         
 -11   9 -17      11269.78      10377.31      1839.08 o                         
  -9   9 -17       1714.36       1592.34       633.54 o                         
  -7   9 -17      16139.16      15894.37       820.34 o                         
  -5   9 -17      23481.97      22824.84      1028.41 o                         
  -3   9 -17      28192.36      26392.05      1058.51 o                         
  -1   9 -17      22088.12      21041.70      1155.90 o                         
   1   9 -17      35236.47      35940.29      1370.57 o                         
   3   9 -17      32378.51      31804.05       989.00 o                         
   5   9 -17       8753.49       9611.07       612.92 o                         
   7   9 -17      25190.45      25428.02      1030.28 o                         
   9   9 -17      24313.52      25131.12      1031.33 o                         
  11   9 -17      10716.69      10833.23       638.04 o                         
  13   9 -17       6833.76       5866.96       678.43 o                         
 -12  10 -17       3180.78       2312.64      1373.34 o                         
 -10  10 -17       3240.78       3457.08      1401.06 o                         
  -8  10 -17      18570.09      16703.18      1142.00 o                         
  -6  10 -17      20681.38      19417.40       973.96 o                         
  -4  10 -17      11148.29       9389.03       676.02 o                         
  -2  10 -17      29348.32      29689.12      1321.92 o                         
   0  10 -17      27522.47      28710.14      1307.00 o                         
   2  10 -17      19432.13      20429.62       879.43 o                         
   4  10 -17      23624.96      23205.45       830.19 o                         
   6  10 -17      27163.02      28188.09       930.51 o                         
   8  10 -17      18067.85      16270.27       831.14 o                         
  10  10 -17       9350.11       7503.83       612.96 o                         
  12  10 -17      15712.19      16046.20      1378.12 o                         
 -11  11 -17       4822.39       3854.62      1514.01 o                         
  -9  11 -17      16867.31      15848.02      2593.35 o                         
  -7  11 -17      18897.97      17835.81      1147.32 o                         
  -5  11 -17       2652.06       1779.05       535.91 o                         
  -3  11 -17      30315.80      27858.15      1327.52 o                         
  -1  11 -17      39180.61      34816.90      1568.11 o                         
   1  11 -17      19103.84      19854.72      1287.93 o                         
   3  11 -17      12787.01      11915.21       733.53 o                         
   5  11 -17      38781.16      34090.81      1245.45 o                         
   7  11 -17      31519.08      29375.86      1154.56 o                         
   9  11 -17       2014.67       1992.35       472.03 o                         
  11  11 -17      11386.93      10497.06       927.94 o                         
 -10  12 -17       8602.26       9552.58      1227.70 o                         
  -8  12 -17      21370.25      22733.28      1330.10 o                         
  -6  12 -17       9252.72      10024.92      1557.56 o                         
  -4  12 -17       6686.19       5861.13       746.67 o                         
  -2  12 -17      31797.32      29623.77      1400.46 o                         
   0  12 -17      27040.94      26179.82      1310.56 o                         
   2  12 -17       6551.06       6635.65       860.78 o                         
   4  12 -17      24943.45      23775.39      1147.82 o                         
   6  12 -17      32291.54      28503.09      1363.64 o                         
   8  12 -17      11388.94       9797.07       808.50 o                         
  10  12 -17       3201.14       4002.65       617.64 o                         
  -9  13 -17       6560.58       6288.75       844.04 o                         
  -7  13 -17       9107.44       8305.43      1080.03 o                         
  -5  13 -17       4842.31       5802.19       784.01 o                         
  -3  13 -17       9781.97      12314.53      1206.96 o                         
  -1  13 -17      16957.42      17806.67      1130.87 o                         
   1  13 -17       5736.76       6061.51       740.09 o                         
   3  13 -17       4891.41       3961.31       620.99 o                         
   5  13 -17      17421.97      17266.73      1029.85 o                         
   7  13 -17      14228.90      13546.42       959.86 o                         
   9  13 -17       1114.37       1659.93       898.91 o                         
  -8  14 -17       2011.47       1590.28       719.40 o                         
  -6  14 -17       3305.99       3369.65       719.86 o                         
  -4  14 -17       8481.31       9170.72       921.47 o                         
  -2  14 -17       5506.37       7131.20      1018.88 o                         
   0  14 -17       3229.32       3330.18       705.36 o                         
   2  14 -17       3499.77       5029.27       856.27 o                         
   4  14 -17       8859.66       9435.89       831.43 o                         
   6  14 -17       8672.35       9677.31      1110.35 o                         
   8  14 -17       6123.44       6261.90       922.46 o                         
  -7  15 -17        462.52       1087.73       801.96 o                         
  -5  15 -17       9076.27       7270.01       878.09 o                         
  -3  15 -17       7796.43       9736.70      1165.39 o                         
  -1  15 -17       1480.99       3339.85       732.68 o                         
   1  15 -17       4657.36       5160.66       759.12 o                         
   3  15 -17       9889.81       8837.93       851.08 o                         
   5  15 -17       1930.13       4401.55       890.77 o                         
   7  15 -17       4392.11       5421.46       899.77 o                         
  -4  16 -17      12216.89      10754.59      1005.68 o                         
  -2  16 -17       5471.31       7045.53      1487.40 o                         
   0  16 -17       5625.94       6379.11       814.28 o                         
   2  16 -17       8786.78       7371.03      1003.84 o                         
   4  16 -17       5639.35       5805.94      1356.69 o                         
  -1  17 -17       4257.92       5085.39       809.08 o                         
   1  17 -17       5303.59       7139.43       857.34 o                         
 -16   0 -16       7088.65       9758.55      1990.62 o                         
 -14   0 -16      33490.50      36677.00      3299.54 o                         
 -12   0 -16      21102.72      30416.97      2782.82 o                         
 -10   0 -16        448.55       2094.42      1218.83 o                         
  -8   0 -16      86327.06      89681.06      3462.88 o                         
  -6   0 -16     184352.72     184868.38      6452.80 o                         
  -4   0 -16       8477.65       7928.90       341.18 o                         
  -2   0 -16      81950.15     102312.88      2622.20 o                         
   0   0 -16     312320.16     358647.09      9764.67 o                         
   2   0 -16     147332.98     153935.06      4462.61 o                         
   4   0 -16       7035.24       6814.51       454.27 o                         
   6   0 -16      72638.02      69392.41      2108.54 o                         
  10   0 -16      11729.08      13137.25      1128.77 o                         
  12   0 -16      28332.05      35079.33      2859.22 o                         
  14   0 -16      37532.59      35397.17      2849.27 o                         
  16   0 -16      12530.13      12360.92      1255.91 o                         
 -15   1 -16      15957.40      20716.55      3132.79 o                         
 -13   1 -16      26793.00      29181.74      2308.58 o                         
 -11   1 -16      16146.40      16288.32      1426.55 o                         
  -9   1 -16       9400.24      10474.53      1722.22 o                         
  -7   1 -16      97012.71      96093.02      1950.70 o                         
  -5   1 -16      70308.25      68039.56      1249.85 o                         
  -3   1 -16       8614.35       7085.27       330.92 o                         
  -1   1 -16     144772.27     147088.59      2304.39 o                         
   1   1 -16     102111.62     108183.21      2062.77 o                         
   3   1 -16      12226.80      12385.83       399.55 o                         
   5   1 -16      36383.91      39555.59      1061.98 o                         
   7   1 -16      79376.73      77496.02      1518.82 o                         
   9   1 -16      45962.16      43645.43      1707.96 o                         
  11   1 -16       9828.73       8750.77       827.35 o                         
  13   1 -16      19942.46      22145.12      1446.41 o                         
  15   1 -16      20689.00      19985.53      1228.04 o                         
 -16   2 -16       4077.75       5037.21      1234.59 o                         
 -14   2 -16      10715.69      11713.88      1395.78 o                         
 -12   2 -16       6952.49       8391.61      1194.47 o                         
 -10   2 -16      22979.01      24141.96      1627.04 o                         
  -8   2 -16      36859.76      38864.39      1441.69 o                         
  -6   2 -16      64218.96      67838.44      1317.77 o                         
  -4   2 -16      11980.24       7115.90       336.51 o                         
  -2   2 -16      34688.46      31965.73       694.09 o                         
   0   2 -16     144735.25     138334.02      2686.85 o                         
   2   2 -16      37239.12      35210.11       960.78 o                         
   4   2 -16      29603.12      26175.81       641.85 o                         
   6   2 -16      43671.58      43876.74      1000.80 o                         
   8   2 -16      36068.52      35315.99       910.37 o                         
  10   2 -16       5805.47       5990.19       373.92 o                         
  12   2 -16      12837.94      13489.73       863.37 o                         
  14   2 -16      13581.47      12795.80       863.24 o                         
  16   2 -16       6838.81       6430.49       825.40 o                         
 -15   3 -16       4132.13       5675.54      1203.87 o                         
 -13   3 -16       4233.75       5438.05      1048.75 o                         
 -11   3 -16      18369.69      18486.76      1509.33 o                         
  -9   3 -16      23583.73      24939.51      1453.49 o                         
  -7   3 -16      21290.87      23788.21       902.42 o                         
  -5   3 -16      82838.09      78605.55      1513.96 o                         
  -3   3 -16      54821.57      47775.63      1191.69 o                         
  -1   3 -16      40592.39      40035.66       794.29 o                         
   1   3 -16      14741.82      16144.58       473.16 o                         
   3   3 -16      52672.10      50553.80      1262.71 o                         
   5   3 -16      59585.55      58227.82      1303.11 o                         
   7   3 -16       5648.54       6237.27       307.16 o                         
   9   3 -16      17503.58      17892.55       887.71 o                         
  11   3 -16      21350.93      21260.91      1184.87 o                         
  13   3 -16       4780.22       4413.00       710.53 o                         
  15   3 -16       6051.26       6935.79       652.35 o                         
 -16   4 -16      10567.85      11644.04      2027.18 o                         
 -14   4 -16       4892.20       6964.76      1186.65 o                         
 -12   4 -16      12006.82      14067.99      1846.12 o                         
 -10   4 -16      38948.93      36874.52      2177.91 o                         
  -8   4 -16      10856.72      12281.29       899.75 o                         
  -6   4 -16      21339.27      24192.15       817.40 o                         
  -4   4 -16      92129.94      90972.82      2222.91 o                         
  -2   4 -16      40378.09      40209.19       895.91 o                         
   0   4 -16       1742.71       1244.47       143.72 o                         
   2   4 -16      61451.62      60290.94      1127.39 o                         
   4   4 -16      98841.56      99724.66      2291.12 o                         
   6   4 -16      22963.25      23900.67       668.00 o                         
   8   4 -16      17520.97      18802.97       754.72 o                         
  10   4 -16      25166.93      24847.45       837.36 o                         
  12   4 -16      17084.29      16295.84      1194.21 o                         
  14   4 -16       3850.45       4301.87       587.21 o                         
  16   4 -16      10833.80       8779.52       787.24 o                         
 -15   5 -16       8854.86       9875.29      1897.57 o                         
 -13   5 -16       8777.31       9892.30      1655.82 o                         
 -11   5 -16      25764.51      25093.41      1453.18 o                         
  -9   5 -16      22325.84      21653.96      1266.86 o                         
  -7   5 -16       4149.00       4590.69       609.90 o                         
  -5   5 -16      51098.50      48013.68      2129.26 o                         
  -3   5 -16     139176.05     128312.80      3204.95 o                         
  -1   5 -16      51947.64      50406.16      1236.79 o                         
   1   5 -16      25350.47      25078.65       730.80 o                         
   3   5 -16     101420.25      88490.31      1903.52 o                         
   5   5 -16      45139.86      48249.67      1340.31 o                         
   7   5 -16      12296.96      11852.90       481.43 o                         
   9   5 -16      27672.49      28076.82      1030.86 o                         
  11   5 -16      32730.04      32688.24       985.72 o                         
  13   5 -16       6957.27       7378.80       925.44 o                         
  15   5 -16       6263.06       4961.65       673.42 o                         
 -14   6 -16       3242.48       2839.92      1053.82 o                         
 -12   6 -16       5315.39       5093.32       832.03 o                         
 -10   6 -16      22378.43      23629.64      1624.94 o                         
  -8   6 -16      12915.11      13292.47      1175.94 o                         
  -6   6 -16      10360.26      10820.29       781.99 o                         
  -4   6 -16      43359.30      42015.72      1383.45 o                         
  -2   6 -16      47144.18      45575.67      1256.24 o                         
   0   6 -16       3012.13       4010.68       284.18 o                         
   2   6 -16      33623.00      32925.57       936.23 o                         
   4   6 -16      35751.50      33678.07       850.14 o                         
   6   6 -16      15802.56      15705.33       514.99 o                         
   8   6 -16      14897.28      16687.68       877.02 o                         
  10   6 -16      19074.97      17148.93      1128.65 o                         
  12   6 -16       7455.73       6792.37       689.60 o                         
  14   6 -16       1050.74       1492.15       652.94 o                         
 -13   7 -16        868.37        115.82       851.78 o                         
 -11   7 -16       1527.23       2289.10       880.11 o                         
  -9   7 -16      17776.73      14033.02      1264.75 o                         
  -7   7 -16       8691.64       8787.83       676.02 o                         
  -5   7 -16       1426.72       1330.31       363.10 o                         
  -3   7 -16      18639.31      22446.27       764.13 o                         
  -1   7 -16      18839.09      20316.38       678.11 o                         
   1   7 -16       8261.15       9534.87       469.77 o                         
   3   7 -16       4343.22       4389.26       350.24 o                         
   5   7 -16       5655.98       4961.83       226.81 o                         
   7   7 -16      10772.24      11589.54       770.36 o                         
   9   7 -16      18437.57      17125.42      1410.25 o                         
  11   7 -16       2051.72       3831.25       471.10 o                         
  13   7 -16        705.55        916.30       532.51 o                         
  15   7 -16        453.53        167.07       557.16 o                         
 -14   8 -16       4602.61       2469.03      1470.26 o                         
 -12   8 -16       6326.40       7362.08      1662.01 o                         
 -10   8 -16       8804.37       5928.96      1329.95 o                         
  -8   8 -16      15211.87      13907.15       852.26 o                         
  -6   8 -16      13000.98      12617.67       723.27 o                         
  -4   8 -16      18118.60      15170.36      1046.29 o                         
  -2   8 -16      12061.56      14424.11      1079.79 o                         
   0   8 -16      29087.38      27533.89       735.76 o                         
   2   8 -16      22709.74      22736.91       796.25 o                         
   4   8 -16       6668.05       5963.42       476.46 o                         
   6   0 -16      11245.26      13965.72       752.51 o                         
   8   0 -16      14488.80      17468.88      1290.65 o                         
   6   8 -16       9988.97       9848.97       429.72 o                         
   8   8 -16      17277.94      19285.48       856.25 o                         
  10   8 -16       9142.20       8123.83       602.35 o                         
  12   8 -16       7075.62       8136.00       850.25 o                         
  14   8 -16       5136.43       5553.36       723.30 o                         
 -13   9 -16       6618.63       4795.50      1577.99 o                         
 -11   9 -16      11565.97      10783.81      1807.64 o                         
  -9   9 -16      11284.89       9913.22       903.01 o                         
  -7   9 -16      31090.13      29061.92      1073.35 o                         
  -5   9 -16      15914.44      17105.69       923.36 o                         
  -3   9 -16      18127.86      16966.17       794.33 o                         
  -1   9 -16      11316.78      10528.98       611.40 o                         
   1   9 -16      16440.31      18331.32       697.37 o                         
   3   9 -16      22891.48      23194.32       824.16 o                         
   5   9 -16      20224.73      20421.39       740.53 o                         
   7   9 -16      12914.62      12085.21       557.40 o                         
   9   9 -16      16580.13      16920.03       840.71 o                         
  11   9 -16       9486.94       9416.95       650.38 o                         
  13   9 -16       9385.30       8418.06       758.50 o                         
 -12  10 -16       8378.47       8600.81      1737.90 o                         
 -10  10 -16      12456.83      12703.18      1865.29 o                         
  -8  10 -16       8247.10       8859.41       882.99 o                         
  -6  10 -16      28524.47      27284.20      1159.74 o                         
  -4  10 -16      24456.55      23785.18      1588.79 o                         
  -2  10 -16      26397.84      27740.05      1295.31 o                         
   0  10 -16      10895.68      12090.69      1248.21 o                         
   2  10 -16      29145.82      28169.12      1219.17 o                         
   4  10 -16      18783.69      18811.30       722.85 o                         
   6  10 -16      13782.18      13942.94       642.75 o                         
   8  10 -16      13041.13      13859.84       761.11 o                         
  10  10 -16       8664.04       7798.65       633.95 o                         
  12  10 -16       6934.57       7960.56      1176.78 o                         
 -11  11 -16       4877.45       4024.49      1505.11 o                         
  -9  11 -16       2280.21       1315.80       625.52 o                         
  -7  11 -16       7537.10       7118.95       825.68 o                         
  -5  11 -16      16996.15      15250.74       963.52 o                         
  -3  11 -16      12967.92      12063.91       825.83 o                         
  -1  11 -16       2247.15       3710.88       598.26 o                         
   1  11 -16       2746.55       4387.79       739.71 o                         
   3  11 -16       8692.55       7899.58       694.69 o                         
   5  11 -16      16554.67      16820.84       826.01 o                         
   7  11 -16       5647.34       7806.61       627.03 o                         
   9  11 -16       5906.24       6387.99       590.30 o                         
  11  11 -16       1854.42       3524.33       535.39 o                         
  13  11 -16        381.79        435.81       680.02 o                         
 -10  12 -16       1573.99       2049.93       909.19 o                         
  -8  12 -16       9017.87       8480.43       886.86 o                         
  -6  12 -16       9906.28      10343.24      1119.89 o                         
  -4  12 -16       5070.15       4326.94       706.75 o                         
  -2  12 -16       4302.89       5772.05       916.94 o                         
   0  12 -16       8738.09      10131.80       825.30 o                         
   2  12 -16       2802.08       3174.44       892.45 o                         
   4  12 -16       5775.33       4355.46       634.86 o                         
   6  12 -16      12117.25      12667.55       907.70 o                         
   8  12 -16       3567.04       3815.87       615.80 o                         
  10  12 -16       1923.61       2055.12       569.29 o                         
  12  12 -16       1538.58        916.41      1694.07 o                         
  -9  13 -16       5584.59       5676.97       825.91 o                         
  -7  13 -16      17790.02      15745.59      1344.26 o                         
  -5  13 -16       7082.27       7489.48       871.83 o                         
  -3  13 -16        928.09       1702.13       603.78 o                         
  -1  13 -16      23995.43      22956.36      1233.66 o                         
   1  13 -16      13331.38      13495.89       959.22 o                         
   3  13 -16        639.73        986.72       521.41 o                         
   5  13 -16      14386.36      13793.82       919.96 o                         
   7  13 -16      16620.15      17112.77      1109.45 o                         
   9  13 -16       6005.81       5738.25       709.21 o                         
  11  13 -16       1980.01       2391.62       629.91 o                         
  -8  14 -16      18302.20      17108.50      1197.03 o                         
  -6  14 -16      19808.60      17501.54      1183.72 o                         
  -4  14 -16       2062.37       1858.46       628.19 o                         
  -2  14 -16      21150.69      18136.01      1409.12 o                         
   0  14 -16      36480.35      34557.92      1606.54 o                         
   2  14 -16      11930.81      11549.35      1099.28 o                         
   4  14 -16       1879.43       1893.04       575.29 o                         
   6  14 -16      24655.86      21995.37      1508.82 o                         
   8  14 -16      12131.19      10545.39      1239.18 o                         
  -7  15 -16      17223.78      13679.95      1313.54 o                         
  -5  15 -16       4339.99       4773.67       786.41 o                         
  -3  15 -16       3885.31       5301.67       785.45 o                         
  -1  15 -16      29621.54      25416.46      1896.99 o                         
   1  15 -16      28823.91      26248.89      1372.40 o                         
   3  15 -16        855.62       1722.90      1246.22 o                         
   5  15 -16       9300.31       9773.95      1089.90 o                         
   7  15 -16      17796.55      16120.48      1703.54 o                         
  -4  16 -16       4820.86       4876.00       827.59 o                         
  -2  16 -16      11030.56      11061.46      1227.86 o                         
   0  16 -16      16181.40      14765.30      1091.78 o                         
   2  16 -16       4936.19       5796.57       916.94 o                         
   4  16 -16       3533.55       3667.91      1096.10 o                         
   6  16 -16      12348.81      10432.77      1165.12 o                         
  -1  17 -16       4952.12       4520.76      1018.22 o                         
   1  17 -16       3039.94       2877.53       696.95 o                         
 -15   1 -15       1098.61       1111.63      1522.36 o                         
 -13   1 -15       7104.15       8462.95      1225.38 o                         
 -11   1 -15      10679.97      11203.68      1185.47 o                         
  -9   1 -15      11743.96      10518.98      1091.50 o                         
  -7   1 -15      26200.80      29204.52       675.17 o                         
  -5   1 -15      11187.03      11309.19       343.02 o                         
  -3   1 -15       3351.36       1873.56       254.93 o                         
  -1   1 -15      17215.53      17540.05       398.89 o                         
   1   1 -15      32039.64      33184.62       737.99 o                         
   3   1 -15      14277.86      16100.98       716.08 o                         
   7   1 -15      16351.90      17787.84       406.47 o                         
   9   1 -15      15158.99      12925.77       628.42 o                         
  11   1 -15       5148.96       4885.70       691.95 o                         
  13   1 -15       3766.37       3552.97       651.81 o                         
  15   1 -15       4568.91       5337.72       781.10 o                         
 -16   2 -15       3897.00       5146.53      1242.90 o                         
 -14   2 -15       8367.34       8362.45      1549.92 o                         
 -12   2 -15      24905.61      25452.08      1792.71 o                         
 -10   2 -15       8869.25      10250.68      1097.20 o                         
  -8   2 -15      18082.45      18751.37       936.34 o                         
  -6   2 -15      50242.54      49473.07      1056.84 o                         
  -4   2 -15      41048.72      39837.00       736.37 o                         
  -2   2 -15      28636.62      24060.86       642.51 o                         
   0   2 -15      84989.14      88656.80      2037.89 o                         
   2   2 -15      89293.02      90300.25      1985.53 o                         
   4   2 -15      31513.84      24324.22       803.19 o                         
   6   2 -15      19639.59      20543.67       590.96 o                         
   8   2 -15      45622.98      46257.49      1112.53 o                         
  10   2 -15      21963.27      23608.94       816.83 o                         
  12   2 -15       5054.64       5234.85       625.56 o                         
  14   2 -15      10769.81       8761.21       748.02 o                         
  16   2 -15       7734.47       6359.79       840.78 o                         
 -15   3 -15       4912.43       6150.82      1208.53 o                         
 -13   3 -15      21120.13      21895.67      1717.42 o                         
 -11   3 -15      15970.49      16487.48      1430.18 o                         
  -9   3 -15       4695.05       5502.40       881.06 o                         
  -7   3 -15      14166.51      13184.97       651.70 o                         
  -5   3 -15      82136.91      79823.27      1448.87 o                         
  -3   3 -15       9858.69       5915.30       294.47 o                         
  -1   3 -15      21606.05      24345.13       574.08 o                         
   1   3 -15      66477.30      69704.52      1350.37 o                         
   3   3 -15      24527.95      25240.64       647.21 o                         
   5   3 -15      13343.36      13745.79       403.15 o                         
   7   3 -15      20036.18      21819.48       618.71 o                         
   9   3 -15      32168.16      32381.43      1025.11 o                         
  11   3 -15      10972.35       7694.58       561.55 o                         
  13   3 -15      11027.85      12049.38       812.74 o                         
  15   3 -15      11079.55      10613.39       733.60 o                         
 -16   4 -15       1074.95       1295.13      1431.70 o
[truncated: 976,537 more chars]
